# Supplementary material for: An initial investigation of accuracy required for the identification of small molecules in complex samples using quantum chemical calculated NMR chemical shifts
Source: J Cheminform. 2022 Sep 22;14:64. doi: 10.1186/s13321-022-00587-7 (PMC9499888; doi:10.1186/s13321-022-00587-7)
Supplement: Supplementary file 1 — Additional file 1. Set I - Water Soluble Molecules. [file 13321_2022_587_MOESM1_ESM.xlsx]

## Sheet: Sheet1
DATABASE ID	INCHI	INCHIKEY	SMILES	IUPAC Name	Chemical Formula	Average Molecular Weight	LogP ALOGPS	LogS ALOGPS	Solubility ALOGPS	LogP ChemAxon	Pka (Strongest Asidic ChemAxon)	Pka (Strongest Basic ChemAxon)	Rotatable Bond Count ChemAxon	Direct Parent	Kingdom Class	Super Class	Class	Sub Class	Processed InChI	Formula	Mass	pka (most acidic)	logP	Harary Index	Balaban Index	Ring Bond %	MetCCS [M+H] CCS	MetCCS [M+Na] CCS	MetCCS [M-H] CCS	ISiCLE light [M+H] CCS	ISiCLE light [M+Na] CCS	ISiCLE light [M-H] CCS	SPONCH Only
HMDB00001	InChI=1S/C7H11N3O2/c1-10-3-5(9-4-10)2-6(8)7(11)12/h3-4,6H,2,8H2,1H3,(H,11,12)/t6-/m0/s1	BRMWTNUJHUMWMS-LURJTMIESA-N	CN1C=NC(C[C@H](N)C(O)=O)=C1	(2S)-2-amino-3-(1-methyl-1H-imidazol-4-yl)propanoic acid	C7H11N3O2	169.181	-2.95	-1.39	6.93 g/L	-3.1	1.96	9.25	3	Histidine and derivatives	Chemical entities	Organic compounds	Organic acids and derivatives	Carboxylic acids and derivatives	InChI=1S/C7H11N3O2/c1-10-3-5(9-4-10)2-6(8)7(11)12/h3-4,6H,2,8H2,1H3,(H,11,12)/t6-/m0/s1	C7H11N3O2	169.085	1.92	-3.07	29.34	2.23	0.217391	138.8	142.7	135.5	142.156	141.543	141.771	Yes
HMDB00002	InChI=1S/C3H10N2/c4-2-1-3-5/h1-5H2	XFNJVJPLKCPIBV-UHFFFAOYSA-N	NCCCN	propane-1,3-diamine	C3H10N2	74.1249	-1.41	0.77	437 g/L	-1.4		10.47	2	Monoalkylamines	Organic compounds	Organic nitrogen compounds	Organonitrogen compounds	Amines	InChI=1S/C3H10N2/c4-2-1-3-5/h1-5H2	C3H10N2	74.0844		-1.36	6.42	2.19	0	105.5	110.6	113.5	107.358	106.874	106.482	Yes
HMDB00011	InChI=1S/C4H8O3/c1-3(5)2-4(6)7/h3,5H,2H2,1H3,(H,6,7)/t3-/m1/s1	WHBMMWSBFZVSSR-GSVOUGTGSA-N	C[C@@H](O)CC(O)=O	(3R)-3-hydroxybutanoic acid	C4H8O3	104.105	-0.5	0.71	539 g/L	-0.39	4.41	-2.6	2	Beta hydroxy acids and derivatives	Chemical entities	Organic compounds	Organic acids and derivatives	Hydroxy acids and derivatives	InChI=1S/C4H8O3/c1-3(5)2-4(6)7/h3,5H,2H2,1H3,(H,6,7)/t3-/m1/s1	C4H8O3	104.047	4.41	-0.39	11.83	2.95	0	126.5	133.2	113.6	115.412	114.271	114.764	Yes
HMDB00012	InChI=1S/C9H12N2O5/c12-4-6-5(13)3-8(16-6)11-2-1-7(14)10-9(11)15/h1-2,5-6,8,12-13H,3-4H2,(H,10,14,15)/t5-,6+,8+/m0/s1	MXHRCPNRJAMMIM-SHYZEUOFSA-N	OC[C@H]1O[C@H](C[C@@H]1O)N1C=CC(=O)NC1=O	1-[(2R,4S,5R)-4-hydroxy-5-(hydroxymethyl)oxolan-2-yl]-1,2,3,4-tetrahydropyrimidine-2,4-dione	C9H12N2O5	228.202	-1.49	-0.4	90.6 g/L	-1.5	9.71	-3	2	Pyrimidine 2'-deoxyribonucleosides	Chemical entities	Organic compounds	Nucleosides, nucleotides, and analogues	Pyrimidine nucleosides	InChI=1S/C9H12N2O5/c12-4-6-5(13)3-8(16-6)11-2-1-7(14)10-9(11)15/h1-2,5-6,8,12-13H,3-4H2,(H,10,14,15)/t5-,6+,8+/m0/s1	C9H12N2O5	228.075	7.57	-1.15	47.7	1.7	0.37931	152.4	158.5	144.4	162.233	159.513	159.469	Yes
HMDB00014	InChI=1S/C9H13N3O4/c10-7-1-2-12(9(15)11-7)8-3-5(14)6(4-13)16-8/h1-2,5-6,8,13-14H,3-4H2,(H2,10,11,15)/t5-,6+,8+/m0/s1	CKTSBUTUHBMZGZ-SHYZEUOFSA-N	NC1=NC(=O)N(C=C1)[C@H]1C[C@H](O)[C@@H](CO)O1	4-amino-1-[(2R,4S,5R)-4-hydroxy-5-(hydroxymethyl)oxolan-2-yl]-1,2-dihydropyrimidin-2-one	C9H13N3O4	227.217	-1.93	-1.16	15.9 g/L	-1.9	13.89	-0.0012	2	Pyrimidine 2'-deoxyribonucleosides	Chemical entities	Organic compounds	Nucleosides, nucleotides, and analogues	Pyrimidine nucleosides	InChI=1S/C9H13N3O4/c10-7-1-2-12(9(15)11-7)8-3-5(14)6(4-13)16-8/h1-2,5-6,8,13-14H,3-4H2,(H2,10,11,15)/t5-,6+,8+/m0/s1	C9H13N3O4	227.091	5.95	-0.92	47.7	1.7	0.366667	148.5	154.2	143.6	159.831	159.06	159.312	Yes
HMDB00017	InChI=1S/C8H9NO4/c1-4-7(11)6(8(12)13)5(3-10)2-9-4/h2,10-11H,3H2,1H3,(H,12,13)	HXACOUQIXZGNBF-UHFFFAOYSA-N	CC1=NC=C(CO)C(C(O)=O)=C1O	3-hydroxy-5-(hydroxymethyl)-2-methylpyridine-4-carboxylic acid	C8H9NO4	183.161	-0.08	-1.32	8.71 g/L	-0.75	2.55	4.09	2	Pyridinecarboxylic acids	Chemical entities	Organic compounds	Organoheterocyclic compounds	Pyridines and derivatives	InChI=1S/C8H9NO4/c1-4-7(11)6(8(12)13)5(3-10)2-9-4/h2,10-11H,3H2,1H3,(H,12,13)	C8H9NO4	183.053	2.55	-0.75	34.88	2.48	0.272727	139.4	144.9	133.7	141.409	141.417	141.297	Yes
HMDB00023	InChI=1S/C4H8O3/c1-3(2-5)4(6)7/h3,5H,2H2,1H3,(H,6,7)/t3-/m0/s1	DBXBTMSZEOQQDU-VKHMYHEASA-N	C[C@@H](CO)C(O)=O	(2S)-3-hydroxy-2-methylpropanoic acid	C4H8O3	104.105	-0.47	0.74	571 g/L	-0.26	4.37	-2.7	2	Beta hydroxy acids and derivatives	Chemical entities	Organic compounds	Organic acids and derivatives	Hydroxy acids and derivatives	InChI=1S/C4H8O3/c1-3(2-5)4(6)7/h3,5H,2H2,1H3,(H,6,7)/t3-/m0/s1	C4H8O3	104.047	4.37	-0.26	12	3.14	0	126.4	133.2	113.6	117.059	114.979	115.06	Yes
HMDB00026	InChI=1S/C4H8N2O3/c5-4(9)6-2-1-3(7)8/h1-2H2,(H,7,8)(H3,5,6,9)	JSJWCHRYRHKBBW-UHFFFAOYSA-N	NC(=O)NCCC(O)=O	3-(carbamoylamino)propanoic acid	C4H8N2O3	132.118	-0.98	-0.4	52.7 g/L	-1.4	4.23	-2	3	Ureas	Chemical entities	Organic compounds	Organic acids and derivatives	Organic carbonic acids and derivatives	InChI=1S/C4H8N2O3/c5-4(9)6-2-1-3(7)8/h1-2H2,(H,7,8)(H3,5,6,9)	C4H8N2O3	132.053	-0.43	-2.14	17.22	2.91	0	130	136.2	120.4	124.575	124.066	123.9	Yes
HMDB00027	InChI=1S/C9H15N5O3/c1-3(15)6(16)4-2-11-7-5(12-4)8(17)14-9(10)13-7/h3-4,6,12,15-16H,2H2,1H3,(H4,10,11,13,14,17)	FNKQXYHWGSIFBK-UHFFFAOYSA-N	CC(O)C(O)C1CNC2=C(N1)C(=O)N=C(N)N2	2-amino-6-(1,2-dihydroxypropyl)-1,4,5,6,7,8-hexahydropteridin-4-one	C9H15N5O3	241.247	-1.66	-2.04	2.03 g/L	-2.7	10.01	3.58	2	Biopterins and derivatives	Chemical entities	Organic compounds	Organoheterocyclic compounds	Pteridines and derivatives	InChI=1/C9H15N5O3/c1-3(15)6(16)4-2-11-7-5(12-4)8(17)14-9(10)13-7/h3-4,6,12,15-16H,2H2,1H3,(H4,10,11,13,14,17)	C9H15N5O3	241.117	-0.63	-3.92	52.71	1.98	0.333333	154.8	159.3	148.6	163.077	162.725	162.191	Yes
HMDB00033	InChI=1S/C9H14N4O3/c10-2-1-8(14)13-7(9(15)16)3-6-4-11-5-12-6/h4-5,7H,1-3,10H2,(H,11,12)(H,13,14)(H,15,16)/t7-/m0/s1	CQOVPNPJLQNMDC-ZETCQYMHSA-N	NCCC(=O)N[C@@H](CC1=CN=CN1)C(O)=O	(2S)-2-(3-aminopropanamido)-3-(1H-imidazol-5-yl)propanoic acid	C9H14N4O3	226.232	-2.96	-1.31	11.1 g/L	-4.5	3.37	9.13	6	Hybrid peptides	Chemical entities	Organic compounds	Organic acids and derivatives	Peptidomimetics	InChI=1S/C9H14N4O3/c10-2-1-8(14)13-7(9(15)16)3-6-4-11-5-12-6/h4-5,7H,1-3,10H2,(H,11,12)(H,13,14)(H,15,16)/t7-/m0/s1	C9H14N4O3	226.107	3.42	-4.94	44.47	2.34	0.166667	150.8	154.1	147.4	155.381	154.542	154.657	Yes
HMDB00034	InChI=1S/C5H5N5/c6-4-3-5(9-1-7-3)10-2-8-4/h1-2H,(H3,6,7,8,9,10)	GFFGJBXGBJISGV-UHFFFAOYSA-N	NC1=C2NC=NC2=NC=N1	7H-purin-6-amine	C5H5N5	135.127	-0.38	-1.07	11.5 g/L	-0.57	10.29	5.32	0	6-aminopurines	Organic compounds	Organoheterocyclic compounds	Imidazopyrimidines	Purines and purine derivatives	InChI=1S/C5H5N5/c6-4-3-5(9-1-7-3)10-2-8-4/h1-2H,(H3,6,7,8,9,10)	C5H5N5	135.054	9.84	-0.53	24.25	1.66	0.625	122.4	128.6	119.4	122.71	122.105	121.533	Yes
HMDB00038	InChI=1S/C9H13N5O3/c1-3(15)6(16)4-2-11-7-5(12-4)8(17)14-9(10)13-7/h3,6,15-16H,2H2,1H3,(H4,10,11,13,14,17)	FEMXZDUTFRTWPE-UHFFFAOYSA-N	CC(O)C(O)C1=NC2=C(NC1)N=C(N)NC2=O	2-amino-6-(1,2-dihydroxypropyl)-3,4,7,8-tetrahydropteridin-4-one	C9H13N5O3	239.231	-1.65	-2.17	1.63 g/L	-1.9	10.81	3.67	2	Biopterins and derivatives	Chemical entities	Organic compounds	Organoheterocyclic compounds	Pteridines and derivatives	InChI=1/C9H13N5O3/c1-3(15)6(16)4-2-11-7-5(12-4)8(17)14-9(10)13-7/h2-3,5-6,12,15-16H,1H3,(H3,10,11,13,14,17)	C9H13N5O3	239.102	-6.5	-3.8	52.71	1.98	0.354839	152.8	157.6	147.7	160.552	159.551	159.876	Yes
HMDB00042	InChI=1S/C2H4O2/c1-2(3)4/h1H3,(H,3,4)	QTBSBXVTEAMEQO-UHFFFAOYSA-N	CC(O)=O	acetic acid	C2H4O2	60.052	-0.12	0.73	323 g/L	-0.22	4.54		0	Carboxylic acids	Organic compounds	Organic acids and derivatives	Carboxylic acids and derivatives	Carboxylic acids	InChI=1S/C2H4O2/c1-2(3)4/h1H3,(H,3,4)	C2H4O2	60.0211	4.54	-0.22	4.5	2.32	0	116.7	123.4	100.8			95.1639	Yes
HMDB00043	InChI=1S/C5H11NO2/c1-6(2,3)4-5(7)8/h4H2,1-3H3	KWIUHFFTVRNATP-UHFFFAOYSA-N	C[N+](C)(C)CC([O-])=O	2-(trimethylazaniumyl)acetate	C5H11NO2	117.146	-2.7	-1.96	1.86 g/L	-4.5	2.26		2	Alpha amino acids	Organic compounds	Organic acids and derivatives	Carboxylic acids and derivatives	Amino acids, peptides, and analogues	InChI=1S/C5H11NO2/c1-6(2,3)4-5(7)8/h4H2,1-3H3/p+1	C5H12NO2	118.087	2.26	-4.49	15.17	3.39	0	124.9	129.2	135.9			121.102	Yes
HMDB00044	InChI=1S/C6H8O6/c7-1-2(8)5-3(9)4(10)6(11)12-5/h2,5,7-10H,1H2/t2-,5+/m0/s1	CIWBSHSKHKDKBQ-JLAZNSOCSA-N	[H][C@@]1(OC(=O)C(O)=C1O)[C@@H](O)CO	(5R)-5-[(1S)-1,2-dihydroxyethyl]-3,4-dihydroxy-2,5-dihydrofuran-2-one	C6H8O6	176.124	-1.58	0.14	245 g/L	-1.9	4.36	-3	2	Butenolides	Organic compounds	Organoheterocyclic compounds	Dihydrofurans	Furanones	InChI=1S/C6H8O6/c7-1-2(8)5-3(9)4(10)6(11)12-5/h2-3,5,7-9H,1H2/t2-,3?,5+/m0/s1	C6H8O6	176.032	12.04	-1.59	30.65	2.58	0.25	138.3	144	128.2	139.683	138.394	137.876	Yes
HMDB00045	InChI=1S/C10H14N5O7P/c11-8-5-9(13-2-12-8)15(3-14-5)10-7(17)6(16)4(22-10)1-21-23(18,19)20/h2-4,6-7,10,16-17H,1H2,(H2,11,12,13)(H2,18,19,20)/t4-,6-,7-,10-/m1/s1	UDMBCSSLTHHNCD-KQYNXXCUSA-N	NC1=C2N=CN([C@@H]3O[C@H](COP(O)(O)=O)[C@@H](O)[C@H]3O)C2=NC=N1	{[(2R,3S,4R,5R)-5-(6-amino-9H-purin-9-yl)-3,4-dihydroxyoxolan-2-yl]methoxy}phosphonic acid	C10H14N5O7P	347.221	-3.13	-2.02	3.31 g/L	-4.8	1.23	4.97	4	Purine ribonucleoside monophosphates	Chemical entities	Organic compounds	Nucleosides, nucleotides, and analogues	Purine nucleotides	InChI=1S/C10H14N5O7P/c11-8-5-9(13-2-12-8)15(3-14-5)10-7(17)6(16)4(22-10)1-21-23(18,19)20/h2-4,6-7,10,16-17H,1H2,(H2,11,12,13)(H2,18,19,20)/t4-,6-,7-,10-/m1/s1	C10H14N5O7P	347.063	1.22	-2.99	82.5	1.58	0.384615	166.8	169	166.9	188.443	187.885	188.428	Yes
HMDB00048	InChI=1S/C12H22O11/c13-1-3-5(14)8(17)10(19)12(23-3)21-2-4-6(15)7(16)9(18)11(20)22-4/h3-20H,1-2H2/t3-,4-,5+,6-,7+,8+,9-,10-,11?,12+/m1/s1	DLRVVLDZNNYCBX-ABXHMFFYSA-N	OC[C@H]1O[C@H](OC[C@H]2OC(O)[C@H](O)[C@@H](O)[C@@H]2O)[C@H](O)[C@@H](O)[C@H]1O	(3R,4S,5S,6R)-6-({[(2S,3R,4S,5R,6R)-3,4,5-trihydroxy-6-(hydroxymethyl)oxan-2-yl]oxy}methyl)oxane-2,3,4,5-tetrol	C12H22O11	342.296	-3	0.17	511 g/L	-4.7	11.25	-3	4	O-glycosyl compounds	Chemical entities	Organic compounds	Organic oxygen compounds	Organooxygen compounds	InChI=1S/C12H22O11/c13-1-3-5(14)8(17)10(19)12(23-3)21-2-4-6(15)7(16)9(18)11(20)22-4/h3-20H,1-2H2/t3-,4-,5+,6-,7+,8+,9-,10-,11?,12+/m1/s1	C12H22O11	342.116	11.25	-4.7	80.69	1.94	0.26087	173.4	177.1	170.7	178.639	176.014	179.287	Yes
HMDB00050	InChI=1S/C10H13N5O4/c11-8-5-9(13-2-12-8)15(3-14-5)10-7(18)6(17)4(1-16)19-10/h2-4,6-7,10,16-18H,1H2,(H2,11,12,13)/t4-,6-,7-,10-/m1/s1	OIRDTQYFTABQOQ-KQYNXXCUSA-N	NC1=C2N=CN([C@@H]3O[C@H](CO)[C@@H](O)[C@H]3O)C2=NC=N1	(2R,3R,4S,5R)-2-(6-amino-9H-purin-9-yl)-5-(hydroxymethyl)oxolane-3,4-diol	C10H13N5O4	267.241	-1.21	-1.28	14 g/L	-2.1	12.45	4.99	2	Purine nucleosides	Organic compounds	Nucleosides, nucleotides, and analogues	Purine nucleosides		InChI=1S/C10H13N5O4/c11-8-5-9(13-2-12-8)15(3-14-5)10-7(18)6(17)4(1-16)19-10/h2-4,6-7,10,16-18H,1H2,(H2,11,12,13)/t4-,6-,7-,10-/m1/s1	C10H13N5O4	267.097	12.45	-2.09	63.95	1.65	0.441176	160.3	165.3	154	167.626	167.55	167.844	Yes
HMDB00052	InChI=1S/C10H18N4O6/c11-5(8(17)18)2-1-3-13-10(12)14-6(9(19)20)4-7(15)16/h5-6H,1-4,11H2,(H,15,16)(H,17,18)(H,19,20)(H3,12,13,14)/t5-,6-/m0/s1	KDZOASGQNOPSCU-WDSKDSINSA-N	N[C@@H](CCCNC(=N)N[C@@H](CC(O)=O)C(O)=O)C(O)=O	(2S)-2-{3-[(4S)-4-amino-4-carboxybutyl]carbamimidamido}butanedioic acid	C10H18N4O6	290.273	-3.25	-2.8	0.46 g/L	-5.8	2.14	12.39	9	Aspartic acid and derivatives	Chemical entities	Organic compounds	Organic acids and derivatives	Carboxylic acids and derivatives	InChI=1S/C10H18N4O6/c11-5(8(17)18)2-1-3-13-10(12)14-6(9(19)20)4-7(15)16/h5-6H,1-4,11H2,(H,15,16)(H,17,18)(H,19,20)(H3,12,13,14)/t5-,6-/m0/s1	C10H18N4O6	290.123	2.34	-5.8	58.52	3.87	0	167.8	169.5	160.7	174.337	174.923	175.355	Yes
HMDB00056	InChI=1S/C3H7NO2/c4-2-1-3(5)6/h1-2,4H2,(H,5,6)	UCMIRNVEIXFBKS-UHFFFAOYSA-N	NCCC(O)=O	3-aminopropanoic acid	C3H7NO2	89.0932	-3.26	0.74	494 g/L	-3.2	4.08	10.31	2	Beta amino acids and derivatives	Organic compounds	Organic acids and derivatives	Carboxylic acids and derivatives	Amino acids, peptides, and analogues	InChI=1S/C3H7NO2/c4-2-1-3(5)6/h1-2,4H2,(H,5,6)	C3H7NO2	89.0477	4.08	-3.17	9	2.63	0	115.6	120	111.9	109.696	109.543	109.964	Yes
HMDB00058	InChI=1S/C10H12N5O6P/c11-8-5-9(13-2-12-8)15(3-14-5)10-6(16)7-4(20-10)1-19-22(17,18)21-7/h2-4,6-7,10,16H,1H2,(H,17,18)(H2,11,12,13)/t4-,6-,7-,10-/m1/s1	IVOMOUWHDPKRLL-KQYNXXCUSA-N	NC1=NC=NC2=C1N=CN2[C@@H]1O[C@@H]2COP(O)(=O)O[C@H]2[C@H]1O	(4aR,6R,7R,7aS)-6-(6-amino-9H-purin-9-yl)-2,7-dihydroxy-hexahydro-2λ⁵-furo[3,2-d][1,3,2]dioxaphosphinin-2-one	C10H12N5O6P	329.206	-2.29	-1.96	3.58 g/L	-3.8	1.83	4.99	1	3',5'-cyclic purine nucleotides	Organic compounds	Nucleosides, nucleotides, and analogues	Purine nucleotides	Cyclic purine nucleotides	InChI=1S/C10H12N5O6P/c11-8-5-9(13-2-12-8)15(3-14-5)10-6(16)7-4(20-10)1-19-22(17,18)21-7/h2-4,6-7,10,16H,1H2,(H,17,18)(H2,11,12,13)/t4-,6-,7-,10-/m1/s1	C10H12N5O6P	329.053	1.99	-1.82	80.58	1.5	0.540541	168	171.2	163.2	181.96	181.64	181.019	Yes
HMDB00060	InChI=1S/C4H6O3/c1-3(5)2-4(6)7/h2H2,1H3,(H,6,7)	WDJHALXBUFZDSR-UHFFFAOYSA-N	CC(=O)CC(O)=O	3-oxobutanoic acid	C4H6O3	102.089	-0.47	0.37	240 g/L	-0.0015	4.02	-7.5	2	Short-chain keto acids and derivatives	Organic compounds	Organic acids and derivatives	Keto acids and derivatives	Short-chain keto acids and derivatives	InChI=1S/C4H6O3/c1-3(5)2-4(6)7/h2H2,1H3,(H,6,7)	C4H6O3	102.032	4.02	0	11.83	2.95	0	129.9	136.9	112.9	115.9	114.813	114.97	Yes
HMDB00061	InChI=1S/C10H15N5O10P2/c11-8-5-9(13-2-12-8)15(3-14-5)10-6(16)7(25-27(20,21)22)4(24-10)1-23-26(17,18)19/h2-4,6-7,10,16H,1H2,(H2,11,12,13)(H2,17,18,19)(H2,20,21,22)/t4-,6-,7-,10-/m1/s1	WHTCPDAXWFLDIH-KQYNXXCUSA-N	NC1=NC=NC2=C1N=CN2[C@@H]1O[C@H](COP(O)(O)=O)[C@@H](OP(O)(O)=O)[C@H]1O	{[(2R,3S,4R,5R)-5-(6-amino-9H-purin-9-yl)-4-hydroxy-3-(phosphonooxy)oxolan-2-yl]methoxy}phosphonic acid	C10H15N5O10P2	427.201	-1.63	-2.11	3.33 g/L	-6.1	0.71	4.92	6	Purine ribonucleoside 3',5'-bisphosphates	Chemical entities	Organic compounds	Nucleosides, nucleotides, and analogues	Purine nucleotides	InChI=1S/C10H15N5O10P2/c11-8-5-9(13-2-12-8)15(3-14-5)10-6(16)7(25-27(20,21)22)4(24-10)1-23-26(17,18)19/h2-4,6-7,10,16H,1H2,(H2,11,12,13)(H2,17,18,19)(H2,20,21,22)/t4-,6-,7-,10-/m1/s1	C10H15N5O10P2	427.029	0.63	-3.48	104.6	1.68	0.340909	182.4	183.8	180.6	200.111	199.512	196.332	Yes
HMDB00062	InChI=1S/C7H15NO3/c1-8(2,3)5-6(9)4-7(10)11/h6,9H,4-5H2,1-3H3/t6-/m1/s1	PHIQHXFUZVPYII-ZCFIWIBFSA-N	C[N+](C)(C)C[C@H](O)CC([O-])=O	(3R)-3-hydroxy-4-(trimethylazaniumyl)butanoate	C7H15NO3	161.199	-2.9	-1.6	5.33 g/L	-4.9	4.2	-3.6	4	Carnitines	Organic compounds	Organic nitrogen compounds	Organonitrogen compounds	Quaternary ammonium salts	InChI=1S/C7H15NO3/c1-8(2,3)5-6(9)4-7(10)11/h6,9H,4-5H2,1-3H3/p+1/t6-/m1/s1	C7H16NO3	162.113	4.2	-4.89	24.75	3.61	0	133	138	143.3	137.766	137.396	137.323	Yes
HMDB00064	InChI=1S/C4H9N3O2/c1-7(4(5)6)2-3(8)9/h2H2,1H3,(H3,5,6)(H,8,9)	CVSVTCORWBXHQV-UHFFFAOYSA-N	CN(CC(O)=O)C(N)=N	2-(1-methylcarbamimidamido)acetic acid	C4H9N3O2	131.133	-1.59	-1.5	4.11 g/L	-2.9	3.5	12.43	2	Alpha amino acids and derivatives	Chemical entities	Organic compounds	Organic acids and derivatives	Carboxylic acids and derivatives	InChI=1S/C4H9N3O2/c1-7(4(5)6)2-3(8)9/h2H2,1H3,(H3,5,6)(H,8,9)	C4H9N3O2	131.069	3.5	-2.86	17.97	3.38	0	123.5	127.6	126.1	124.31	124.344	123.286	Yes
HMDB00068	InChI=1S/C9H13NO3/c1-10-5-9(13)6-2-3-7(11)8(12)4-6/h2-4,9-13H,5H2,1H3/t9-/m0/s1	UCTWMZQNUQWSLP-VIFPVBQESA-N	CNC[C@H](O)C1=CC(O)=C(O)C=C1	4-[(1R)-1-hydroxy-2-(methylamino)ethyl]benzene-1,2-diol	C9H13NO3	183.204	-0.82	-0.99	18.6 g/L	-0.43	9.69	8.91	3	Catechols	Organic compounds	Benzenoids	Phenols	Benzenediols	InChI=1S/C9H13NO3/c1-10-5-9(13)6-2-3-7(11)8(12)4-6/h2-4,9-13H,5H2,1H3/t9-/m0/s1	C9H13NO3	183.09	9.69	-0.43	33.52	2.18	0.230769	141.7	146.8	137.9	147.358	146.467	146.322	Yes
HMDB00070	InChI=1S/C6H11NO2/c8-6(9)5-3-1-2-4-7-5/h5,7H,1-4H2,(H,8,9)	HXEACLLIILLPRG-UHFFFAOYSA-N	OC(=O)C1CCCCN1	piperidine-2-carboxylic acid	C6H11NO2	129.157	-2.17	0.09	158 g/L	-2.1	2.06	10.39	1	Alpha amino acids	Chemical entities	Organic compounds	Organic acids and derivatives	Carboxylic acids and derivatives	InChI=1/C6H11NO2/c8-6(9)5-3-1-2-4-7-5/h5,7H,1-4H2,(H,8,9)	C6H11NO2	129.079	2.06	-2.12	19.15	1.98	0.3	129	133.5	124.2	123.899	123.304	123.102	Yes
HMDB00071	InChI=1S/C10H12N4O4/c15-2-6-5(16)1-7(18-6)14-4-13-8-9(14)11-3-12-10(8)17/h3-7,15-16H,1-2H2,(H,11,12,17)/t5-,6+,7+/m0/s1	VGONTNSXDCQUGY-RRKCRQDMSA-N	OC[C@H]1O[C@H](C[C@@H]1O)N1C=NC2=C1N=CNC2=O	9-[(2R,4S,5R)-4-hydroxy-5-(hydroxymethyl)oxolan-2-yl]-9H-purin-6-ol	C10H12N4O4	252.23	-1.67	-1.4	18.7 g/L	-0.66	11.68	-0.1	2	Purine 2'-deoxyribonucleosides	Chemical entities	Organic compounds	Nucleosides, nucleotides, and analogues	Purine nucleosides	InChI=1S/C10H12N4O4/c15-2-6-5(16)1-7(18-6)14-4-13-8-9(14)11-3-12-10(8)17/h3-7,15-16H,1-2H2,(H,11,12,17)/t5-,6+,7+/m0/s1	C10H12N4O4	252.086	11.68	-0.66	58.44	1.67	0.46875	155.6	161.4	150.2	166.206	165.938	165.418	Yes
HMDB00076	InChI=1S/C4H6N2O2/c7-3-1-2-5-4(8)6-3/h1-2H2,(H2,5,6,7,8)	OIVLITBTBDPEFK-UHFFFAOYSA-N	O=C1CCNC(=O)N1	1,3-diazinane-2,4-dione	C4H6N2O2	114.103	-1.28	-0.64	25.9 g/L	-1.2	11.73	-7.6	0	Pyrimidones	Chemical entities	Organic compounds	Organoheterocyclic compounds	Diazines	InChI=1S/C4H6N2O2/c7-3-1-2-5-4(8)6-3/h1-2H2,(H2,5,6,7,8)	C4H6N2O2	114.043	-4.09	-2.6	16.08	2.23	0.428571	129.1	136	108.7	118.418	118.137	116.021	Yes
HMDB00078	InChI=1S/C5H10N2O3S/c6-3(2-11)5(10)7-1-4(8)9/h3,11H,1-2,6H2,(H,7,10)(H,8,9)/t3-/m0/s1	ZUKPVRWZDMRIEO-VKHMYHEASA-N	N[C@@H](CS)C(=O)NCC(O)=O	2-[(2R)-2-amino-3-sulfanylpropanamido]acetic acid	C5H10N2O3S	178.21	-2.59	-1.46	6.25 g/L	-3.9	3.6	8.08	4	Dipeptides	Chemical entities	Organic compounds	Organic acids and derivatives	Carboxylic acids and derivatives	InChI=1S/C5H10N2O3S/c6-3(2-11)5(10)7-1-4(8)9/h3,11H,1-2,6H2,(H,7,10)(H,8,9)/t3-/m0/s1	C5H10N2O3S	178.041	3.2	-3.32	24.19	3.43	0	142.2	146.1	135.7	139.038	138.357	137.804	Yes
HMDB00079	InChI=1S/C5H8N2O2/c1-3-2-6-5(9)7-4(3)8/h3H,2H2,1H3,(H2,6,7,8,9)	NBAKTGXDIBVZOO-UHFFFAOYSA-N	CC1CNC(=O)NC1=O	5-methyl-1,3-diazinane-2,4-dione	C5H8N2O2	128.129	-0.8	-0.84	18.7 g/L	-0.67	11.7	-7.4	0	Ureides	Chemical entities	Organic compounds	Organic acids and derivatives	Organic carbonic acids and derivatives	InChI=1/C5H8N2O2/c1-3-2-6-5(9)7-4(3)8/h3H,2H2,1H3,(H2,6,7,8,9)	C5H8N2O2	128.059	3.24	-0.27	19.53	2.09	0.352941	131.1	138.2	113.8	122.859	123.105	121.986	Yes
HMDB00085	InChI=1S/C10H13N5O4/c11-10-13-8-7(9(18)14-10)12-3-15(8)6-1-4(17)5(2-16)19-6/h3-6,16-17H,1-2H2,(H3,11,13,14,18)/t4-,5+,6+/m0/s1	YKBGVTZYEHREMT-KVQBGUIXSA-N	NC1=NC2=C(N=CN2[C@H]2C[C@H](O)[C@@H](CO)O2)C(=O)N1	2-amino-9-[(2R,4S,5R)-4-hydroxy-5-(hydroxymethyl)oxolan-2-yl]-6,9-dihydro-1H-purin-6-one	C10H13N5O4	267.241	-1.75	-1.37	11.5 g/L	-1.8	10.16	1.83	2	Purine 2'-deoxyribonucleosides	Chemical entities	Organic compounds	Nucleosides, nucleotides, and analogues	Purine nucleosides	InChI=1S/C10H13N5O4/c11-10-13-8-7(9(18)14-10)12-3-15(8)6-1-4(17)5(2-16)19-6/h3-6,16-17H,1-2H2,(H3,11,13,14,18)/t4-,5+,6+/m0/s1	C10H13N5O4	267.097	-6.23	-2.77	63.44	1.61	0.441176	160.4	165.5	153.6	170.796	170.902	170.915	Yes
HMDB00086	InChI=1S/C8H20NO6P/c1-9(2,3)4-5-14-16(12,13)15-7-8(11)6-10/h8,10-11H,4-7H2,1-3H3/t8-/m0/s1	SUHOQUVVVLNYQR-QMMMGPOBSA-N	C[N+](C)(C)CCOP([O-])(=O)OC[C@@H](O)CO	(2-{[(2S)-2,3-dihydroxypropyl phosphonato]oxy}ethyl)trimethylazanium	C8H20NO6P	257.221	-2.56	-1.54	8.96 g/L	-5.7	1.86	-3	8	Glycerophosphocholines	Chemical entities	Organic compounds	Lipids and lipid-like molecules	Glycerophospholipids	InChI=1S/C8H20NO6P/c1-9(2,3)4-5-14-16(12,13)15-7-8(11)6-10/h8,10-11H,4-7H2,1-3H3/p+1/t8-/m0/s1	C8H21NO6P	258.111	1.86	-5.73	42.83	3.78	0	152.5	156.6	162.6	167.401	163.953	162.722	Yes
HMDB00087	InChI=1S/C2H7N/c1-3-2/h3H,1-2H3	ROSDSFDQCJNGOL-UHFFFAOYSA-N	CNC	dimethylamine	C2H7N	45.0837	-0.53	1.06	516 g/L	-0.19		10.52	0	Dialkylamines	Organic compounds	Organic nitrogen compounds	Organonitrogen compounds	Amines	InChI=1S/C2H7N/c1-3-2/h3H,1-2H3	C2H7N	45.0578		-0.19	2.5	1.63	0							Yes
HMDB00089	InChI=1S/C9H13N3O5/c10-5-1-2-12(9(16)11-5)8-7(15)6(14)4(3-13)17-8/h1-2,4,6-8,13-15H,3H2,(H2,10,11,16)/t4-,6-,7-,8-/m1/s1	UHDGCWIWMRVCDJ-XVFCMESISA-N	NC1=NC(=O)N(C=C1)[C@@H]1O[C@H](CO)[C@@H](O)[C@H]1O	4-amino-1-[(2R,3R,4S,5R)-3,4-dihydroxy-5-(hydroxymethyl)oxolan-2-yl]-1,2-dihydropyrimidin-2-one	C9H13N3O5	243.217	-2.18	-0.74	43.8 g/L	-2.8	12.55	-0.55	2	Pyrimidine nucleosides	Organic compounds	Nucleosides, nucleotides, and analogues	Pyrimidine nucleosides		InChI=1S/C9H13N3O5/c10-5-1-2-12(9(16)11-5)8-7(15)6(14)4(3-13)17-8/h1-2,4,6-8,13-15H,3H2,(H2,10,11,16)/t4-,6-,7-,8-/m1/s1	C9H13N3O5	243.086	5.83	-1.82	52.9	2.03	0.354839	151.3	156.7	147.3	161.752	161.059	161.587	Yes
HMDB00092	InChI=1S/C4H9NO2/c1-5(2)3-4(6)7/h3H2,1-2H3,(H,6,7)	FFDGPVCHZBVARC-UHFFFAOYSA-N	CN(C)CC(O)=O	2-(dimethylamino)acetic acid	C4H9NO2	103.12	-1.7	0.96	939 g/L	-3.1	1.88	9.69	2	Alpha amino acids	Organic compounds	Organic acids and derivatives	Carboxylic acids and derivatives	Amino acids, peptides, and analogues	InChI=1S/C4H9NO2/c1-5(2)3-4(6)7/h3H2,1-2H3,(H,6,7)	C4H9NO2	103.063	1.88	-3.06	11.83	2.95	0	120.6	125.4	118.8	117.377	115.175	114.944	Yes
HMDB00094	InChI=1S/C6H8O7/c7-3(8)1-6(13,5(11)12)2-4(9)10/h13H,1-2H2,(H,7,8)(H,9,10)(H,11,12)	KRKNYBCHXYNGOX-UHFFFAOYSA-N	OC(=O)CC(O)(CC(O)=O)C(O)=O	2-hydroxypropane-1,2,3-tricarboxylic acid	C6H8O7	192.124	-1.33	-0.26	106 g/L	-1.3	3.05	-4.2	5	Tricarboxylic acids and derivatives	Organic compounds	Organic acids and derivatives	Carboxylic acids and derivatives	Tricarboxylic acids and derivatives	InChI=1S/C6H8O7/c7-3(8)1-6(13,5(11)12)2-4(9)10/h13H,1-2H2,(H,7,8)(H,9,10)(H,11,12)	C6H8O7	192.027	3.05	-1.32	33.15	4.34	0	135.4	140.6	129.5	143.373	142.131	141.531	Yes
HMDB00095	InChI=1S/C9H14N3O8P/c10-5-1-2-12(9(15)11-5)8-7(14)6(13)4(20-8)3-19-21(16,17)18/h1-2,4,6-8,13-14H,3H2,(H2,10,11,15)(H2,16,17,18)/t4-,6-,7-,8-/m1/s1	IERHLVCPSMICTF-XVFCMESISA-N	NC1=NC(=O)N(C=C1)[C@@H]1O[C@H](COP(O)(O)=O)[C@@H](O)[C@H]1O	{[(2R,3S,4R,5R)-5-(4-amino-2-oxo-1,2-dihydropyrimidin-1-yl)-3,4-dihydroxyoxolan-2-yl]methoxy}phosphonic acid	C9H14N3O8P	323.197	-2.05	-1.3	16.3 g/L	-3.3	1.23	-0.62	4	Pyrimidine ribonucleoside monophosphates	Chemical entities	Organic compounds	Nucleosides, nucleotides, and analogues	Pyrimidine nucleotides	InChI=1S/C9H14N3O8P/c10-5-1-2-12(9(15)11-5)8-7(14)6(13)4(20-8)3-19-21(16,17)18/h1-2,4,6-8,13-14H,3H2,(H2,10,11,15)(H2,16,17,18)/t4-,6-,7-,8-/m1/s1	C9H14N3O8P	323.052	1.22	-2.04	70.66	1.87	0.305556	162	165.5	160.6	182.823	182.531	183.454	Yes
HMDB00098	InChI=1S/C5H10O5/c6-2-1-10-5(9)4(8)3(2)7/h2-9H,1H2/t2-,3+,4-,5?/m1/s1	SRBFZHDQGSBBOR-IOVATXLUSA-N	O[C@@H]1COC(O)[C@H](O)[C@H]1O	(3R,4S,5R)-oxane-2,3,4,5-tetrol	C5H10O5	150.13	-2.57	0.91	1220 g/L	-2.3	11.31	-3.5	0	Pentoses	Chemical entities	Organic compounds	Organic oxygen compounds	Organooxygen compounds	InChI=1S/C5H10O5/c6-2-1-10-5(9)4(8)3(2)7/h2-9H,1H2/t2-,3+,4-,5?/m1/s1	C5H10O5	150.053	11.31	-2.3	23.37	2.52	0.3	130.9	136.9	120.3	124.93	124.382	124.907	Yes
HMDB00099	InChI=1S/C7H14N2O4S/c8-4(6(10)11)1-2-14-3-5(9)7(12)13/h4-5H,1-3,8-9H2,(H,10,11)(H,12,13)/t4-,5-/m0/s1	ILRYLPWNYFXEMH-WHFBIAKZSA-N	N[C@@H](CCSC[C@H](N)C(O)=O)C(O)=O	(2S)-2-amino-4-{[(2R)-2-amino-2-carboxyethyl]sulfanyl}butanoic acid	C7H14N2O4S	222.262	-4.01	-1.11	17.3 g/L	-5.8	1.79	9.66	7	L-cysteine-S-conjugates	Chemical entities	Organic compounds	Organic acids and derivatives	Carboxylic acids and derivatives	InChI=1S/C7H14N2O4S/c8-4(6(10)11)1-2-14-3-5(9)7(12)13/h4-5H,1-3,8-9H2,(H,10,11)(H,12,13)/t4-,5-/m0/s1	C7H14N2O4S	222.067	1.79	-5.82	34.22	3.38	0	147	149.8	144.4	155.223	154.883	155.402	Yes
HMDB00101	InChI=1S/C10H13N5O3/c11-9-8-10(13-3-12-9)15(4-14-8)7-1-5(17)6(2-16)18-7/h3-7,16-17H,1-2H2,(H2,11,12,13)/t5-,6+,7+/m0/s1	OLXZPDWKRNYJJZ-RRKCRQDMSA-N	NC1=NC=NC2=C1N=CN2[C@H]1C[C@H](O)[C@@H](CO)O1	(2R,3S,5R)-5-(6-amino-9H-purin-9-yl)-2-(hydroxymethyl)oxolan-3-ol	C10H13N5O3	251.242	-0.95	-1.37	10.7 g/L	-1.2	13.89	5	2	Purine 2'-deoxyribonucleosides	Chemical entities	Organic compounds	Nucleosides, nucleotides, and analogues	Purine nucleosides	InChI=1S/C10H13N5O3/c11-9-8-10(13-3-12-9)15(4-14-8)7-1-5(17)6(2-16)18-7/h3-7,16-17H,1-2H2,(H2,11,12,13)/t5-,6+,7+/m0/s1	C10H13N5O3	251.102	13.89	-1.19	58.44	1.67	0.454545	155.8	161.2	150.5	166.418	165.444	165.666	Yes
HMDB00107	InChI=1S/C6H14O6/c7-1-3(9)5(11)6(12)4(10)2-8/h3-12H,1-2H2/t3-,4+,5+,6-	FBPFZTCFMRRESA-GUCUJZIJSA-N	OC[C@H](O)[C@@H](O)[C@@H](O)[C@H](O)CO	(2R,3S,4R,5S)-hexane-1,2,3,4,5,6-hexol	C6H14O6	182.172	-2.68	0.1	229 g/L	-3.7	12.59	-3	5	Sugar alcohols	Organic compounds	Organic oxygen compounds	Organooxygen compounds	Carbohydrates and carbohydrate conjugates	InChI=1/C6H14O6/c7-1-3(9)5(11)6(12)4(10)2-8/h3-12H,1-2H2/t3-,4+,5+,6-	C6H14O6	182.079	12.59	-3.73	28.74	3.99	0	137.1	142.4	132.7	142.107	141.194	141.192	Yes
HMDB00108	InChI=1S/C2H6O/c1-2-3/h3H,2H2,1H3	LFQSCWFLJHTTHZ-UHFFFAOYSA-N	CCO	ethanol	C2H6O	46.0684	-0.4	1.1	579 g/L	-0.16	16.47	-2.2	0	Primary alcohols	Organic compounds	Organic oxygen compounds	Organooxygen compounds	Alcohols and polyols	InChI=1S/C2H6O/c1-2-3/h3H,2H2,1H3	C2H6O	46.0419	16.47	-0.16	2.5	1.63	0							Yes
HMDB00112	InChI=1S/C4H9NO2/c5-3-1-2-4(6)7/h1-3,5H2,(H,6,7)	BTCSSZJGUNDROE-UHFFFAOYSA-N	NCCCC(O)=O	4-aminobutanoic acid	C4H9NO2	103.12	-2.99	0.55	365 g/L	-2.9	4.53	10.22	3	Gamma amino acids and derivatives	Chemical entities	Organic compounds	Organic acids and derivatives	Carboxylic acids and derivatives	InChI=1S/C4H9NO2/c5-3-1-2-4(6)7/h1-3,5H2,(H,6,7)	C4H9NO2	103.063	4.53	-2.89	11.48	2.68	0	120	124.5	117.4	118.116	117.618	117.184	Yes
HMDB00114	InChI=1S/C5H14NO6P/c7-2-1-6(13(10,11)12)3-5(9)4-8/h5,7-9H,1-4H2,(H2,10,11,12)	FRMZOWIQVCBEAC-UHFFFAOYSA-N	OCCN(CC(O)CO)P(O)(O)=O	[(2,3-dihydroxypropyl)(2-hydroxyethyl)amino]phosphonic acid	C5H14NO6P	215.142	-1.9	-0.87	29.2 g/L	-3.2	2.8	-2.6	6	Organic phosphoramides	Chemical entities	Organic compounds	Organic acids and derivatives	Organic phosphoric acids and derivatives	InChI=1/C5H14NO6P/c7-2-1-6(13(10,11)12)3-5(9)4-8/h5,7-9H,1-4H2,(H2,10,11,12)	C5H14NO6P	215.056	2.8	-3.16	32.44	4.1	0	144.3	148.8	139.5	145.301	144.889	144.747	Yes
HMDB00115	InChI=1S/C2H4O3/c3-1-2(4)5/h3H,1H2,(H,4,5)	AEMRFAOFKBGASW-UHFFFAOYSA-N	OCC(O)=O	2-hydroxyacetic acid	C2H4O3	76.0514	-1.02	0.9	608 g/L	-1	3.53	-3.6	1	Alpha hydroxy acids and derivatives	Chemical entities	Organic compounds	Organic acids and derivatives	Hydroxy acids and derivatives	InChI=1S/C2H4O3/c3-1-2(4)5/h3H,1H2,(H,4,5)	C2H4O3	76.016	3.53	-1.04	6.67	2.54	0	122.2	128.7	103.2	102.807	101.931	101.441	Yes
HMDB00119	InChI=1S/C2H2O3/c3-1-2(4)5/h1H,(H,4,5)	HHLFWLYXYJOTON-UHFFFAOYSA-N	OC(=O)C=O	2-oxoacetic acid	C2H2O3	74.0355	-0.59	0.48	224 g/L	-0.13	2.61	-9.2	1	Carboxylic acids	Chemical entities	Organic compounds	Organic acids and derivatives	Carboxylic acids and derivatives	InChI=1S/C2H2O3/c3-1-2(4)5/h1H,(H,4,5)	C2H2O3	74.0004	2.61	-0.13	6.67	2.54	0	127.3	134.2	102.5	100.681	100.603	100.647	Yes
HMDB00121	InChI=1S/C19H19N7O6/c20-19-25-15-14(17(30)26-19)23-11(8-22-15)7-21-10-3-1-9(2-4-10)16(29)24-12(18(31)32)5-6-13(27)28/h1-4,8,12,21H,5-7H2,(H,24,29)(H,27,28)(H,31,32)(H3,20,22,25,26,30)/t12-/m0/s1	OVBPIULPVIDEAO-LBPRGKRZSA-N	NC1=NC(=O)C2=NC(CNC3=CC=C(C=C3)C(=O)N[C@@H](CCC(O)=O)C(O)=O)=CN=C2N1	(2S)-2-[(4-{[(2-amino-4-oxo-1,4-dihydropteridin-6-yl)methyl]amino}phenyl)formamido]pentanedioic acid	C19H19N7O6	441.397	-0.04	-3.76	0.076 g/L	-0.68	3.37	2.09	9	Glutamic acid and derivatives	Chemical entities	Organic compounds	Organic acids and derivatives	Carboxylic acids and derivatives	InChI=1S/C19H19N7O6/c20-19-25-15-14(17(30)26-19)23-11(8-22-15)7-21-10-3-1-9(2-4-10)16(29)24-12(18(31)32)5-6-13(27)28/h1-4,8,12,21H,5-7H2,(H,24,29)(H,27,28)(H,31,32)(H3,20,22,25,26,30)/t12-/m0/s1	C19H19N7O6	441.14	3.25	-1.54	122.42	1.28	0.320755	204.4	207.3	188	235.529	236.903	237.142	Yes
HMDB00122	InChI=1S/C6H12O6/c7-1-2-3(8)4(9)5(10)6(11)12-2/h2-11H,1H2/t2-,3-,4+,5-,6?/m1/s1	WQZGKKKJIJFFOK-GASJEMHNSA-N	OC[C@H]1OC(O)[C@H](O)[C@@H](O)[C@@H]1O	(3R,4S,5S,6R)-6-(hydroxymethyl)oxane-2,3,4,5-tetrol	C6H12O6	180.156	-2.57	0.64	782 g/L	-2.9	11.3	-3	1	Hexoses	Chemical entities	Organic compounds	Organic oxygen compounds	Organooxygen compounds	InChI=1S/C6H12O6/c7-1-2-3(8)4(9)5(10)6(11)12-2/h2-11H,1H2/t2-,3-,4+,5-,6?/m1/s1	C6H12O6	180.063	11.3	-2.93	31	2.63	0.25	136.7	142.4	129.2	137.404	134.809	135.235	Yes
HMDB00123	InChI=1S/C2H5NO2/c3-1-2(4)5/h1,3H2,(H,4,5)	DHMQDGOQFOQNFH-UHFFFAOYSA-N	NCC(O)=O	2-aminoacetic acid	C2H5NO2	75.0666	-3.34	0.87	552 g/L	-3.4	2.31	9.24	1	Alpha amino acids	Organic compounds	Organic acids and derivatives	Carboxylic acids and derivatives	Amino acids, peptides, and analogues	InChI=1S/C2H5NO2/c3-1-2(4)5/h1,3H2,(H,4,5)	C2H5NO2	75.032	2.31	-3.41	6.67	2.54	0	113.5	117.9	107.1	103.043	102.295	102.148	Yes
HMDB00124	InChI=1S/C6H13O9P/c7-1-3(8)5(10)6(11)4(9)2-15-16(12,13)14/h4-7,9-11H,1-2H2,(H2,12,13,14)/t4-,5-,6-/m1/s1	GSXOAOHZAIYLCY-HSUXUTPPSA-N	OCC(=O)[C@@H](O)[C@H](O)[C@H](O)COP(O)(O)=O	{[(2R,3R,4S)-2,3,4,6-tetrahydroxy-5-oxohexyl]oxy}phosphonic acid	C6H13O9P	260.136	-1.86	-1.05	23.2 g/L	-3.4	1.49	-3.3	7	Hexose phosphates	Chemical entities	Organic compounds	Organic oxygen compounds	Organooxygen compounds	InChI=1S/C6H13O9P/c7-1-3(8)5(10)6(11)4(9)2-15-16(12,13)14/h4-7,9-11H,1-2H2,(H2,12,13,14)/t4-,5-,6-/m1/s1	C6H13O9P	260.03	1.49	-3.39	44.11	4.12	0	151	155	144.3	155.732	155.667	158.505	Yes
HMDB00125	InChI=1S/C10H17N3O6S/c11-5(10(18)19)1-2-7(14)13-6(4-20)9(17)12-3-8(15)16/h5-6,20H,1-4,11H2,(H,12,17)(H,13,14)(H,15,16)(H,18,19)/t5-,6-/m0/s1	RWSXRVCMGQZWBV-WDSKDSINSA-N	N[C@@H](CCC(=O)N[C@@H](CS)C(=O)NCC(O)=O)C(O)=O	(2S)-2-amino-4-{[(1R)-1-[(carboxymethyl)carbamoyl]-2-sulfanylethyl]carbamoyl}butanoic acid	C10H17N3O6S	307.323	-2.74	-2.54		-4.9	1.94	9.22	9	Peptides	Chemical entities	Organic compounds	Organic acids and derivatives	Carboxylic acids and derivatives	InChI=1S/C10H17N3O6S/c11-5(10(18)19)1-2-7(14)13-6(4-20)9(17)12-3-8(15)16/h5-6,20H,1-4,11H2,(H,12,17)(H,13,14)(H,15,16)(H,18,19)/t5-,6-/m0/s1	C10H17N3O6S	307.084	1.86	-3.34	59.25	4.07	0	167.7	169.8	162	180.011	179.534	180.909	Yes
HMDB00126	InChI=1S/C3H9O6P/c4-1-3(5)2-9-10(6,7)8/h3-5H,1-2H2,(H2,6,7,8)/t3-/m1/s1	AWUCVROLDVIAJX-GSVOUGTGSA-N	OC[C@@H](O)COP(O)(O)=O	[(2R)-2,3-dihydroxypropoxy]phosphonic acid	C3H9O6P	172.074	-1.84	-0.75	30.6 g/L	-2	1.51	-3	4	Glycerophosphates	Chemical entities	Organic compounds	Lipids and lipid-like molecules	Glycerophospholipids	InChI=1S/C3H9O6P/c4-1-3(5)2-9-10(6,7)8/h3-5H,1-2H2,(H2,6,7,8)/t3-/m1/s1	C3H9O6P	172.014	1.51	-1.96	21.07	3.36	0	138.2	143.3	126.5	133.207	132.517	133.884	Yes
HMDB00127	InChI=1S/C6H10O7/c7-1-2(8)4(5(10)11)13-6(12)3(1)9/h1-4,6-9,12H,(H,10,11)/t1-,2-,3+,4-,6-/m0/s1	AEMOLEFTQBMNLQ-WAXACMCWSA-N	O[C@H]1O[C@@H]([C@@H](O)[C@H](O)[C@H]1O)C(O)=O	(2S,3S,4S,5R,6S)-3,4,5,6-tetrahydroxyoxane-2-carboxylic acid	C6H10O7	194.139	-2.3	0.18	295 g/L	-2.6	3.21	-3.7	1	Glucuronic acid derivatives	Chemical entities	Organic compounds	Organic oxygen compounds	Organooxygen compounds	InChI=1S/C6H10O7/c7-1-2(8)4(5(10)11)13-6(12)3(1)9/h1-4,6-9,12H,(H,10,11)/t1-,2-,3+,4-,6-/m0/s1	C6H10O7	194.043	3.21	-2.61	35.18	2.49	0.26087	142.2	147.3	131	141.749	141.322	142.171	Yes
HMDB00128	InChI=1S/C3H7N3O2/c4-3(5)6-1-2(7)8/h1H2,(H,7,8)(H4,4,5,6)	BPMFZUMJYQTVII-UHFFFAOYSA-N	NC(=N)NCC(O)=O	2-carbamimidamidoacetic acid	C3H7N3O2	117.107	-1.76	-1.45	4.19 g/L	-3.1	3.37	12.24	2	Alpha amino acids and derivatives	Organic compounds	Organic acids and derivatives	Carboxylic acids and derivatives	Amino acids, peptides, and analogues	InChI=1S/C3H7N3O2/c4-3(5)6-1-2(7)8/h1H2,(H,7,8)(H4,4,5,6)	C3H7N3O2	117.054	3.37	-3.13	14.47	2.93	0	121.6	125.5	122.6	121.358	120.795	119.697	Yes
HMDB00131	InChI=1S/C3H8O3/c4-1-3(6)2-5/h3-6H,1-2H2	PEDCQBHIVMGVHV-UHFFFAOYSA-N	OCC(O)CO	propane-1,2,3-triol	C3H8O3	92.0938	-1.93	1.1	1170 g/L	-1.8	13.61	-3	2	Sugar alcohols	Organic compounds	Organic oxygen compounds	Organooxygen compounds	Carbohydrates and carbohydrate conjugates	InChI=1S/C3H8O3/c4-1-3(6)2-5/h3-6H,1-2H2	C3H8O3	92.0473	13.61	-1.84	9.08	2.75	0	115.6	122.1	107	108.481	108.654	108.602	Yes
HMDB00132	InChI=1S/C5H5N5O/c6-5-9-3-2(4(11)10-5)7-1-8-3/h1H,(H4,6,7,8,9,10,11)	UYTPUPDQBNUYGX-UHFFFAOYSA-N	NC1=NC(=O)C2=C(N1)N=CN2	2-amino-6,7-dihydro-3H-purin-6-one	C5H5N5O	151.126	-0.92	-1.82	2.31 g/L	-0.59	8.95	2.22	0	Purines and purine derivatives	Chemical entities	Organic compounds	Organoheterocyclic compounds	Imidazopyrimidines	InChI=1S/C5H5N5O/c6-5-9-3-2(4(11)10-5)7-1-8-3/h1H,(H4,6,7,8,9,10,11)	C5H5N5O	151.049	-5.71	-2.13	28.07	2.04	0.588235	128.5	134.7	121.4	127.653	128.459	127.885	Yes
HMDB00133	InChI=1S/C10H13N5O5/c11-10-13-7-4(8(19)14-10)12-2-15(7)9-6(18)5(17)3(1-16)20-9/h2-3,5-6,9,16-18H,1H2,(H3,11,13,14,19)/t3-,5-,6-,9-/m1/s1	NYHBQMYGNKIUIF-UUOKFMHZSA-N	NC1=NC2=C(N=CN2[C@@H]2O[C@H](CO)[C@@H](O)[C@H]2O)C(=O)N1	2-amino-9-[(2R,3R,4S,5R)-3,4-dihydroxy-5-(hydroxymethyl)oxolan-2-yl]-6,9-dihydro-1H-purin-6-one	C10H13N5O5	283.241	-2.06	-1.27	15.3 g/L	-2.7	10.16	1.79	2	Purine nucleosides	Chemical entities	Organic compounds	Nucleosides, nucleotides, and analogues	Purine nucleosides	InChI=1S/C10H13N5O5/c11-10-13-7-4(8(19)14-10)12-2-15(7)9-6(18)5(17)3(1-16)20-9/h2-3,5-6,9,16-18H,1H2,(H3,11,13,14,19)/t3-,5-,6-,9-/m1/s1	C10H13N5O5	283.092	-5.87	-3.67	69.09	1.59	0.428571	163.7	168.3	156.4	173.935	174.257	173.602	Yes
HMDB00134	InChI=1S/C4H4O4/c5-3(6)1-2-4(7)8/h1-2H,(H,5,6)(H,7,8)/b2-1+	VZCYOOQTPOCHFL-OWOJBTEDSA-N	OC(=O)\C=C\C(O)=O	(2E)-but-2-enedioic acid	C4H4O4	116.072	0.21	-0.68	24.1 g/L	-0.041	3.55		2	Dicarboxylic acids and derivatives	Organic compounds	Organic acids and derivatives	Carboxylic acids and derivatives	Dicarboxylic acids and derivatives	InChI=1S/C4H4O4/c5-3(6)1-2-4(7)8/h1-2H,(H,5,6)(H,7,8)/b2-1+	C4H4O4	116.011	3.55	-0.04	14.47	2.93	0	123.4	129.8	115.7			120.823	Yes
HMDB00139	InChI=1S/C3H6O4/c4-1-2(5)3(6)7/h2,4-5H,1H2,(H,6,7)/t2-/m1/s1	RBNPOMFGQQGHHO-UWTATZPHSA-N	OC[C@@H](O)C(O)=O	(2R)-2,3-dihydroxypropanoic acid	C3H6O4	106.077	-1.72	0.78	639 g/L	-1.5	3.42	-3	2	Sugar acids and derivatives	Chemical entities	Organic compounds	Organic oxygen compounds	Organooxygen compounds	InChI=1S/C3H6O4/c4-1-2(5)3(6)7/h2,4-5H,1H2,(H,6,7)/t2-/m1/s1	C3H6O4	106.027	3.42	-1.52	12	3.14	0	126.1	132.2	110.7	115.392	113.537	113.5	Yes
HMDB00142	InChI=1S/CH2O2/c2-1-3/h1H,(H,2,3)	BDAGIHXWWSANSR-UHFFFAOYSA-N	OC=O	formic acid	CH2O2	46.0254	-0.47	1.02	477 g/L	-0.27	4.27		0	Carboxylic acids	Organic compounds	Organic acids and derivatives	Carboxylic acids and derivatives	Carboxylic acids	InChI=1S/CH2O2/c2-1-3/h1H,(H,2,3)	CH2O2	46.0055	4.27	-0.27	2.5	1.63	0							Yes
HMDB00143	InChI=1S/C6H12O6/c7-1-2-3(8)4(9)5(10)6(11)12-2/h2-11H,1H2/t2-,3+,4+,5-,6+/m1/s1	WQZGKKKJIJFFOK-PHYPRBDBSA-N	OC[C@H]1O[C@H](O)[C@H](O)[C@@H](O)[C@H]1O	(2S,3R,4S,5R,6R)-6-(hydroxymethyl)oxane-2,3,4,5-tetrol	C6H12O6	180.156	-2.57	0.64	782 g/L	-2.9	11.3	-3	1	Hexoses	Organic compounds	Organic oxygen compounds	Organooxygen compounds	Carbohydrates and carbohydrate conjugates	InChI=1S/C6H12O6/c7-1-2-3(8)4(9)5(10)6(11)12-2/h2-11H,1H2/t2-,3+,4+,5-,6+/m1/s1	C6H12O6	180.063	11.3	-2.93	31	2.63	0.25	136.8	142.4	129.2	138.153	136.796	136.192	Yes
HMDB00148	InChI=1S/C5H9NO4/c6-3(5(9)10)1-2-4(7)8/h3H,1-2,6H2,(H,7,8)(H,9,10)/t3-/m0/s1	WHUUTDBJXJRKMK-VKHMYHEASA-N	N[C@@H](CCC(O)=O)C(O)=O	(2S)-2-aminopentanedioic acid	C5H9NO4	147.129	-3.54	-0.26	80.6 g/L	-3.2	1.88	9.54	4	Glutamic acid and derivatives	Organic compounds	Organic acids and derivatives	Carboxylic acids and derivatives	Amino acids, peptides, and analogues	InChI=1S/C5H9NO4/c6-3(5(9)10)1-2-4(7)8/h3H,1-2,6H2,(H,7,8)(H,9,10)/t3-/m0/s1	C5H9NO4	147.053	1.88	-3.24	20.87	3.3	0	129.7	133.5	124.5	132.202	131.84	131.864	Yes
HMDB00149	InChI=1S/C2H7NO/c3-1-2-4/h4H,1-3H2	HZAXFHJVJLSVMW-UHFFFAOYSA-N	NCCO	2-aminoethan-1-ol	C2H7NO	61.0831	-1.53	1.14	849 g/L	-1.3	15.61	9.55	1	1,2-aminoalcohols	Organic compounds	Organic nitrogen compounds	Organonitrogen compounds	Amines	InChI=1S/C2H7NO/c3-1-2-4/h4H,1-3H2	C2H7NO	61.0528	15.61	-1.32	4.33	1.97	0	99.4	104.8	103.9	98.3962	97.496	97.2504	Yes
HMDB00150	InChI=1S/C6H10O6/c7-1-2-3(8)4(9)5(10)6(11)12-2/h2-5,7-10H,1H2/t2-,3-,4+,5-/m1/s1	PHOQVHQSTUBQQK-SQOUGZDYSA-N	OC[C@H]1OC(=O)[C@H](O)[C@@H](O)[C@@H]1O	(3R,4S,5S,6R)-3,4,5-trihydroxy-6-(hydroxymethyl)oxan-2-one	C6H10O6	178.14	-2.16	0.52	586 g/L	-2.7	11.62	-3	1	Gluconolactones	Chemical entities	Organic compounds	Organic oxygen compounds	Organooxygen compounds	InChI=1S/C6H10O6/c7-1-2-3(8)4(9)5(10)6(11)12-2/h2-5,7-10H,1H2/t2-,3-,4+,5-/m1/s1	C6H10O6	178.048	11.62	-2.75	31	2.63	0.272727	136.9	142.8	127.7	135.865	133.856	134.067	Yes
HMDB00156	InChI=1S/C4H6O5/c5-2(4(8)9)1-3(6)7/h2,5H,1H2,(H,6,7)(H,8,9)/t2-/m0/s1	BJEPYKJPYRNKOW-REOHCLBHSA-N	O[C@@H](CC(O)=O)C(O)=O	(2S)-2-hydroxybutanedioic acid	C4H6O5	134.087	-0.87	0.21	218 g/L	-1.1	3.2	-3.9	3	Beta hydroxy acids and derivatives	Organic compounds	Organic acids and derivatives	Hydroxy acids and derivatives	Beta hydroxy acids and derivatives	InChI=1S/C4H6O5/c5-2(4(8)9)1-3(6)7/h2,5H,1H2,(H,6,7)(H,8,9)/t2-/m0/s1	C4H6O5	134.022	3.2	-1.11	17.97	3.38	0	128.3	134.4	116.6	123.287	122.171	122.144	Yes
HMDB00157	InChI=1S/C5H4N4O/c10-5-3-4(7-1-6-3)8-2-9-5/h1-2H,(H2,6,7,8,9,10)	FDGQSTZJBFJUBT-UHFFFAOYSA-N	OC1=NC=NC2=C1NC=N2	7H-purin-6-ol	C5H4N4O	136.112	-0.55	-1.02	13 g/L	-0.048	8.72	2.66	0	Hypoxanthines	Organic compounds	Organoheterocyclic compounds	Imidazopyrimidines	Purines and purine derivatives	InChI=1S/C5H4N4O/c10-5-3-4(7-1-6-3)8-2-9-5/h1-2H,(H2,6,7,8,9,10)	C5H4N4O	136.039	9.14	-0.01	24.25	1.66	0.666667	123.9	130.4	118.1	122.383	121.893	121.382	Yes
HMDB00158	InChI=1S/C9H11NO3/c10-8(9(12)13)5-6-1-3-7(11)4-2-6/h1-4,8,11H,5,10H2,(H,12,13)/t8-/m0/s1	OUYCCCASQSFEME-QMMMGPOBSA-N	N[C@@H](CC1=CC=C(O)C=C1)C(O)=O	(2S)-2-amino-3-(4-hydroxyphenyl)propanoic acid	C9H11NO3	181.189	-2.39	-1.37	7.67 g/L	-1.5	2	9.19	3	Tyrosine and derivatives	Organic compounds	Organic acids and derivatives	Carboxylic acids and derivatives	Amino acids, peptides, and analogues	InChI=1S/C9H11NO3/c10-8(9(12)13)5-6-1-3-7(11)4-2-6/h1-4,8,11H,5,10H2,(H,12,13)/t8-/m0/s1	C9H11NO3	181.074	2	-1.49	32.99	2.05	0.25	140.5	144.6	136.5	144.88	144.147	144.772	Yes
HMDB00159	InChI=1S/C9H11NO2/c10-8(9(11)12)6-7-4-2-1-3-5-7/h1-5,8H,6,10H2,(H,11,12)/t8-/m0/s1	COLNVLDHVKWLRT-QMMMGPOBSA-N	N[C@@H](CC1=CC=CC=C1)C(O)=O	(2S)-2-amino-3-phenylpropanoic acid	C9H11NO2	165.189	-1.35	-1.6	4.14 g/L	-1.2	2.47	9.45	3	Phenylalanine and derivatives	Chemical entities	Organic compounds	Organic acids and derivatives	Carboxylic acids and derivatives	InChI=1S/C9H11NO2/c10-8(9(11)12)6-7-4-2-1-3-5-7/h1-5,8H,6,10H2,(H,11,12)/t8-/m0/s1	C9H11NO2	165.079	2.47	-1.18	29.17	2.2	0.26087	137.2	141.8	137.3	139.554	139.027	139.309	Yes
HMDB00161	InChI=1S/C3H7NO2/c1-2(4)3(5)6/h2H,4H2,1H3,(H,5,6)/t2-/m0/s1	QNAYBMKLOCPYGJ-REOHCLBHSA-N	C[C@H](N)C(O)=O	(2S)-2-aminopropanoic acid	C3H7NO2	89.0932	-3.05	0.7	447 g/L	-2.8	2.47	9.48	1	Alanine and derivatives	Organic compounds	Organic acids and derivatives	Carboxylic acids and derivatives	Amino acids, peptides, and analogues	InChI=1S/C3H7NO2/c1-2(4)3(5)6/h2H,4H2,1H3,(H,5,6)/t2-/m0/s1	C3H7NO2	89.0477	2.47	-2.84	9.33	2.99	0	117.4	121.9	111.3	110.074	109.335	109.159	Yes
HMDB00162	InChI=1S/C5H9NO2/c7-5(8)4-2-1-3-6-4/h4,6H,1-3H2,(H,7,8)/t4-/m0/s1	ONIBWKKTOPOVIA-BYPYZUCNSA-N	OC(=O)[C@@H]1CCCN1	(2S)-pyrrolidine-2-carboxylic acid	C5H9NO2	115.13	-2.71	0.5	365 g/L	-2.6	1.94	11.33	1	Proline and derivatives	Organic compounds	Organic acids and derivatives	Carboxylic acids and derivatives	Amino acids, peptides, and analogues	InChI=1S/C5H9NO2/c7-5(8)4-2-1-3-6-4/h4,6H,1-3H2,(H,7,8)/t4-/m0/s1	C5H9NO2	115.063	1.94	-2.57	16	2.24	0.294118	123.6	127.9	119.1	119.739	119.089	118.674	Yes
HMDB00163	InChI=1S/C12H22O11/c13-1-3-5(15)6(16)9(19)12(22-3)23-10-4(2-14)21-11(20)8(18)7(10)17/h3-20H,1-2H2/t3-,4-,5-,6+,7-,8+,9-,10-,11+,12-/m1/s1	GUBGYTABKSRVRQ-DKBJLJRDSA-N	OC[C@H]1O[C@H](O[C@H]2[C@H](O)[C@H](O)[C@@H](O)O[C@@H]2CO)[C@H](O)[C@@H](O)[C@@H]1O	(2R,3S,4S,5R,6R)-2-(hydroxymethyl)-6-{[(2R,3S,4R,5S,6S)-4,5,6-trihydroxy-2-(hydroxymethyl)oxan-3-yl]oxy}oxane-3,4,5-triol	C12H22O11	342.296	-3.01	0.23	586 g/L	-4.7	11.25	-3	4	O-glycosyl compounds	Chemical entities	Organic compounds	Organic oxygen compounds	Organooxygen compounds	InChI=1S/C12H22O11/c13-1-3-5(15)6(16)9(19)12(22-3)23-10-4(2-14)21-11(20)8(18)7(10)17/h3-20H,1-2H2/t3-,4-,5-,6+,7-,8+,9-,10-,11+,12-/m1/s1	C12H22O11	342.116	11.25	-4.7	82.64	2.11	0.26087	173.7	177.4	171.3	181.192	182.232	183.013	Yes
HMDB00164	InChI=1S/CH5N/c1-2/h2H2,1H3	BAVYZALUXZFZLV-UHFFFAOYSA-N	CN	methanamine	CH5N	31.0571	-1.06	1.07	367 g/L	-0.63		10.08	0	Monoalkylamines	Organic compounds	Organic nitrogen compounds	Organonitrogen compounds	Amines	InChI=1S/CH5N/c1-2/h2H2,1H3	CH5N	31.0422		-0.63	1	1	0							Yes
HMDB00167	InChI=1S/C4H9NO3/c1-2(6)3(5)4(7)8/h2-3,6H,5H2,1H3,(H,7,8)/t2-,3+/m1/s1	AYFVYJQAPQTCCC-GBXIJSLDSA-N	C[C@@H](O)[C@H](N)C(O)=O	(2S,3R)-2-amino-3-hydroxybutanoic acid	C4H9NO3	119.119	-3.01	0.6	477 g/L	-3.5	2.21	9	2	L-alpha-amino acids	Chemical entities	Organic compounds	Organic acids and derivatives	Carboxylic acids and derivatives	InChI=1S/C4H9NO3/c1-2(6)3(5)4(7)8/h2-3,6H,5H2,1H3,(H,7,8)/t2-,3+/m1/s1	C4H9NO3	119.058	2.21	-3.47	15.17	3.46	0	122	126.3	117.3	121.03	120.315	120.817	Yes
HMDB00168	InChI=1S/C4H8N2O3/c5-2(4(8)9)1-3(6)7/h2H,1,5H2,(H2,6,7)(H,8,9)/t2-/m0/s1	DCXYFEDJOCDNAF-REOHCLBHSA-N	N[C@@H](CC(N)=O)C(O)=O	(2S)-2-amino-3-carbamoylpropanoic acid	C4H8N2O3	132.118	-3.36	0.1	168 g/L	-4.3	2	8.43	3	Asparagine and derivatives	Chemical entities	Organic compounds	Organic acids and derivatives	Carboxylic acids and derivatives	InChI=1S/C4H8N2O3/c5-2(4(8)9)1-3(6)7/h2H,1,5H2,(H2,6,7)(H,8,9)/t2-/m0/s1	C4H8N2O3	132.053	-1.26	-6.12	17.97	3.38	0	126.2	130.2	120.8	124.259	123.68	123.931	Yes
HMDB00169	InChI=1S/C6H12O6/c7-1-2-3(8)4(9)5(10)6(11)12-2/h2-11H,1H2/t2-,3-,4+,5+,6?/m1/s1	WQZGKKKJIJFFOK-QTVWNMPRSA-N	OC[C@H]1OC(O)[C@@H](O)[C@@H](O)[C@@H]1O	(3S,4S,5S,6R)-6-(hydroxymethyl)oxane-2,3,4,5-tetrol	C6H12O6	180.156	-2.57	0.64	782 g/L	-2.9	11.3	-3	1	Hexoses	Chemical entities	Organic compounds	Organic oxygen compounds	Organooxygen compounds	InChI=1S/C6H12O6/c7-1-2-3(8)4(9)5(10)6(11)12-2/h2-11H,1H2/t2-,3-,4+,5+,6?/m1/s1	C6H12O6	180.063	11.3	-2.93	31	2.63	0.25	136.8	142.4	129.3	133.244	133.012	133.955	Yes
HMDB00172	InChI=1S/C6H13NO2/c1-3-4(2)5(7)6(8)9/h4-5H,3,7H2,1-2H3,(H,8,9)/t4-,5-/m0/s1	AGPKZVBTJJNPAG-WHFBIAKZSA-N	CC[C@H](C)[C@H](N)C(O)=O	(2S,3S)-2-amino-3-methylpentanoic acid	C6H13NO2	131.173	-1.73	-0.06	114 g/L	-1.5	2.79	9.59	3	Isoleucine and derivatives	Chemical entities	Organic compounds	Organic acids and derivatives	Carboxylic acids and derivatives	InChI=1S/C6H13NO2/c1-3-4(2)5(7)6(8)9/h4-5H,3,7H2,1-2H3,(H,8,9)/t4-,5-/m0/s1	C6H13NO2	131.095	2.79	-1.51	18.23	3.58	0	129.7	134.5	127.1	129.985	129.364	129.425	Yes
HMDB00174	InChI=1S/C6H12O5/c1-2-3(7)4(8)5(9)6(10)11-2/h2-10H,1H3/t2-,3+,4+,5-,6?/m0/s1	SHZGCJCMOBCMKK-DHVFOXMCSA-N	C[C@@H]1OC(O)[C@@H](O)[C@H](O)[C@@H]1O	(3S,4R,5S,6S)-6-methyloxane-2,3,4,5-tetrol	C6H12O5	164.156	-2.39	0.7	827 g/L	-1.9	11.3	-3.6	0	Hexoses	Chemical entities	Organic compounds	Organic oxygen compounds	Organooxygen compounds	InChI=1S/C6H12O5/c1-2-3(7)4(8)5(9)6(10)11-2/h2-10H,1H3/t2-,3+,4+,5-,6?/m0/s1	C6H12O5	164.068	11.3	-1.89	27.32	2.39	0.26087	136	142.1	125.2	135.088	133.164	133.111	Yes
HMDB00175	InChI=1S/C10H13N4O8P/c15-6-4(1-21-23(18,19)20)22-10(7(6)16)14-3-13-5-8(14)11-2-12-9(5)17/h2-4,6-7,10,15-16H,1H2,(H,11,12,17)(H2,18,19,20)/t4-,6-,7-,10-/m1/s1	GRSZFWQUAKGDAV-KQYNXXCUSA-N	O[C@@H]1[C@@H](COP(O)(O)=O)O[C@H]([C@@H]1O)N1C=NC2=C1N=CNC2=O	{[(2R,3S,4R,5R)-3,4-dihydroxy-5-(6-oxo-6,9-dihydro-1H-purin-9-yl)oxolan-2-yl]methoxy}phosphonic acid	C10H13N4O8P	348.206	-2.04	-2.06	3.05 g/L	-2.9	1.32	0.51	4	Purine ribonucleoside monophosphates	Chemical entities	Organic compounds	Nucleosides, nucleotides, and analogues	Purine nucleotides	InChI=1S/C10H13N4O8P/c15-6-4(1-21-23(18,19)20)22-10(7(6)16)14-3-13-5-8(14)11-2-12-9(5)17/h2-4,6-7,10,15-16H,1H2,(H,11,12,17)(H2,18,19,20)/t4-,6-,7-,10-/m1/s1	C10H13N4O8P	348.047	1.22	-1.69	82.5	1.58	0.394737	167.7	171	165.4	189.26	188.472	189.769	Yes
HMDB00177	InChI=1S/C6H9N3O2/c7-5(6(10)11)1-4-2-8-3-9-4/h2-3,5H,1,7H2,(H,8,9)(H,10,11)/t5-/m0/s1	HNDVDQJCIGZPNO-YFKPBYRVSA-N	N[C@@H](CC1=CN=CN1)C(O)=O	(2S)-2-amino-3-(1H-imidazol-5-yl)propanoic acid	C6H9N3O2	155.155	-3.09	-0.4	71.3 g/L	-3.6	1.85	9.44	3	Histidine and derivatives	Organic compounds	Organic acids and derivatives	Carboxylic acids and derivatives	Amino acids, peptides, and analogues	InChI=1S/C6H9N3O2/c7-5(6(10)11)1-4-2-8-3-9-4/h2-3,5H,1,7H2,(H,8,9)(H,10,11)/t5-/m0/s1	C6H9N3O2	155.069	1.85	-3.62	25.6	1.98	0.25	132.8	136.7	128.5	135.993	135.737	135.513	Yes
HMDB00181	InChI=1S/C9H11NO4/c10-6(9(13)14)3-5-1-2-7(11)8(12)4-5/h1-2,4,6,11-12H,3,10H2,(H,13,14)/t6-/m0/s1	WTDRDQBEARUVNC-LURJTMIESA-N	N[C@@H](CC1=CC(O)=C(O)C=C1)C(O)=O	(2S)-2-amino-3-(3,4-dihydroxyphenyl)propanoic acid	C9H11NO4	197.188	-2.32	-1.78	3.3 g/L	-1.8	1.65	9.06	3	Tyrosine and derivatives	Chemical entities	Organic compounds	Organic acids and derivatives	Carboxylic acids and derivatives	InChI=1S/C9H11NO4/c10-6(9(13)14)3-5-1-2-7(11)8(12)4-5/h1-2,4,6,11-12H,3,10H2,(H,13,14)/t6-/m0/s1	C9H11NO4	197.069	1.65	-1.79	37.31	2.33	0.24	143.2	147	137.5	147.55	146.974	149.237	Yes
HMDB00182	InChI=1S/C6H14N2O2/c7-4-2-1-3-5(8)6(9)10/h5H,1-4,7-8H2,(H,9,10)/t5-/m0/s1	KDXKERNSBIXSRK-YFKPBYRVSA-N	NCCCC[C@H](N)C(O)=O	(2S)-2,6-diaminohexanoic acid	C6H14N2O2	146.188	-3.76	-0.14	105 g/L	-3.2	2.74	10.29	5	L-alpha-amino acids	Organic compounds	Organic acids and derivatives	Carboxylic acids and derivatives	Amino acids, peptides, and analogues	InChI=1S/C6H14N2O2/c7-4-2-1-3-5(8)6(9)10/h5H,1-4,7-8H2,(H,9,10)/t5-/m0/s1	C6H14N2O2	146.106	2.74	-3.21	20.45	3.13	0	131.3	135	129.9	137.481	137.037	136.828	Yes
HMDB00186	InChI=1S/C12H22O11/c13-1-3-5(15)6(16)9(19)12(22-3)23-10-4(2-14)21-11(20)8(18)7(10)17/h3-20H,1-2H2/t3-,4-,5+,6+,7-,8-,9-,10-,11+,12+/m1/s1	GUBGYTABKSRVRQ-XLOQQCSPSA-N	OC[C@H]1O[C@@H](O[C@H]2[C@H](O)[C@@H](O)[C@@H](O)O[C@@H]2CO)[C@H](O)[C@@H](O)[C@H]1O	(2R,3R,4S,5R,6S)-2-(hydroxymethyl)-6-{[(2R,3S,4R,5R,6S)-4,5,6-trihydroxy-2-(hydroxymethyl)oxan-3-yl]oxy}oxane-3,4,5-triol	C12H22O11	342.296	-3.01	0.23	586 g/L	-4.7	11.25	-3	4	O-glycosyl compounds	Chemical entities	Organic compounds	Organic oxygen compounds	Organooxygen compounds	InChI=1S/C12H22O11/c13-1-3-5(15)6(16)9(19)12(22-3)23-10-4(2-14)21-11(20)8(18)7(10)17/h3-20H,1-2H2/t3-,4-,5+,6+,7-,8-,9-,10-,11+,12+/m1/s1	C12H22O11	342.116	11.25	-4.7	82.64	2.11	0.26087	173.2	176.9	170.7	172.192	171.824	174.618	Yes
HMDB00187	InChI=1S/C3H7NO3/c4-2(1-5)3(6)7/h2,5H,1,4H2,(H,6,7)/t2-/m0/s1	MTCFGRXMJLQNBG-REOHCLBHSA-N	N[C@@H](CO)C(O)=O	(2S)-2-amino-3-hydroxypropanoic acid	C3H7NO3	105.093	-3.42	0.66	480 g/L	-3.9	2.03	8.93	2	Serine and derivatives	Organic compounds	Organic acids and derivatives	Carboxylic acids and derivatives	Amino acids, peptides, and analogues	InChI=1S/C3H7NO3/c4-2(1-5)3(6)7/h2,5H,1,4H2,(H,6,7)/t2-/m0/s1	C3H7NO3	105.043	2.03	-3.89	12	3.14	0	118.3	122.5	113.4	114.704	113.837	113.955	Yes
HMDB00190	InChI=1S/C3H6O3/c1-2(4)3(5)6/h2,4H,1H3,(H,5,6)/t2-/m0/s1	JVTAAEKCZFNVCJ-REOHCLBHSA-N	C[C@H](O)C(O)=O	(2S)-2-hydroxypropanoic acid	C3H6O3	90.0779	-0.79	0.79	562 g/L	-0.47	3.78	-3.7	1	Alpha hydroxy acids and derivatives	Chemical entities	Organic compounds	Organic acids and derivatives	Hydroxy acids and derivatives	InChI=1S/C3H6O3/c1-2(4)3(5)6/h2,4H,1H3,(H,5,6)/t2-/m0/s1	C3H6O3	90.0317	3.78	-0.47	9.33	2.99	0	124.9	131.5	107.8	109.218	108.834	108.446	Yes
HMDB00191	InChI=1S/C4H7NO4/c5-2(4(8)9)1-3(6)7/h2H,1,5H2,(H,6,7)(H,8,9)/t2-/m0/s1	CKLJMWTZIZZHCS-REOHCLBHSA-N	N[C@@H](CC(O)=O)C(O)=O	(2S)-2-aminobutanedioic acid	C4H7NO4	133.103	-3.52	0.03	142 g/L	-3.5	1.7	9.61	3	Aspartic acid and derivatives	Organic compounds	Organic acids and derivatives	Carboxylic acids and derivatives	Amino acids, peptides, and analogues	InChI=1S/C4H7NO4/c5-2(4(8)9)1-3(6)7/h2H,1,5H2,(H,6,7)(H,8,9)/t2-/m0/s1	C4H7NO4	133.038	1.7	-3.5	17.97	3.38	0	124.7	128.6	119.3	123.072	122.866	123.43	Yes
HMDB00192	InChI=1S/C6H12N2O4S2/c7-3(5(9)10)1-13-14-2-4(8)6(11)12/h3-4H,1-2,7-8H2,(H,9,10)(H,11,12)/t3-,4-/m0/s1	LEVWYRKDKASIDU-IMJSIDKUSA-N	N[C@@H](CSSC[C@H](N)C(O)=O)C(O)=O	(2R)-2-amino-3-{[(2R)-2-amino-2-carboxyethyl]disulfanyl}propanoic acid	C6H12N2O4S2	240.3	-3.16	-1.16	16.8 g/L	-5.9	1.56	9.34	7	L-cysteine-S-conjugates	Chemical entities	Organic compounds	Organic acids and derivatives	Carboxylic acids and derivatives	InChI=1S/C6H12N2O4S2/c7-3(5(9)10)1-13-14-2-4(8)6(11)12/h3-4H,1-2,7-8H2,(H,9,10)(H,11,12)/t3-,4-/m0/s1	C6H12N2O4S2	240.024	1.56	-5.9	34.22	3.38	0	150.9	153.8	149.1	156.692	155.785	156.519	Yes
HMDB00193	InChI=1S/C6H8O7/c7-3(8)1-2(5(10)11)4(9)6(12)13/h2,4,9H,1H2,(H,7,8)(H,10,11)(H,12,13)	ODBLHEXUDAPZAU-UHFFFAOYSA-N	OC(C(CC(O)=O)C(O)=O)C(O)=O	1-hydroxypropane-1,2,3-tricarboxylic acid	C6H8O7	192.124	-0.35	-0.56	52.5 g/L	-1.4	3.07	-4	5	Tricarboxylic acids and derivatives	Chemical entities	Organic compounds	Organic acids and derivatives	Carboxylic acids and derivatives	InChI=1/C6H8O7/c7-3(8)1-2(5(10)11)4(9)6(12)13/h2,4,9H,1H2,(H,7,8)(H,10,11)(H,12,13)	C6H8O7	192.027	3.07	-1.45	32.8	4.24	0	136.2	141.7	128.9	140.869	139.66	139.73	Yes
HMDB00194	InChI=1S/C10H16N4O3/c1-14-6-12-5-7(14)4-8(10(16)17)13-9(15)2-3-11/h5-6,8H,2-4,11H2,1H3,(H,13,15)(H,16,17)/t8-/m0/s1	MYYIAHXIVFADCU-QMMMGPOBSA-N	CN1C=NC=C1C[C@H](NC(=O)CCN)C(O)=O	(2S)-2-(3-aminopropanamido)-3-(1-methyl-1H-imidazol-5-yl)propanoic acid	C10H16N4O3	240.259	-2.95	-1.78	4.01 g/L	-4.3	3.44	9.13	6	Hybrid peptides	Chemical entities	Organic compounds	Organic acids and derivatives	Peptidomimetics	InChI=1S/C10H16N4O3/c1-14-6-12-5-7(14)4-8(10(16)17)13-9(15)2-3-11/h5-6,8H,2-4,11H2,1H3,(H,13,15)(H,16,17)/t8-/m0/s1	C10H16N4O3	240.122	3.46	-4.57	49.15	2.28	0.151515	153.8	157.1	152.2	163.246	162.825	163.593	Yes
HMDB00195	InChI=1S/C10H12N4O5/c15-1-4-6(16)7(17)10(19-4)14-3-13-5-8(14)11-2-12-9(5)18/h2-4,6-7,10,15-17H,1H2,(H,11,12,18)/t4-,6-,7-,10-/m1/s1	UGQMRVRMYYASKQ-KQYNXXCUSA-N	OC[C@H]1O[C@H]([C@H](O)[C@@H]1O)N1C=NC2=C1NC=NC2=O	9-[(2R,3R,4S,5R)-3,4-dihydroxy-5-(hydroxymethyl)oxolan-2-yl]-6,9-dihydro-3H-purin-6-one	C10H12N4O5	268.226	-1.74	-1.27	13.8 g/L	-2	6.94	2.74	2	Purine nucleosides	Chemical entities	Organic compounds	Nucleosides, nucleotides, and analogues	Purine nucleosides	InChI=1S/C10H12N4O5/c15-1-4-6(16)7(17)10(19-4)14-3-13-5-8(14)11-2-12-9(5)18/h2-4,6-7,10,15-17H,1H2,(H,11,12,18)/t4-,6-,7-,10-/m1/s1	C10H12N4O5	268.081	11.61	-1.57	63.95	1.65	0.454545	158.4	163.1	153.4	169.758	169.163	169.041	Yes
HMDB00201	InChI=1S/C9H17NO4/c1-7(11)14-8(5-9(12)13)6-10(2,3)4/h8H,5-6H2,1-4H3	RDHQFKQIGNGIED-UHFFFAOYSA-N	CC(=O)OC(CC([O-])=O)C[N+](C)(C)C	3-(acetyloxy)-4-(trimethylazaniumyl)butanoate	C9H17NO4	203.236	-2.39	-2.86	0.35 g/L	-4.4	4.09	-7	6	Acyl carnitines	Organic compounds	Lipids and lipid-like molecules	Fatty Acyls	Fatty acid esters	InChI=1/C9H17NO4/c1-7(11)14-8(5-9(12)13)6-10(2,3)4/h8H,5-6H2,1-4H3/p+1	C9H18NO4	204.124	4.09	-4.45	36.05	4.11	0	136.3	141.5	157.2	152.387	151.69	151.654	Yes
HMDB00206	InChI=1S/C8H16N2O3/c1-6(11)10-5-3-2-4-7(9)8(12)13/h7H,2-5,9H2,1H3,(H,10,11)(H,12,13)/t7-/m0/s1	DTERQYGMUDWYAZ-ZETCQYMHSA-N	CC(=O)NCCCC[C@H](N)C(O)=O	(2S)-2-amino-6-acetamidohexanoic acid	C8H16N2O3	188.224	-2.58	-1.03	17.5 g/L	-3.2	2.43	9.53	6	L-alpha-amino acids	Chemical entities	Organic compounds	Organic acids and derivatives	Carboxylic acids and derivatives	InChI=1S/C8H16N2O3/c1-6(11)10-5-3-2-4-7(9)8(12)13/h7H,2-5,9H2,1H3,(H,10,11)(H,12,13)/t7-/m0/s1	C8H16N2O3	188.116	2.25	-2.9	30.07	3.16	0	144.6	148.4	142.4	151.24	150.605	152.03	Yes
HMDB00208	InChI=1S/C5H6O5/c6-3(5(9)10)1-2-4(7)8/h1-2H2,(H,7,8)(H,9,10)	KPGXRSRHYNQIFN-UHFFFAOYSA-N	OC(=O)CCC(=O)C(O)=O	2-oxopentanedioic acid	C5H6O5	146.098	-0.6	-0.44	53.1 g/L	-0.11	2.66	-9.7	4	Gamma-keto acids and derivatives	Organic compounds	Organic acids and derivatives	Keto acids and derivatives	Gamma-keto acids and derivatives	InChI=1S/C5H6O5/c6-3(5(9)10)1-2-4(7)8/h1-2H2,(H,7,8)(H,9,10)	C5H6O5	146.022	2.66	-0.11	20.87	3.3	0	135.4	141.9	121.9	129.316	130.479	130.317	Yes
HMDB00210	InChI=1S/C9H17NO5/c1-9(2,5-11)7(14)8(15)10-4-3-6(12)13/h7,11,14H,3-5H2,1-2H3,(H,10,15)(H,12,13)	GHOKWGTUZJEAQD-UHFFFAOYSA-N	CC(C)(CO)C(O)C(=O)NCCC(O)=O	3-(2,4-dihydroxy-3,3-dimethylbutanamido)propanoic acid	C9H17NO5	219.235	-1.12	-0.56	60.5 g/L	-1.4	4.35	-2.8	6	Beta amino acids and derivatives	Organic compounds	Organic acids and derivatives	Carboxylic acids and derivatives	Amino acids, peptides, and analogues	InChI=1/C9H17NO5/c1-9(2,5-11)7(14)8(15)10-4-3-6(12)13/h7,11,14H,3-5H2,1-2H3,(H,10,15)(H,12,13)	C9H17NO5	219.111	2.37	-1.89	39.69	3.94	0	149.1	154.7	146.3	149.753	149.61	150.252	Yes
HMDB00211	InChI=1S/C6H12O6/c7-1-2(8)4(10)6(12)5(11)3(1)9/h1-12H/t1-,2-,3-,4+,5-,6-	CDAISMWEOUEBRE-GPIVLXJGSA-N	O[C@H]1[C@H](O)[C@@H](O)[C@H](O)[C@H](O)[C@@H]1O	(1R,2S,3r,4R,5S,6s)-cyclohexane-1,2,3,4,5,6-hexol	C6H12O6	180.156	-2.59	0.43	485 g/L	-3.8	12.29	-3.6	0	Cyclohexanols	Organic compounds	Organic oxygen compounds	Organooxygen compounds	Alcohols and polyols	InChI=1/C6H12O6/c7-1-2(8)4(10)6(12)5(11)3(1)9/h1-12H/t1-,2-,3-,4+,5-,6-	C6H12O6	180.063	12.29	-3.78	31.6	2.76	0.25	138.9	144.3	129	138.089	136.626	136.808	Yes
HMDB00212	InChI=1S/C8H15NO6/c1-3(11)9-5-7(13)6(12)4(2-10)15-8(5)14/h4-8,10,12-14H,2H2,1H3,(H,9,11)/t4-,5-,6+,7-,8+/m1/s1	OVRNDRQMDRJTHS-CBQIKETKSA-N	CC(=O)N[C@H]1[C@@H](O)O[C@H](CO)[C@H](O)[C@@H]1O	N-[(2S,3R,4R,5R,6R)-2,4,5-trihydroxy-6-(hydroxymethyl)oxan-3-yl]acetamide	C8H15NO6	221.208	-2.6	0.06	254 g/L	-3.2	11.6	-0.78	2	N-acyl-alpha-hexosamines	Chemical entities	Organic compounds	Organic oxygen compounds	Organooxygen compounds	InChI=1S/C8H15NO6/c1-3(11)9-5-7(13)6(12)4(2-10)15-8(5)14/h4-8,10,12-14H,2H2,1H3,(H,9,11)/t4-,5-,6+,7-,8+/m1/s1	C8H15NO6	221.09	5.73	-2.4	42.85	2.48	0.2	148.6	153.8	141.8	149.025	148.58	149.558	Yes
HMDB00213	InChI=1S/C6H13O9P/c7-1-2(8)4(10)6(5(11)3(1)9)15-16(12,13)14/h1-11H,(H2,12,13,14)/t1-,2-,3+,4-,5-,6-/m0/s1	INAPMGSXUVUWAF-PTQMNWPWSA-N	O[C@H]1[C@H](O)[C@H](O)[C@H](OP(O)(O)=O)[C@@H](O)[C@@H]1O	{[(1R,2S,3R,4R,5S,6S)-2,3,4,5,6-pentahydroxycyclohexyl]oxy}phosphonic acid	C6H13O9P	260.136	-1.98	-0.82	39.5 g/L	-3.9	1.16	-3.6	2	Inositol phosphates	Organic compounds	Organic oxygen compounds	Organooxygen compounds	Alcohols and polyols	InChI=1S/C6H13O9P/c7-1-2(8)4(10)6(5(11)3(1)9)15-16(12,13)14/h1-11H,(H2,12,13,14)/t1-,2-,3+,4-,5-,6-/m0/s1	C6H13O9P	260.03	1.16	-3.91	48.36	2.83	0.206897	154	157.7	144.6	156.448	155.063	155.835	Yes
HMDB00214	InChI=1S/C5H12N2O2/c6-3-1-2-4(7)5(8)9/h4H,1-3,6-7H2,(H,8,9)/t4-/m0/s1	AHLPHDHHMVZTML-BYPYZUCNSA-N	NCCC[C@H](N)C(O)=O	(2S)-2,5-diaminopentanoic acid	C5H12N2O2	132.161	-3.64	0.11	172 g/L	-3.7	2.67	10.29	4	L-alpha-amino acids	Organic compounds	Organic acids and derivatives	Carboxylic acids and derivatives	Amino acids, peptides, and analogues	InChI=1S/C5H12N2O2/c6-3-1-2-4(7)5(8)9/h4H,1-3,6-7H2,(H,8,9)/t4-/m0/s1	C5H12N2O2	132.09	2.67	-3.66	17.55	3.16	0	126	129.9	125	129.274	128.91	129.035	Yes
HMDB00215	InChI=1S/C8H15NO6/c1-3(11)9-5-7(13)6(12)4(2-10)15-8(5)14/h4-8,10,12-14H,2H2,1H3,(H,9,11)/t4-,5-,6-,7-,8?/m1/s1	OVRNDRQMDRJTHS-RTRLPJTCSA-N	CC(=O)N[C@H]1C(O)O[C@H](CO)[C@@H](O)[C@@H]1O	N-[(3R,4R,5S,6R)-2,4,5-trihydroxy-6-(hydroxymethyl)oxan-3-yl]acetamide	C8H15NO6	221.208	-2.6	0.06	254 g/L	-3.2	11.6	-0.78	2	Acylaminosugars	Chemical entities	Organic compounds	Organic oxygen compounds	Organooxygen compounds	InChI=1S/C8H15NO6/c1-3(11)9-5-7(13)6(12)4(2-10)15-8(5)14/h4-8,10,12-14H,2H2,1H3,(H,9,11)/t4-,5-,6-,7-,8?/m1/s1	C8H15NO6	221.09	5.73	-2.4	42.85	2.48	0.2	148.3	153.5	141.4	152.844	152.948	152.198	Yes
HMDB00216	InChI=1S/C8H11NO3/c9-4-8(12)5-1-2-6(10)7(11)3-5/h1-3,8,10-12H,4,9H2/t8-/m0/s1	SFLSHLFXELFNJZ-QMMMGPOBSA-N	NC[C@H](O)C1=CC(O)=C(O)C=C1	4-[(1R)-2-amino-1-hydroxyethyl]benzene-1,2-diol	C8H11NO3	169.178	-1.4	-1.13	12.5 g/L	-0.68	9.5	8.85	2	Catechols	Organic compounds	Benzenoids	Phenols	Benzenediols	InChI=1S/C8H11NO3/c9-4-8(12)5-1-2-6(10)7(11)3-5/h1-3,8,10-12H,4,9H2/t8-/m0/s1	C8H11NO3	169.074	9.5	-0.68	30.04	2.39	0.26087	137.5	142.5	132.1	141.721	141.293	141.031	Yes
HMDB00223	InChI=1S/C4H4O5/c5-2(4(8)9)1-3(6)7/h1H2,(H,6,7)(H,8,9)	KHPXUQMNIQBQEV-UHFFFAOYSA-N	OC(=O)CC(=O)C(O)=O	2-oxobutanedioic acid	C4H4O5	132.072	-0.68	-0.36	57.1 g/L	-0.042	2.41	-9.9	3	Short-chain keto acids and derivatives	Chemical entities	Organic compounds	Organic acids and derivatives	Keto acids and derivatives	InChI=1S/C4H4O5/c5-2(4(8)9)1-3(6)7/h1H2,(H,6,7)(H,8,9)	C4H4O5	132.006	2.41	-0.04	17.97	3.38	0	132.9	139.5	118.5	123.307	123.207	123.074	Yes
HMDB00224	InChI=1S/C2H8NO4P/c3-1-2-7-8(4,5)6/h1-3H2,(H2,4,5,6)	SUHOOTKUPISOBE-UHFFFAOYSA-N	NCCOP(O)(O)=O	(2-aminoethoxy)phosphonic acid	C2H8NO4P	141.063	-1.54	-0.74	25.8 g/L	-2.5	1.54	10.02	3	Phosphoethanolamines	Chemical entities	Organic compounds	Organic acids and derivatives	Organic phosphoric acids and derivatives	InChI=1S/C2H8NO4P/c3-1-2-7-8(4,5)6/h1-3H2,(H2,4,5,6)	C2H8NO4P	141.019	1.54	-2.45	14.77	3.11	0	130.5	134.8	122.1	123.448	122.465	121.785	Yes
HMDB00227	InChI=1S/C6H12O4/c1-6(10,2-3-7)4-5(8)9/h7,10H,2-4H2,1H3,(H,8,9)	KJTLQQUUPVSXIM-UHFFFAOYSA-N	CC(O)(CCO)CC(O)=O	3,5-dihydroxy-3-methylpentanoic acid	C6H12O4	148.157	-0.9	0.45	414 g/L	-1.1	4.38	-2.4	4	Hydroxy fatty acids	Chemical entities	Organic compounds	Lipids and lipid-like molecules	Fatty Acyls	InChI=1/C6H12O4/c1-6(10,2-3-7)4-5(8)9/h7,10H,2-4H2,1H3,(H,8,9)	C6H12O4	148.074	4.38	-1.09	21.43	3.63	0	134.6	140.9	127	131.14	131.035	131.941	Yes
HMDB00230	InChI=1S/C11H19NO9/c1-4(14)12-7-5(15)2-11(20,10(18)19)21-9(7)8(17)6(16)3-13/h5-9,13,15-17,20H,2-3H2,1H3,(H,12,14)(H,18,19)/t5-,6+,7+,8+,9+,11-/m0/s1	SQVRNKJHWKZAKO-PFQGKNLYSA-N	CC(=O)N[C@@H]1[C@@H](O)C[C@](O)(O[C@H]1[C@H](O)[C@H](O)CO)C(O)=O	(2S,4S,5R,6R)-5-acetamido-2,4-dihydroxy-6-[(1R,2R)-1,2,3-trihydroxypropyl]oxane-2-carboxylic acid	C11H19NO9	309.27	-2.78	-0.13	227 g/L	-3.6	3	-0.38	5	N-acylneuraminic acids	Chemical entities	Organic compounds	Organic oxygen compounds	Organooxygen compounds	InChI=1S/C11H19NO9/c1-4(14)12-7-5(15)2-11(20,10(18)19)21-9(7)8(17)6(16)3-13/h5-9,13,15-17,20H,2-3H2,1H3,(H,12,14)(H,18,19)/t5-,6+,7+,8+,9+,11-/m0/s1	C11H19NO9	309.106	2.97	-3.11	71.88	2.87	0.15	165	168.5	159	180.026	179.691	178.248	Yes
HMDB00232	InChI=1S/C7H5NO4/c9-6(10)4-2-1-3-8-5(4)7(11)12/h1-3H,(H,9,10)(H,11,12)	GJAWHXHKYYXBSV-UHFFFAOYSA-N	OC(=O)C1=CC=CN=C1C(O)=O	pyridine-2,3-dicarboxylic acid	C7H5NO4	167.119	0.15	-1.61	4.07 g/L	-0.54	0.29	5.26	2	Pyridinecarboxylic acids	Chemical entities	Organic compounds	Organoheterocyclic compounds	Pyridines and derivatives	InChI=1S/C7H5NO4/c9-6(10)4-2-1-3-8-5(4)7(11)12/h1-3H,(H,9,10)(H,11,12)	C7H5NO4	167.022	0.31	-1.03	30.43	2.54	0.352941	135.6	141	129.2	134.585	134.417	134.481	Yes
HMDB00238	InChI=1S/C9H11N5O3/c1-3(15)6(16)4-2-11-7-5(12-4)8(17)14-9(10)13-7/h3,15H,2H2,1H3,(H4,10,11,13,14,17)/t3-/m0/s1	VPVOXUSPXFPWBN-VKHMYHEASA-N	C[C@H](O)C(=O)C1=NC2=C(NC1)NC(N)=NC2=O	2-amino-6-[(2S)-2-hydroxypropanoyl]-1,4,7,8-tetrahydropteridin-4-one	C9H11N5O3	237.215	-1.09	-2.3	1.18 g/L	-1.4	7.93	3.16	2	Pterins and derivatives	Chemical entities	Organic compounds	Organoheterocyclic compounds	Pteridines and derivatives	InChI=1S/C9H11N5O3/c1-3(15)6(16)4-2-11-7-5(12-4)8(17)14-9(10)13-7/h3,15H,2H2,1H3,(H4,10,11,13,14,17)/t3-/m0/s1	C9H11N5O3	237.086	1.23	-2.18	52.71	1.98	0.37931	150.5	155.6	146.2	160.375	161.175	160.192	Yes
HMDB00239	InChI=1S/C8H11NO3/c1-5-8(12)7(4-11)6(3-10)2-9-5/h2,10-12H,3-4H2,1H3	LXNHXLLTXMVWPM-UHFFFAOYSA-N	CC1=C(O)C(CO)=C(CO)C=N1	4,5-bis(hydroxymethyl)-2-methylpyridin-3-ol	C8H11NO3	169.178	-0.57	-1.02	16.1 g/L	-0.95	9.4	5.58	2	Pyridoxines	Organic compounds	Organoheterocyclic compounds	Pyridines and derivatives	Pyridoxines	InChI=1S/C8H11NO3/c1-5-8(12)7(4-11)6(3-10)2-9-5/h2,10-12H,3-4H2,1H3	C8H11NO3	169.074	9.4	-0.95	30.62	2.58	0.26087	137.6	143.4	132.4	139.278	139.003	138.853	Yes
HMDB00244	InChI=1S/C17H20N4O6/c1-7-3-9-10(4-8(7)2)21(5-11(23)14(25)12(24)6-22)15-13(18-9)16(26)20-17(27)19-15/h3-4,11-12,14,22-25H,5-6H2,1-2H3,(H,20,26,27)/t11-,12+,14-/m0/s1	AUNGANRZJHBGPY-SCRDCRAPSA-N	CC1=C(C)C=C2N(C[C@H](O)[C@H](O)[C@H](O)CO)C3=NC(=O)NC(=O)C3=NC2=C1	7,8-dimethyl-10-[(2S,3S,4R)-2,3,4,5-tetrahydroxypentyl]-2H,3H,4H,10H-benzo[g]pteridine-2,4-dione	C17H20N4O6	376.364	-1.05	-2.76	0.66 g/L	-0.92	6.97	0.76	5	Flavins	Organic compounds	Organoheterocyclic compounds	Pteridines and derivatives	Alloxazines and isoalloxazines	InChI=1S/C17H20N4O6/c1-7-3-9-10(4-8(7)2)21(5-11(23)14(25)12(24)6-22)15-13(18-9)16(26)20-17(27)19-15/h3-4,11-12,14,22-25H,5-6H2,1-2H3,(H,20,26,27)/t11-,12+,14-/m0/s1	C17H20N4O6	376.138	4.45	-0.55	106.57	1.76	0.326531	185.3	189.3	181.1	201.449	201.357	201.273	Yes
HMDB00245	InChI=1S/C10H14N2O4/c11-4-8-7(3-10(15)16)6(5-12-8)1-2-9(13)14/h5,12H,1-4,11H2,(H,13,14)(H,15,16)	QSHWIQZFGQKFMA-UHFFFAOYSA-N	NCC1=C(CC(O)=O)C(CCC(O)=O)=CN1	3-[5-(aminomethyl)-4-(carboxymethyl)-1H-pyrrol-3-yl]propanoic acid	C10H14N2O4	226.229	-2.4	-1.92	2.72 g/L	-2.7	3.66	8.99	6	Aralkylamines	Chemical entities	Organic compounds	Organic nitrogen compounds	Organonitrogen compounds	InChI=1S/C10H14N2O4/c11-4-8-7(3-10(15)16)6(5-12-8)1-2-9(13)14/h5,12H,1-4,11H2,(H,13,14)(H,15,16)	C10H14N2O4	226.095	3.66	-2.68	45.3	2.48	0.166667	151.5	155	148.4	156.566	155.074	155.838	Yes
HMDB00247	InChI=1S/C6H14O6/c7-1-3(9)5(11)6(12)4(10)2-8/h3-12H,1-2H2/t3-,4+,5-,6-/m1/s1	FBPFZTCFMRRESA-JGWLITMVSA-N	OC[C@H](O)[C@@H](O)[C@H](O)[C@H](O)CO	(2R,3R,4R,5S)-hexane-1,2,3,4,5,6-hexol	C6H14O6	182.172	-2.68	0.1	229 g/L	-3.7	12.59	-3	5	Sugar alcohols	Chemical entities	Organic compounds	Organic oxygen compounds	Organooxygen compounds	InChI=1S/C6H14O6/c7-1-3(9)5(11)6(12)4(10)2-8/h3-12H,1-2H2/t3-,4+,5-,6-/m1/s1	C6H14O6	182.079	12.59	-3.73	28.74	3.99	0	137	142.2	132.5	141.058	140.448	140.707	Yes
HMDB00251	InChI=1S/C2H7NO3S/c3-1-2-7(4,5)6/h1-3H2,(H,4,5,6)	XOAAWQZATWQOTB-UHFFFAOYSA-N	NCCS(O)(=O)=O	2-aminoethane-1-sulfonic acid	C2H7NO3S	125.147	-2.19	-0.08	105 g/L	-2.6	-1.5	9.34	2	Organosulfonic acids	Organic compounds	Organic acids and derivatives	Organic sulfonic acids and derivatives	Organosulfonic acids and derivatives	InChI=1S/C2H7NO3S/c3-1-2-7(4,5)6/h1-3H2,(H,4,5,6)	C2H7NO3S	125.015	-1.49	-2.61	12.08	3.15	0	129.2	121.5	119.7	117.845	117.24	117.386	Yes
HMDB00254	InChI=1S/C4H6O4/c5-3(6)1-2-4(7)8/h1-2H2,(H,5,6)(H,7,8)	KDYFGRWQOYBRFD-UHFFFAOYSA-N	OC(=O)CCC(O)=O	butanedioic acid	C4H6O4	118.088	-0.53	0.25	211 g/L	-0.4	3.55		3	Dicarboxylic acids and derivatives	Organic compounds	Organic acids and derivatives	Carboxylic acids and derivatives	Dicarboxylic acids and derivatives	InChI=1S/C4H6O4/c5-3(6)1-2-4(7)8/h1-2H2,(H,5,6)(H,7,8)	C4H6O4	118.027	3.55	-0.4	14.47	2.93	0	125.8	132	114.9			118.695	Yes
HMDB00263	InChI=1S/C3H5O6P/c1-2(3(4)5)9-10(6,7)8/h1H2,(H,4,5)(H2,6,7,8)	DTBNBXWJWCWCIK-UHFFFAOYSA-N	OC(=O)C(=C)OP(O)(O)=O	2-(phosphonooxy)prop-2-enoic acid	C3H5O6P	168.042	-1.22	-1.1	13.2 g/L	-0.64	0.76		3	Phosphate esters	Chemical entities	Organic compounds	Organic acids and derivatives	Organic phosphoric acids and derivatives	InChI=1S/C3H5O6P/c1-2(3(4)5)9-10(6,7)8/h1H2,(H,4,5)(H2,6,7,8)	C3H5O6P	167.982	0.76	-0.64	21.7	3.68	0	135.6	140.8	123.2			131.215	Yes
HMDB00267	InChI=1S/C5H7NO3/c7-4-2-1-3(6-4)5(8)9/h3H,1-2H2,(H,6,7)(H,8,9)/t3-/m0/s1	ODHCTXKNWHHXJC-VKHMYHEASA-N	OC(=O)[C@@H]1CCC(=O)N1	(2S)-5-oxopyrrolidine-2-carboxylic acid	C5H7NO3	129.114	-1.01	0.07	151 g/L	-0.89	3.61	-1.8	1	Alpha amino acids and derivatives	Chemical entities	Organic compounds	Organic acids and derivatives	Carboxylic acids and derivatives	InChI=1S/C5H7NO3/c7-4-2-1-3(6-4)5(8)9/h3H,1-2H2,(H,6,7)(H,8,9)/t3-/m0/s1	C5H7NO3	129.043	3.63	-0.07	19.32	2.05	0.3125	133	139.3	119.4	124.382	124.361	123.738	Yes
HMDB00271	InChI=1S/C3H7NO2/c1-4-2-3(5)6/h4H,2H2,1H3,(H,5,6)	FSYKKLYZXJSNPZ-UHFFFAOYSA-N	CNCC(O)=O	2-(methylamino)acetic acid	C3H7NO2	89.0932	-3.06	0.54	308 g/L	-3.2	2.06	10.35	2	Alpha amino acids	Organic compounds	Organic acids and derivatives	Carboxylic acids and derivatives	Amino acids, peptides, and analogues	InChI=1S/C3H7NO2/c1-4-2-3(5)6/h4H,2H2,1H3,(H,5,6)	C3H7NO2	89.0477	2.06	-3.19	9	2.63	0	118	122.4	113.6	110.116	109.329	108.879	Yes
HMDB00272	InChI=1S/C3H8NO6P/c4-2(3(5)6)1-10-11(7,8)9/h2H,1,4H2,(H,5,6)(H2,7,8,9)/t2-/m0/s1	BZQFBWGGLXLEPQ-REOHCLBHSA-N	N[C@@H](COP(O)(O)=O)C(O)=O	(2S)-2-amino-3-(phosphonooxy)propanoic acid	C3H8NO6P	185.072	-2.32	-0.97	19.9 g/L	-3.2	1.2	9.39	4	L-alpha-amino acids	Chemical entities	Organic compounds	Organic acids and derivatives	Carboxylic acids and derivatives	InChI=1S/C3H8NO6P/c4-2(3(5)6)1-10-11(7,8)9/h2H,1,4H2,(H,5,6)(H2,7,8,9)/t2-/m0/s1	C3H8NO6P	185.009	1.2	-3.18	24.68	3.54	0	142	135.5	130	133.804	133.343	133.662	Yes
HMDB00273	InChI=1S/C10H14N2O5/c1-5-3-12(10(16)11-9(5)15)8-2-6(14)7(4-13)17-8/h3,6-8,13-14H,2,4H2,1H3,(H,11,15,16)/t6-,7+,8+/m0/s1	IQFYYKKMVGJFEH-XLPZGREQSA-N	CC1=CN([C@H]2C[C@H](O)[C@@H](CO)O2)C(=O)NC1=O	1-[(2R,4S,5R)-4-hydroxy-5-(hydroxymethyl)oxolan-2-yl]-5-methyl-1,2,3,4-tetrahydropyrimidine-2,4-dione	C10H14N2O5	242.229	-1.32	-0.56	66.8 g/L	-1.1	9.96	-3	2	Pyrimidine 2'-deoxyribonucleosides	Chemical entities	Organic compounds	Nucleosides, nucleotides, and analogues	Pyrimidine nucleosides	InChI=1S/C10H14N2O5/c1-5-3-12(10(16)11-9(5)15)8-2-6(14)7(4-13)17-8/h3,6-8,13-14H,2,4H2,1H3,(H,11,15,16)/t6-,7+,8+/m0/s1	C10H14N2O5	242.09	7.52	-0.75	52.55	1.98	0.34375	156.7	162.9	149.3	169.435	165.124	165.322	Yes
HMDB00279	InChI=1S/C11H20N2O6/c12-7(10(16)17)3-1-2-6-13-8(11(18)19)4-5-9(14)15/h7-8,13H,1-6,12H2,(H,14,15)(H,16,17)(H,18,19)/t7-,8-/m0/s1	ZDGJAHTZVHVLOT-YUMQZZPRSA-N	N[C@@H](CCCCN[C@@H](CCC(O)=O)C(O)=O)C(O)=O	(2S)-2-{[(5S)-5-amino-5-carboxypentyl]amino}pentanedioic acid	C11H20N2O6	276.286	-2.77	-1.72	5.25 g/L	-5.4	1.44	10.89	11	Glutamic acid and derivatives	Chemical entities	Organic compounds	Organic acids and derivatives	Carboxylic acids and derivatives	InChI=1S/C11H20N2O6/c12-7(10(16)17)3-1-2-6-13-8(11(18)19)4-5-9(14)15/h7-8,13H,1-6,12H2,(H,14,15)(H,16,17)(H,18,19)/t7-,8-/m0/s1	C11H20N2O6	276.132	1.44	-5.41	53.47	3.7	0	163.7	166	157.7	176.238	176.485	177.48	Yes
HMDB00283	InChI=1S/C5H10O5/c6-1-2-3(7)4(8)5(9)10-2/h2-9H,1H2/t2-,3-,4-,5?/m1/s1	HMFHBZSHGGEWLO-SOOFDHNKSA-N	OC[C@H]1OC(O)[C@H](O)[C@@H]1O	(3R,4S,5R)-5-(hydroxymethyl)oxolane-2,3,4-triol	C5H10O5	150.13	-2.65	0.85	1070 g/L	-2.3	11.31	-3	1	Pentoses	Organic compounds	Organic oxygen compounds	Organooxygen compounds	Carbohydrates and carbohydrate conjugates	InChI=1S/C5H10O5/c6-1-2-3(7)4(8)5(9)10-2/h2-9H,1H2/t2-,3-,4-,5?/m1/s1	C5H10O5	150.053	11.31	-2.3	23.23	2.53	0.25	130.3	136.2	121.1	131.734	130.788	130.093	Yes
HMDB00285	InChI=1S/C9H15N2O15P3/c12-5-1-2-11(9(15)10-5)8-7(14)6(13)4(24-8)3-23-28(19,20)26-29(21,22)25-27(16,17)18/h1-2,4,6-8,13-14H,3H2,(H,19,20)(H,21,22)(H,10,12,15)(H2,16,17,18)/t4-,6-,7-,8-/m1/s1	PGAVKCOVUIYSFO-XVFCMESISA-N	O[C@H]1[C@@H](O)[C@@H](O[C@@H]1COP(O)(=O)OP(O)(=O)OP(O)(O)=O)N1C=CC(=O)NC1=O	({[({[(2R,3S,4R,5R)-5-(2,4-dioxo-1,2,3,4-tetrahydropyrimidin-1-yl)-3,4-dihydroxyoxolan-2-yl]methoxy}(hydroxy)phosphoryl)oxy](hydroxy)phosphoryl}oxy)phosphonic acid	C9H15N2O15P3	484.141	-0.07	-1.76	8.37 g/L	-3.4	0.9	-3.7	8	Pyrimidine ribonucleoside triphosphates	Chemical entities	Organic compounds	Nucleosides, nucleotides, and analogues	Pyrimidine nucleotides	InChI=1S/C9H15N2O15P3/c12-5-1-2-11(9(15)10-5)8-7(14)6(13)4(24-8)3-23-28(19,20)26-29(21,22)25-27(16,17)18/h1-2,4,6-8,13-14H,3H2,(H,19,20)(H,21,22)(H,10,12,15)(H2,16,17,18)/t4-,6-,7-,8-/m1/s1	C9H15N2O15P3	483.969	0.9	-3.01	111.12	1.93	0.244444	190.9	193.3	182.5	217.693	214.278	212.856	Yes
HMDB00288	InChI=1S/C9H13N2O9P/c12-5-1-2-11(9(15)10-5)8-7(14)6(13)4(20-8)3-19-21(16,17)18/h1-2,4,6-8,13-14H,3H2,(H,10,12,15)(H2,16,17,18)/t4-,6-,7-,8-/m1/s1	DJJCXFVJDGTHFX-XVFCMESISA-N	O[C@H]1[C@@H](O)[C@@H](O[C@@H]1COP(O)(O)=O)N1C=CC(=O)NC1=O	{[(2R,3S,4R,5R)-5-(2,4-dioxo-1,2,3,4-tetrahydropyrimidin-1-yl)-3,4-dihydroxyoxolan-2-yl]methoxy}phosphonic acid	C9H13N2O9P	324.181	-1.76	-1.43	12 g/L	-2.5	1.23	-3.7	4	Pyrimidine ribonucleoside monophosphates	Chemical entities	Organic compounds	Nucleosides, nucleotides, and analogues	Pyrimidine nucleotides	InChI=1S/C9H13N2O9P/c12-5-1-2-11(9(15)10-5)8-7(14)6(13)4(20-8)3-19-21(16,17)18/h1-2,4,6-8,13-14H,3H2,(H,10,12,15)(H2,16,17,18)/t4-,6-,7-,8-/m1/s1	C9H13N2O9P	324.036	1.23	-2.17	70.66	1.87	0.314286	162.8	166.8	160	182.925	181.452	181.879	Yes
HMDB00294	InChI=1S/CH4N2O/c2-1(3)4/h(H4,2,3,4)	XSQUKJJJFZCRTK-UHFFFAOYSA-N	NC(N)=O	urea	CH4N2O	60.0553	-1.78	0.84	412 g/L	-1.4	15.73	-2.4	0	Ureas	Organic compounds	Organic acids and derivatives	Organic carbonic acids and derivatives	Ureas	InChI=1S/CH4N2O/c2-1(3)4/h(H4,2,3,4)	CH4N2O	60.0324	0.55	-2.13	4.5	2.32	0	109.6	115.9	93.6	94.3815	94.5742	93.8321	Yes
HMDB00296	InChI=1S/C9H12N2O6/c12-3-4-6(14)7(15)8(17-4)11-2-1-5(13)10-9(11)16/h1-2,4,6-8,12,14-15H,3H2,(H,10,13,16)/t4-,6-,7-,8-/m1/s1	DRTQHJPVMGBUCF-XVFCMESISA-N	OC[C@H]1O[C@H]([C@H](O)[C@@H]1O)N1C=CC(=O)NC1=O	1-[(2R,3R,4S,5R)-3,4-dihydroxy-5-(hydroxymethyl)oxolan-2-yl]-1,2,3,4-tetrahydropyrimidine-2,4-dione	C9H12N2O6	244.201	-1.84	-0.26	135 g/L	-2.4	9.7	-3	2	Pyrimidine nucleosides	Organic compounds	Nucleosides, nucleotides, and analogues	Pyrimidine nucleosides		InChI=1S/C9H12N2O6/c12-3-4-6(14)7(15)8(17-4)11-2-1-5(13)10-9(11)16/h1-2,4,6-8,12,14-15H,3H2,(H,10,13,16)/t4-,6-,7-,8-/m1/s1	C9H12N2O6	244.07	7.48	-2.05	52.9	2.03	0.366667	154.7	160.3	147	166.214	162.642	162.148	Yes
HMDB00299	InChI=1S/C10H12N4O6/c15-1-3-5(16)6(17)9(20-3)14-2-11-4-7(14)12-10(19)13-8(4)18/h2-3,5-6,9,15-17H,1H2,(H2,12,13,18,19)/t3-,5-,6-,9-/m1/s1	UBORTCNDUKBEOP-UUOKFMHZSA-N	OC[C@H]1O[C@H]([C@H](O)[C@@H]1O)N1C=NC2=C1N=C(O)N=C2O	9-[(2R,3R,4S,5R)-3,4-dihydroxy-5-(hydroxymethyl)oxolan-2-yl]-9H-purine-2,6-diol	C10H12N4O6	284.226	-1.6	-1.01	27.8 g/L	-1.2	11.33	0.078	2	Purine nucleosides	Chemical entities	Organic compounds	Nucleosides, nucleotides, and analogues	Purine nucleosides	InChI=1S/C10H12N4O6/c15-1-3-5(16)6(17)9(20-3)14-2-11-4-7(14)12-10(19)13-8(4)18/h2-3,5-6,9,15-17H,1H2,(H2,12,13,18,19)/t3-,5-,6-,9-/m1/s1	C10H12N4O6	284.076	11.33	-1.19	69.09	1.59	0.441176	163.7	168.9	156.3	174.774	174.812	173.974	Yes
HMDB00301	InChI=1S/C6H6N2O2/c9-6(10)2-1-5-3-7-4-8-5/h1-4H,(H,7,8)(H,9,10)/b2-1+	LOIYMIARKYCTBW-OWOJBTEDSA-N	OC(=O)\C=C\C1=CNC=N1	(2E)-3-(1H-imidazol-4-yl)prop-2-enoic acid	C6H6N2O2	138.124	0.22	-0.51	42.5 g/L	-1	3.85	6.13	2	Imidazolyl carboxylic acids and derivatives	Organic compounds	Organoheterocyclic compounds	Azoles	Imidazoles	InChI=1S/C6H6N2O2/c9-6(10)2-1-5-3-7-4-8-5/h1-4H,(H,7,8)(H,9,10)	C6H6N2O2	138.043	3.91	-0.86	21.7	2.01	0.3125	130.2	136	125.8	129.171	128.86	128.402	Yes
HMDB00318	InChI=1S/C8H10O4/c9-4-8(12)5-1-2-6(10)7(11)3-5/h1-3,8-12H,4H2	MTVWFVDWRVYDOR-UHFFFAOYSA-N	OCC(O)C1=CC(O)=C(O)C=C1	4-(1,2-dihydroxyethyl)benzene-1,2-diol	C8H10O4	170.163	-0.72	-1.01	16.7 g/L	-0.032	9.21	-3	2	Catechols	Chemical entities	Organic compounds	Benzenoids	Phenols	InChI=1/C8H10O4/c9-4-8(12)5-1-2-6(10)7(11)3-5/h1-3,8-12H,4H2	C8H10O4	170.058	9.21	-0.03	30.04	2.39	0.272727	138.6	145.2	128.8	140.965	139.265	139.145	Yes
HMDB00321	InChI=1S/C6H10O5/c7-4(6(10)11)2-1-3-5(8)9/h4,7H,1-3H2,(H,8,9)(H,10,11)	OTTXIFWBPRRYOG-UHFFFAOYSA-N	OC(CCCC(O)=O)C(O)=O	2-hydroxyhexanedioic acid	C6H10O5	162.141	-0.79	-0.36	70.3 g/L	-0.38	3.44	-3.8	5	Medium-chain fatty acids	Chemical entities	Organic compounds	Lipids and lipid-like molecules	Fatty Acyls	InChI=1/C6H10O5/c7-4(6(10)11)2-1-3-5(8)9/h4,7H,1-3H2,(H,8,9)(H,10,11)	C6H10O5	162.053	3.44	-0.38	23.85	3.24	0	135.1	141.2	127.2	140.572	137.4	138.007	Yes
HMDB00323	InChI=1S/C5H10N2O/c6-4-2-1-3-7-5(4)8/h4H,1-3,6H2,(H,7,8)	YCCMTCQQDULIFE-UHFFFAOYSA-N	NC1CCCNC1=O	3-aminopiperidin-2-one	C5H10N2O	114.146	-1.34	0.59	444 g/L	-1.1	14.55	8.44	0	Alpha amino acid amides	Chemical entities	Organic compounds	Organic acids and derivatives	Carboxylic acids and derivatives	InChI=1/C5H10N2O/c6-4-2-1-3-7-5(4)8/h4H,1-3,6H2,(H,7,8)	C5H10N2O	114.079	2.59	-2.56	16.17	2.28	0.333333	119	124.5	115.4	118.85	117.947	117.745	Yes
HMDB00336	InChI=1S/C4H8O3/c1-3(2-5)4(6)7/h3,5H,2H2,1H3,(H,6,7)/t3-/m1/s1	DBXBTMSZEOQQDU-GSVOUGTGSA-N	C[C@H](CO)C(O)=O	(2R)-3-hydroxy-2-methylpropanoic acid	C4H8O3	104.105	-0.47	0.74	571 g/L	-0.26	4.37	-2.7	2	Beta hydroxy acids and derivatives	Chemical entities	Organic compounds	Organic acids and derivatives	Hydroxy acids and derivatives	InChI=1S/C4H8O3/c1-3(2-5)4(6)7/h3,5H,2H2,1H3,(H,6,7)/t3-/m1/s1	C4H8O3	104.047	4.37	-0.26	12	3.14	0	126.4	133.2	113.6	115.671	115.28	114.895	Yes
HMDB00337	InChI=1S/C4H8O4/c5-2-3(6)1-4(7)8/h3,5-6H,1-2H2,(H,7,8)	DZAIOXUZHHTJKN-UHFFFAOYSA-N	OCC(O)CC(O)=O	3,4-dihydroxybutanoic acid	C4H8O4	120.104	-1.54	0.84	832 g/L	-1.4	4.09	-2.9	3	Beta hydroxy acids and derivatives	Chemical entities	Organic compounds	Organic acids and derivatives	Hydroxy acids and derivatives	InChI=1/C4H8O4/c5-2-3(6)1-4(7)8/h3,5-6H,1-2H2,(H,7,8)	C4H8O4	120.042	4.09	-1.43	14.65	3.1	0	128.5	134.7	116.3	118.872	117.707	118.306	Yes
HMDB00345	InChI=1S/C6H10O5/c7-4(3-6(10)11)1-2-5(8)9/h4,7H,1-3H2,(H,8,9)(H,10,11)	YVOMYDHIQVMMTA-UHFFFAOYSA-N	OC(CCC(O)=O)CC(O)=O	3-hydroxyhexanedioic acid	C6H10O5	162.141	-0.89	-0.26	88.2 g/L	-0.74	3.7	-2.8	5	Medium-chain hydroxy acids and derivatives	Chemical entities	Organic compounds	Organic acids and derivatives	Hydroxy acids and derivatives	InChI=1/C6H10O5/c7-4(3-6(10)11)1-2-5(8)9/h4,7H,1-3H2,(H,8,9)(H,10,11)	C6H10O5	162.053	3.7	-0.74	23.89	3.29	0	134.5	140.5	127.4	137.467	137.12	137.177	Yes
HMDB00346	InChI=1S/C6H12O6/c7-2-5(10)3(8)1-4(9)6(11)12/h3-5,7-10H,1-2H2,(H,11,12)/t3-,4-,5+/m0/s1	YGMNHEPVTNXLLS-VAYJURFESA-N	OC[C@@H](O)[C@@H](O)C[C@H](O)C(O)=O	(2S,4S,5R)-2,4,5,6-tetrahydroxyhexanoic acid	C6H12O6	180.156	-2.46	0.15	255 g/L	-2.7	3.57	-3	5	Medium-chain hydroxy acids and derivatives	Chemical entities	Organic compounds	Organic acids and derivatives	Hydroxy acids and derivatives	InChI=1S/C6H12O6/c7-2-5(10)3(8)1-4(9)6(11)12/h3-5,7-10H,1-2H2,(H,11,12)/t3-,4-,5+/m0/s1	C6H12O6	180.063	3.57	-2.72	28.25	3.75	0	139	144	131.1	140.569	139.533	140.06	Yes
HMDB00349	InChI=1S/C4H6O4/c5-2-1-8-4(7)3(2)6/h2-3,5-6H,1H2/t2-,3-/m1/s1	SGMJBNSHAZVGMC-PWNYCUMCSA-N	O[C@@H]1COC(=O)[C@@H]1O	(3R,4R)-3,4-dihydroxyoxolan-2-one	C4H6O4	118.088	-1.72	1.02	1240 g/L	-1.5	11.66	-3.6	0	Gamma butyrolactones	Chemical entities	Organic compounds	Organoheterocyclic compounds	Lactones	InChI=1S/C4H6O4/c5-2-1-8-4(7)3(2)6/h2-3,5-6H,1H2/t2-,3-/m1/s1	C4H6O4	118.027	11.66	-1.48	16.42	2.44	0.357143	125.1	131.7	112	116.934	116.564	116.604	Yes
HMDB00355	InChI=1S/C6H10O5/c1-6(11,2-4(7)8)3-5(9)10/h11H,2-3H2,1H3,(H,7,8)(H,9,10)	NPOAOTPXWNWTSH-UHFFFAOYSA-N	CC(O)(CC(O)=O)CC(O)=O	3-hydroxy-3-methylpentanedioic acid	C6H10O5	162.141	-0.88	0.23	275 g/L	-0.75	3.68	-3	4	Hydroxy fatty acids	Chemical entities	Organic compounds	Lipids and lipid-like molecules	Fatty Acyls	InChI=1S/C6H10O5/c1-6(11,2-4(7)8)3-5(9)10/h11H,2-3H2,1H3,(H,7,8)(H,9,10)	C6H10O5	162.053	3.68	-0.75	25.05	3.79	0	134.4	140.4	126.6	136.307	135.168	135.483	Yes
HMDB00357	InChI=1S/C4H8O3/c1-3(5)2-4(6)7/h3,5H,2H2,1H3,(H,6,7)	WHBMMWSBFZVSSR-UHFFFAOYSA-N	CC(O)CC(O)=O	3-hydroxybutanoic acid	C4H8O3	104.105	-0.5	0.71	539 g/L	-0.39	4.41	-2.6	2	Beta hydroxy acids and derivatives	Organic compounds	Organic acids and derivatives	Hydroxy acids and derivatives	Beta hydroxy acids and derivatives	InChI=1/C4H8O3/c1-3(5)2-4(6)7/h3,5H,2H2,1H3,(H,6,7)	C4H8O3	104.047	4.41	-0.39	11.83	2.95	0	126.6	133.3	113.7	114.774	114.555	114.629	Yes
HMDB00360	InChI=1S/C4H8O4/c5-2-1-3(6)4(7)8/h3,5-6H,1-2H2,(H,7,8)	UFYGCFHQAXXBCF-UHFFFAOYSA-N	OCCC(O)C(O)=O	2,4-dihydroxybutanoic acid	C4H8O4	120.104	-1.46	0.77	700 g/L	-1.5	3.67	-2.4	3	Short-chain hydroxy acids and derivatives	Chemical entities	Organic compounds	Organic acids and derivatives	Hydroxy acids and derivatives	InChI=1/C4H8O4/c5-2-1-3(6)4(7)8/h3,5-6H,1-2H2,(H,7,8)	C4H8O4	120.042	3.67	-1.46	14.73	3.17	0	128.5	134.5	116.6	122.652	121.972	121.363	Yes
HMDB00362	InChI=1S/C3H7O7P/c4-1-2(3(5)6)10-11(7,8)9/h2,4H,1H2,(H,5,6)(H2,7,8,9)	GXIURPTVHJPJLF-UHFFFAOYSA-N	OCC(OP(O)(O)=O)C(O)=O	3-hydroxy-2-(phosphonooxy)propanoic acid	C3H7O7P	186.057	-2.24	-0.96	20.3 g/L	-1.6	0.81	-3.1	4	Sugar acids and derivatives	Chemical entities	Organic compounds	Organic oxygen compounds	Organooxygen compounds	InChI=1/C3H7O7P/c4-1-2(3(5)6)10-11(7,8)9/h2,4H,1H2,(H,5,6)(H2,7,8,9)	C3H7O7P	185.993	0.81	-1.64	25.22	3.88	0	142.9	134.4	127.3	137.984	134.395	134.791	Yes
HMDB00366	InChI=1S/C5H10O5/c6-2-4(8)3(7)1-5(9)10/h3-4,6-8H,1-2H2,(H,9,10)/t3-,4+/m0/s1	VBUWJOHKCBQXNU-IUYQGCFVSA-N	OC[C@@H](O)[C@@H](O)CC(O)=O	(3S,4R)-3,4,5-trihydroxypentanoic acid	C5H10O5	150.13	-2.02	0.53	511 g/L	-2.1	4.03	-3	4	Beta hydroxy acids and derivatives	Chemical entities	Organic compounds	Organic acids and derivatives	Hydroxy acids and derivatives	InChI=1S/C5H10O5/c6-2-4(8)3(7)1-5(9)10/h3-4,6-8H,1-2H2,(H,9,10)/t3-,4+/m0/s1	C5H10O5	150.053	4.03	-2.06	21.17	3.5	0	133.3	138.9	123.7	128.994	126.808	128.136	Yes
HMDB00368	InChI=1S/C6H10O5/c7-4(6(10)11)2-1-3-5(8)9/h4,7H,1-3H2,(H,8,9)(H,10,11)/t4-/m1/s1	OTTXIFWBPRRYOG-SCSAIBSYSA-N	O[C@H](CCCC(O)=O)C(O)=O	(2R)-2-hydroxyhexanedioic acid	C6H10O5	162.141	-0.79	-0.36	70.3 g/L	-0.38	3.44	-3.8	5	Medium-chain fatty acids	Chemical entities	Organic compounds	Lipids and lipid-like molecules	Fatty Acyls	InChI=1S/C6H10O5/c7-4(6(10)11)2-1-3-5(8)9/h4,7H,1-3H2,(H,8,9)(H,10,11)/t4-/m1/s1	C6H10O5	162.053	3.44	-0.38	23.85	3.24	0	135.2	141.3	127.3	137.693	137.915	137.88	Yes
HMDB00370	InChI=1S/C3H8NO5P/c4-2(3(5)6)1-10(7,8)9/h2H,1,4H2,(H,5,6)(H2,7,8,9)	LBTABPSJONFLPO-UHFFFAOYSA-N	NC(CP(O)(O)=O)C(O)=O	2-amino-3-phosphonopropanoic acid	C3H8NO5P	169.073	-2.49	-0.69	34.7 g/L	-3.8	1.4	9.83	3	Alpha amino acids	Chemical entities	Organic compounds	Organic acids and derivatives	Carboxylic acids and derivatives	InChI=1/C3H8NO5P/c4-2(3(5)6)1-10(7,8)9/h2H,1,4H2,(H,5,6)(H2,7,8,9)	C3H8NO5P	169.014	1.4	-3.83	21.7	3.68	0	136.4	129.6	125.4	131.979	131.317	131.48	Yes
HMDB00378	InChI=1S/C12H23NO4/c1-6-9(2)12(16)17-10(7-11(14)15)8-13(3,4)5/h9-10H,6-8H2,1-5H3	IHCPDBBYTYJYIL-UHFFFAOYSA-N	CCC(C)C(=O)OC(CC([O-])=O)C[N+](C)(C)C	3-[(2-methylbutanoyl)oxy]-4-(trimethylazaniumyl)butanoate	C12H23NO4	245.315	-2	-4.07	0.025 g/L	-2.8	4.34	-7.1	8	Acyl carnitines	Chemical entities	Organic compounds	Lipids and lipid-like molecules	Fatty Acyls	InChI=1/C12H23NO4/c1-6-9(2)12(16)17-10(7-11(14)15)8-13(3,4)5/h9-10H,6-8H2,1-5H3/p+1	C12H24NO4	246.171	4.34	-2.76	48.39	4.38	0	142.5	147.8	169.1	169.196	168.459	168.537	Yes
HMDB00379	InChI=1S/C7H10O7/c1-3(5(10)11)7(14,6(12)13)2-4(8)9/h3,14H,2H2,1H3,(H,8,9)(H,10,11)(H,12,13)	YNOXCRMFGMSKIJ-UHFFFAOYSA-N	CC(C(O)=O)C(O)(CC(O)=O)C(O)=O	2-hydroxy-1-methylpropane-1,2,3-tricarboxylic acid	C7H10O7	206.15	-0.89	-0.07	175 g/L	-0.78	3.18	-4.3	5	Tricarboxylic acids and derivatives	Chemical entities	Organic compounds	Organic acids and derivatives	Carboxylic acids and derivatives	InChI=1/C7H10O7/c1-3(5(10)11)7(14,6(12)13)2-4(8)9/h3,14H,2H2,1H3,(H,8,9)(H,10,11)(H,12,13)	C7H10O7	206.043	3.18	-0.78	37.97	4.71	0	138.6	143.9	133.1	149.321	145.593	145.454	Yes
HMDB00389	InChI=1S/C9H11N5O2/c1-2-5(15)4-3-11-7-6(12-4)8(16)14-9(10)13-7/h2-3H2,1H3,(H4,10,11,13,14,16)	MXQYRFPIGKAGPW-UHFFFAOYSA-N	CCC(=O)C1=NC2=C(NC1)NC(N)=NC2=O	2-amino-6-propanoyl-1,4,7,8-tetrahydropteridin-4-one	C9H11N5O2	221.216	-0.39	-2.35	1 g/L	-0.42	7.93	3.16	2	Pterins and derivatives	Chemical entities	Organic compounds	Organoheterocyclic compounds	Pteridines and derivatives	InChI=1S/C9H11N5O2/c1-2-5(15)4-3-11-7-6(12-4)8(16)14-9(10)13-7/h2-3H2,1H3,(H4,10,11,13,14,16)	C9H11N5O2	221.091	1.34	-1.24	48.14	1.74	0.392857	145.6	151.4	144	156.812	157.857	157.427	Yes
HMDB00398	InChI=1S/C6H8O5/c7-4(3-6(10)11)1-2-5(8)9/h1-3H2,(H,8,9)(H,10,11)	RTGHRDFWYQHVFW-UHFFFAOYSA-N	OC(=O)CCC(=O)CC(O)=O	3-oxohexanedioic acid	C6H8O5	160.125	-0.64	-0.64	37.1 g/L	-0.18	3.47	-7.5	5	Medium-chain keto acids and derivatives	Chemical entities	Organic compounds	Organic acids and derivatives	Keto acids and derivatives	InChI=1S/C6H8O5/c7-4(3-6(10)11)1-2-5(8)9/h1-3H2,(H,8,9)(H,10,11)	C6H8O5	160.037	3.47	-0.18	23.89	3.29	0	135.8	142.2	127	136.637	135.342	135.266	Yes
HMDB00403	InChI=1S/C5H5N5O/c6-3-2-4(8-1-7-2)10-5(11)9-3/h1H,(H4,6,7,8,9,10,11)	DRAVOWXCEBXPTN-UHFFFAOYSA-N	NC1=NC(O)=NC2=C1NC=N2	6-amino-7H-purin-2-ol	C5H5N5O	151.126	-0.65	-1.33	7.06 g/L	-0.2	10.78	2.02	0	6-aminopurines	Chemical entities	Organic compounds	Organoheterocyclic compounds	Imidazopyrimidines	InChI=1S/C5H5N5O/c6-3-2-4(8-1-7-2)10-5(11)9-3/h1H,(H4,6,7,8,9,10,11)	C5H5N5O	151.049	8.66	-0.15	28.07	2.04	0.588235	126.3	132.7	120.8	128.642	128.195	127.758	Yes
HMDB00421	InChI=1S/C5H10O4/c1-2-3(6)4(7)5(8)9/h3-4,6-7H,2H2,1H3,(H,8,9)	CJXCLBPFKGZXJP-UHFFFAOYSA-N	CCC(O)C(O)C(O)=O	2,3-dihydroxypentanoic acid	C5H10O4	134.131	-0.87	0.42	349 g/L	-0.58	3.8	-3.3	3	Hydroxy fatty acids	Chemical entities	Organic compounds	Lipids and lipid-like molecules	Fatty Acyls	InChI=1/C5H10O4/c1-2-3(6)4(7)5(8)9/h3-4,6-7H,2H2,1H3,(H,8,9)	C5H10O4	134.058	3.8	-0.58	18.23	3.58	0	131.9	138.3	120.7	124.704	125.627	125.639	Yes
HMDB00425	InChI=1S/C9H16O9/c10-2-5(13)7(15)8(16)6(14)3(11)1-4(12)9(17)18/h3,5-8,10-11,13-16H,1-2H2,(H,17,18)/t3-,5-,6+,7+,8+/m0/s1	FQHUAUMYHAJTDH-IMSDGWMTSA-N	OC[C@H](O)[C@@H](O)[C@H](O)[C@H](O)[C@@H](O)CC(=O)C(O)=O	(4S,5R,6R,7R,8S)-4,5,6,7,8,9-hexahydroxy-2-oxononanoic acid	C9H16O9	268.218	-2.67	-0.69	55.2 g/L	-3.7	2.84	-3	8	Sugar acids and derivatives	Chemical entities	Organic compounds	Organic oxygen compounds	Organooxygen compounds	InChI=1S/C9H16O9/c10-2-5(13)7(15)8(16)6(14)3(11)1-4(12)9(17)18/h3,5-8,10-11,13-16H,1-2H2,(H,17,18)/t3-,5-,6+,7+,8+/m0/s1	C9H16O9	268.079	2.84	-3.67	53.04	4.4	0	156.6	160.3	149.2	161.713	162.625	161.866	Yes
HMDB00426	InChI=1S/C5H8O5/c1-5(10,4(8)9)2-3(6)7/h10H,2H2,1H3,(H,6,7)(H,8,9)	XFTRTWQBIOMVPK-UHFFFAOYSA-N	CC(O)(CC(O)=O)C(O)=O	2-hydroxy-2-methylbutanedioic acid	C5H8O5	148.114	-0.91	0.3	297 g/L	-0.68	3.35	-4	3	Hydroxy fatty acids	Chemical entities	Organic compounds	Lipids and lipid-like molecules	Fatty Acyls	InChI=1/C5H8O5/c1-5(10,4(8)9)2-3(6)7/h10H,2H2,1H3,(H,6,7)(H,8,9)	C5H8O5	148.037	3.35	-0.68	21.97	3.87	0	131.6	137.8	121.1	129.417	127.882	127.758	Yes
HMDB00428	InChI=1S/C5H8O5/c6-3(1-4(7)8)2-5(9)10/h3,6H,1-2H2,(H,7,8)(H,9,10)	ZQHYXNSQOIDNTL-UHFFFAOYSA-N	OC(CC(O)=O)CC(O)=O	3-hydroxypentanedioic acid	C5H8O5	148.114	-1.17	0.06	172 g/L	-1	3.52	-2.9	4	Beta hydroxy acids and derivatives	Chemical entities	Organic compounds	Organic acids and derivatives	Hydroxy acids and derivatives	InChI=1S/C5H8O5/c6-3(1-4(7)8)2-5(9)10/h3,6H,1-2H2,(H,7,8)(H,9,10)	C5H8O5	148.037	3.52	-1.03	20.88	3.34	0	131.3	137.3	122	128.607	127.815	127.064	Yes
HMDB00439	InChI=1S/C7H7NO4/c9-6(10)4-8-7(11)5-2-1-3-12-5/h1-3H,4H2,(H,8,11)(H,9,10)	KSPQDMRTZZYQLM-UHFFFAOYSA-N	OC(=O)CNC(=O)C1=CC=CO1	2-(furan-2-ylformamido)acetic acid	C7H7NO4	169.135	0.1	-1.29	8.76 g/L	-0.41	3.34	-3.8	3	N-acyl-alpha amino acids	Chemical entities	Organic compounds	Organic acids and derivatives	Carboxylic acids and derivatives	InChI=1S/C7H7NO4/c9-6(10)4-8-7(11)5-2-1-3-12-5/h1-3H,4H2,(H,8,11)(H,9,10)	C7H7NO4	169.038	3.34	-0.41	28.84	2.13	0.263158	137.9	144.5	132.4	140.723	140.879	140.569	Yes
HMDB00442	InChI=1S/C4H8O3/c1-3(5)2-4(6)7/h3,5H,2H2,1H3,(H,6,7)/t3-/m0/s1	WHBMMWSBFZVSSR-VKHMYHEASA-N	C[C@H](O)CC(O)=O	(3S)-3-hydroxybutanoic acid	C4H8O3	104.105	-0.5	0.71	539 g/L	-0.39	4.41	-2.6	2	Beta hydroxy acids and derivatives	Chemical entities	Organic compounds	Organic acids and derivatives	Hydroxy acids and derivatives	InChI=1S/C4H8O3/c1-3(5)2-4(6)7/h3,5H,2H2,1H3,(H,6,7)/t3-/m0/s1	C4H8O3	104.047	4.41	-0.39	11.83	2.95	0	126.5	133.2	113.6	116.504	114.534	114.623	Yes
HMDB00446	InChI=1S/C8H16N2O3/c1-6(11)10-7(8(12)13)4-2-3-5-9/h7H,2-5,9H2,1H3,(H,10,11)(H,12,13)	VEYYWZRYIYDQJM-UHFFFAOYSA-N	CC(=O)NC(CCCCN)C(O)=O	6-amino-2-acetamidohexanoic acid	C8H16N2O3	188.224	-2.54	-1.07	16.1 g/L	-3.2	3.89	10.21	6	N-acyl-alpha amino acids	Chemical entities	Organic compounds	Organic acids and derivatives	Carboxylic acids and derivatives	InChI=1/C8H16N2O3/c1-6(11)10-7(8(12)13)4-2-3-5-9/h7H,2-5,9H2,1H3,(H,10,11)(H,12,13)	C8H16N2O3	188.116	3.94	-2.38	31.11	3.67	0	144.1	147.9	141.9	147.69	147.566	147.625	Yes
HMDB00450	InChI=1S/C6H14N2O3/c7-3-4(9)1-2-5(8)6(10)11/h4-5,9H,1-3,7-8H2,(H,10,11)/t4-,5+/m1/s1	YSMODUONRAFBET-UHNVWZDZSA-N	NC[C@H](O)CC[C@H](N)C(O)=O	(2S,5R)-2,6-diamino-5-hydroxyhexanoic acid	C6H14N2O3	162.187	-3.77	-0.12	124 g/L	-4.4	2.45	9.75	5	L-alpha-amino acids	Chemical entities	Organic compounds	Organic acids and derivatives	Carboxylic acids and derivatives	InChI=1S/C6H14N2O3/c7-3-4(9)1-2-5(8)6(10)11/h4-5,9H,1-3,7-8H2,(H,10,11)/t4-,5+/m1/s1	C6H14N2O3	162.1	2.45	-4.41	24.1	3.37	0	132.9	136.4	130.8	137.852	137.518	138.399	Yes
HMDB00452	InChI=1S/C4H9NO2/c1-2-3(5)4(6)7/h3H,2,5H2,1H3,(H,6,7)/t3-/m0/s1	QWCKQJZIFLGMSD-VKHMYHEASA-N	CC[C@H](N)C(O)=O	(2S)-2-aminobutanoic acid	C4H9NO2	103.12	-2.55	0.54	358 g/L	-2.3	2.62	9.53	2	L-alpha-amino acids	Chemical entities	Organic compounds	Organic acids and derivatives	Carboxylic acids and derivatives	InChI=1S/C4H9NO2/c1-2-3(5)4(6)7/h3H,2,5H2,1H3,(H,6,7)/t3-/m0/s1	C4H9NO2	103.063	2.62	-2.32	12	3.14	0	121.2	125.8	116.7	116.921	116.244	116.111	Yes
HMDB00455	InChI=1S/C7H14N2O4S/c8-4(6(10)11)1-2-14-3-5(9)7(12)13/h4-5H,1-3,8-9H2,(H,10,11)(H,12,13)/t4-,5?/m0/s1	ILRYLPWNYFXEMH-ROLXFIACSA-N	N[C@@H](CCSCC(N)C(O)=O)C(O)=O	(2S)-2-amino-4-[(2-amino-2-carboxyethyl)sulfanyl]butanoic acid	C7H14N2O4S	222.262	-4.01	-1.11	17.3 g/L	-5.8	1.79	9.66	7	Cysteine and derivatives	Chemical entities	Organic compounds	Organic acids and derivatives	Carboxylic acids and derivatives	InChI=1S/C7H14N2O4S/c8-4(6(10)11)1-2-14-3-5(9)7(12)13/h4-5H,1-3,8-9H2,(H,10,11)(H,12,13)/t4-,5?/m0/s1	C7H14N2O4S	222.067	1.79	-5.82	34.22	3.38	0	147.3	150.1	144.7	155.086	154.769	155.66	Yes
HMDB00462	InChI=1S/C4H6N4O3/c5-3(10)6-1-2(9)8-4(11)7-1/h1H,(H3,5,6,10)(H2,7,8,9,11)	POJWUDADGALRAB-UHFFFAOYSA-N	NC(=O)NC1NC(=O)NC1=O	(2,5-dioxoimidazolidin-4-yl)urea	C4H6N4O3	158.115	-1.95	-1.52	4.73 g/L	-2.4	8.93	-3.4	1	Imidazoles	Organic compounds	Organoheterocyclic compounds	Azoles	Imidazoles	InChI=1/C4H6N4O3/c5-3(10)6-1-2(9)8-4(11)7-1/h1H,(H3,5,6,10)(H2,7,8,9,11)	C4H6N4O3	158.044	1.23	-1.89	26.15	2.13	0.294118	137.9	143.7	120.6	134.94	134.665	133.521	Yes
HMDB00468	InChI=1S/C9H11N5O3/c1-3(15)6(16)4-2-11-7-5(12-4)8(17)14-9(10)13-7/h2-3,6,15-16H,1H3,(H3,10,11,13,14,17)/t3-,6-/m0/s1	LHQIJBMDNUYRAM-DZSWIPIPSA-N	C[C@H](O)[C@H](O)C1=NC2=C(NC(N)=NC2=O)N=C1	2-amino-6-[(1R,2S)-1,2-dihydroxypropyl]-1,4-dihydropteridin-4-one	C9H11N5O3	237.215	-0.87	-1.77	4.06 g/L	-1.2	7.6	-1.3	2	Biopterins and derivatives	Chemical entities	Organic compounds	Organoheterocyclic compounds	Pteridines and derivatives	InChI=1S/C9H11N5O3/c1-3(15)6(16)4-2-11-7-5(12-4)8(17)14-9(10)13-7/h2-3,6,15-16H,1H3,(H3,10,11,13,14,17)/t3-,6-/m0/s1	C9H11N5O3	237.086	7.32	-1.01	52.71	1.98	0.37931	152	157.8	145.3	158.847	159.343	159.53	Yes
HMDB00469	InChI=1S/C5H6N2O3/c8-2-3-1-6-5(10)7-4(3)9/h1,8H,2H2,(H2,6,7,9,10)	JDBGXEHEIRGOBU-UHFFFAOYSA-N	OCC1=CNC(=O)NC1=O	5-(hydroxymethyl)-1,2,3,4-tetrahydropyrimidine-2,4-dione	C5H6N2O3	142.113	-1.31	-1.01	14 g/L	-1.7	9.61	-2.8	1	Pyrimidones	Chemical entities	Organic compounds	Organoheterocyclic compounds	Diazines	InChI=1S/C5H6N2O3/c8-2-3-1-6-5(10)7-4(3)9/h1,8H,2H2,(H2,6,7,9,10)	C5H6N2O3	142.038	12.35	-0.05	22.82	2.36	0.375	133	139.4	118.8	127.844	127.465	127.67	Yes
HMDB00472	InChI=1S/C11H12N2O3/c12-9(11(15)16)3-6-5-13-10-2-1-7(14)4-8(6)10/h1-2,4-5,9,13-14H,3,12H2,(H,15,16)	LDCYZAJDBXYCGN-UHFFFAOYSA-N	NC(CC1=CNC2=C1C=C(O)C=C2)C(O)=O	2-amino-3-(5-hydroxy-1H-indol-3-yl)propanoic acid	C11H12N2O3	220.225	-1.56	-1.78	3.63 g/L	-1.4	2.15	9.18	3	Serotonins	Chemical entities	Organic compounds	Organoheterocyclic compounds	Indoles and derivatives	InChI=1/C11H12N2O3/c12-9(11(15)16)3-6-5-13-10-2-1-7(14)4-8(6)10/h1-2,4-5,9,13-14H,3,12H2,(H,15,16)	C11H12N2O3	220.085	2.15	-1.39	47.43	1.68	0.344828	148.3	152.1	145.1	158.038	156.916	157.694	Yes
HMDB00479	InChI=1S/C7H11N3O2/c1-10-4-9-3-5(10)2-6(8)7(11)12/h3-4,6H,2,8H2,1H3,(H,11,12)/t6-/m0/s1	JDHILDINMRGULE-LURJTMIESA-N	CN1C=NC=C1C[C@H](N)C(O)=O	(2S)-2-amino-3-(1-methyl-1H-imidazol-5-yl)propanoic acid	C7H11N3O2	169.181	-2.89	-1.39	6.93 g/L	-3.4	1.96	9.43	3	Histidine and derivatives	Chemical entities	Organic compounds	Organic acids and derivatives	Carboxylic acids and derivatives	InChI=1S/C7H11N3O2/c1-10-4-9-3-5(10)2-6(8)7(11)12/h3-4,6H,2,8H2,1H3,(H,11,12)/t6-/m0/s1	C7H11N3O2	169.085	1.92	-3.4	29.58	2.3	0.217391	137.8	141.7	135.2	138.212	137.767	138.022	Yes
HMDB00489	InChI=1S/C12H21N3O8/c1-4(17)14-8-10(20)9(19)6(3-16)23-11(8)15-7(18)2-5(13)12(21)22/h5-6,8-11,16,19-20H,2-3,13H2,1H3,(H,14,17)(H,15,18)(H,21,22)/t5-,6+,8+,9+,10+,11+/m0/s1	YTTRPBWEMMPYSW-HRRFRDKFSA-N	CC(=O)N[C@@H]1[C@@H](O)[C@H](O)[C@@H](CO)O[C@H]1NC(=O)C[C@H](N)C(O)=O	(2S)-2-amino-3-{[(2R,3R,4R,5S,6R)-3-acetamido-4,5-dihydroxy-6-(hydroxymethyl)oxan-2-yl]carbamoyl}propanoic acid	C12H21N3O8	335.31	-3.12	-0.93	39.1 g/L	-6.8	1.58	8.43	6	Glycosylamines	Chemical entities	Organic compounds	Organic oxygen compounds	Organooxygen compounds	InChI=1S/C12H21N3O8/c1-4(17)14-8-10(20)9(19)6(3-16)23-11(8)15-7(18)2-5(13)12(21)22/h5-6,8-11,16,19-20H,2-3,13H2,1H3,(H,14,17)(H,15,18)(H,21,22)/t5-,6+,8+,9+,10+,11+/m0/s1	C12H21N3O8	335.133	1.48	-5.16	78.92	2.64	0.136364	173.9	175.9	164.1	184.82	184.976	185.424	Yes
HMDB00496	InChI=1S/C15H20O10/c1-23-9-4-6(7(17)5-16)2-3-8(9)24-15-12(20)10(18)11(19)13(25-15)14(21)22/h2-4,7,10-13,15-20H,5H2,1H3,(H,21,22)/t7?,10-,11-,12+,13-,15+/m0/s1	VMWCOZPKGQMCRO-UICVJNQZSA-N	COC1=CC(=CC=C1O[C@@H]1O[C@@H]([C@@H](O)[C@H](O)[C@H]1O)C(O)=O)C(O)CO	(2S,3S,4S,5R,6S)-6-[4-(1,2-dihydroxyethyl)-2-methoxyphenoxy]-3,4,5-trihydroxyoxane-2-carboxylic acid	C15H20O10	360.313	-1.56	-1.36	15.6 g/L	-1.8	3.11	-3	6	Phenolic glycosides	Chemical entities	Organic compounds	Organic oxygen compounds	Organooxygen compounds	InChI=1S/C15H20O10/c1-23-9-4-6(7(17)5-16)2-3-8(9)24-15-12(20)10(18)11(19)13(25-15)14(21)22/h2-4,7,10-13,15-20H,5H2,1H3,(H,21,22)/t7?,10-,11-,12+,13-,15+/m0/s1	C15H20O10	360.106	3.11	-1.83	91.19	1.86	0.26087	180.5	184.4	172.7	203.839	202.065	201.401	Yes
HMDB00497	InChI=1S/C9H14N2O6/c12-3-4-6(14)7(15)8(17-4)11-2-1-5(13)10-9(11)16/h4,6-8,12,14-15H,1-3H2,(H,10,13,16)/t4-,6-,7-,8-/m1/s1	ZPTBLXKRQACLCR-XVFCMESISA-N	OC[C@H]1O[C@H]([C@H](O)[C@@H]1O)N1CCC(=O)NC1=O	1-[(2R,3R,4S,5R)-3,4-dihydroxy-5-(hydroxymethyl)oxolan-2-yl]-1,3-diazinane-2,4-dione	C9H14N2O6	246.217	-2.1	-0.03	231 g/L	-2.8	11.59	-3	2	Glycosylamines	Chemical entities	Organic compounds	Organic oxygen compounds	Organooxygen compounds	InChI=1S/C9H14N2O6/c12-3-4-6(14)7(15)8(17-4)11-2-1-5(13)10-9(11)16/h4,6-8,12,14-15H,1-3H2,(H,10,13,16)/t4-,6-,7-,8-/m1/s1	C9H14N2O6	246.085	4.24	-2.41	52.9	2.03	0.34375	154.8	160.4	149	163.748	163.606	163.03	Yes
HMDB00498	InChI=1S/C4H8O4/c1-2(5)3(6)4(7)8/h2-3,5-6H,1H3,(H,7,8)/t2-,3-/m1/s1	LOUGYXZSURQALL-PWNYCUMCSA-N	C[C@@H](O)[C@@H](O)C(O)=O	(2R,3R)-2,3-dihydroxybutanoic acid	C4H8O4	120.104	-1.25	0.58	454 g/L	-1.1	3.63	-3.1	2	Sugar acids and derivatives	Chemical entities	Organic compounds	Organic oxygen compounds	Organooxygen compounds	InChI=1S/C4H8O4/c1-2(5)3(6)4(7)8/h2-3,5-6H,1H3,(H,7,8)/t2-,3-/m1/s1	C4H8O4	120.042	3.63	-1.1	15.17	3.46	0	128.9	135.2	115.3	122.815	120.543	120.619	Yes
HMDB00508	InChI=1S/C5H12O5/c6-1-3(8)5(10)4(9)2-7/h3-10H,1-2H2/t3-,4+,5-	HEBKCHPVOIAQTA-ZXFHETKHSA-N	OC[C@H](O)[C@H](O)[C@H](O)CO	(2R,3s,4S)-pentane-1,2,3,4,5-pentol	C5H12O5	152.146	-2.53	0.64	664 g/L	-3.1	12.76	-3	4	Sugar alcohols	Chemical entities	Organic compounds	Organic oxygen compounds	Organooxygen compounds	InChI=1/C5H12O5/c6-1-3(8)5(10)4(9)2-7/h3-10H,1-2H2/t3-,4+,5-	C5H12O5	152.068	12.76	-3.1	21.47	3.69	0	128.5	134.2	124.6	129.403	129.448	129.033	Yes
HMDB00510	InChI=1S/C6H11NO4/c7-4(6(10)11)2-1-3-5(8)9/h4H,1-3,7H2,(H,8,9)(H,10,11)	OYIFNHCXNCRBQI-UHFFFAOYSA-N	NC(CCCC(O)=O)C(O)=O	2-aminohexanedioic acid	C6H11NO4	161.156	-3.43	-0.69	32.7 g/L	-2.8	2.01	9.53	5	Alpha amino acids	Chemical entities	Organic compounds	Organic acids and derivatives	Carboxylic acids and derivatives	InChI=1/C6H11NO4/c7-4(6(10)11)2-1-3-5(8)9/h4H,1-3,7H2,(H,8,9)(H,10,11)	C6H11NO4	161.069	2.01	-2.8	23.85	3.24	0	135.2	139	130.2	138.231	137.235	138.924	Yes
HMDB00516	InChI=1S/C6H12O6/c7-1-2-3(8)4(9)5(10)6(11)12-2/h2-11H,1H2/t2-,3-,4+,5-,6-/m1/s1	WQZGKKKJIJFFOK-VFUOTHLCSA-N	OC[C@H]1O[C@@H](O)[C@H](O)[C@@H](O)[C@@H]1O	(2R,3R,4S,5S,6R)-6-(hydroxymethyl)oxane-2,3,4,5-tetrol	C6H12O6	180.156	-2.57	0.64	782 g/L	-2.9	11.3	-3	1	Hexoses	Organic compounds	Organic oxygen compounds	Organooxygen compounds	Carbohydrates and carbohydrate conjugates	InChI=1S/C6H12O6/c7-1-2-3(8)4(9)5(10)6(11)12-2/h2-11H,1H2/t2-,3-,4+,5-,6-/m1/s1	C6H12O6	180.063	11.3	-2.93	31	2.63	0.25	137.1	142.7	129.7	135.727	135.591	136.512	Yes
HMDB00517	InChI=1S/C6H14N4O2/c7-4(5(11)12)2-1-3-10-6(8)9/h4H,1-3,7H2,(H,11,12)(H4,8,9,10)/t4-/m0/s1	ODKSFYDXXFIFQN-BYPYZUCNSA-N	N[C@@H](CCCNC(N)=N)C(O)=O	(2S)-2-amino-5-carbamimidamidopentanoic acid	C6H14N4O2	174.201	-3.49	-1.88	7.59 g/L	-3.2	2.41	12.41	5	L-alpha-amino acids	Organic compounds	Organic acids and derivatives	Carboxylic acids and derivatives	Amino acids, peptides, and analogues	InChI=1S/C6H14N4O2/c7-4(5(11)12)2-1-3-10-6(8)9/h4H,1-3,7H2,(H,11,12)(H4,8,9,10)/t4-/m0/s1	C6H14N4O2	174.112	2.41	-3.16	26.92	3.2	0	138.2	141.1	137.3	147.12	146.532	145.761	Yes
HMDB00528	InChI=1S/C5H6N2O4/c8-3-1-2(4(9)10)6-5(11)7-3/h2H,1H2,(H,9,10)(H2,6,7,8,11)	UFIVEPVSAGBUSI-UHFFFAOYSA-N	OC(=O)C1CC(=O)NC(=O)N1	2,6-dioxo-1,3-diazinane-4-carboxylic acid	C5H6N2O4	158.112	-1.7	-1.1	12.7 g/L	-1.5	3.28	-8.2	1	Alpha amino acids and derivatives	Organic compounds	Organic acids and derivatives	Carboxylic acids and derivatives	Amino acids, peptides, and analogues	InChI=1/C5H6N2O4/c8-3-1-2(4(9)10)6-5(11)7-3/h2H,1H2,(H,9,10)(H2,6,7,8,11)	C5H6N2O4	158.033	3.05	-0.27	26.53	2.21	0.352941	140	146	123.5	133.543	133.429	132.483	Yes
HMDB00532	InChI=1S/C4H7NO3/c1-3(6)5-2-4(7)8/h2H2,1H3,(H,5,6)(H,7,8)	OKJIRPAQVSHGFK-UHFFFAOYSA-N	CC(=O)NCC(O)=O	2-acetamidoacetic acid	C4H7NO3	117.103	-0.89	-0.36	51.3 g/L	-1.3	3.77	-1.6	2	N-acyl-alpha amino acids	Chemical entities	Organic compounds	Organic acids and derivatives	Carboxylic acids and derivatives	InChI=1S/C4H7NO3/c1-3(6)5-2-4(7)8/h2H2,1H3,(H,5,6)(H,7,8)	C4H7NO3	117.043	3.79	-0.51	14.47	2.93	0	129.4	135.7	117.8	120.67	120.139	120.177	Yes
HMDB00536	InChI=1S/C14H18N5O11P/c20-7(21)1-5(14(24)25)18-11-8-12(16-3-15-11)19(4-17-8)13-10(23)9(22)6(30-13)2-29-31(26,27)28/h3-6,9-10,13,22-23H,1-2H2,(H,20,21)(H,24,25)(H,15,16,18)(H2,26,27,28)/t5?,6-,9-,10-,13-/m1/s1	OFBHPPMPBOJXRT-DPXQIYNJSA-N	O[C@@H]1[C@@H](COP(O)(O)=O)O[C@H]([C@@H]1O)N1C=NC2=C1N=CN=C2NC(CC(O)=O)C(O)=O	2-({9-[(2R,3R,4S,5R)-3,4-dihydroxy-5-[(phosphonooxy)methyl]oxolan-2-yl]-9H-purin-6-yl}amino)butanedioic acid	C14H18N5O11P	463.293	-1.96	-2.29	2.38 g/L	-5.3	1.22	4.58	9	Purine ribonucleoside monophosphates	Chemical entities	Organic compounds	Nucleosides, nucleotides, and analogues	Purine nucleotides	InChI=1S/C14H18N5O11P/c20-7(21)1-5(14(24)25)18-11-8-12(16-3-15-11)19(4-17-8)13-10(23)9(22)6(30-13)2-29-31(26,27)28/h3-6,9-10,13,22-23H,1-2H2,(H,20,21)(H,24,25)(H,15,16,18)(H2,26,27,28)/t5?,6-,9-,10-,13-/m1/s1	C14H18N5O11P	463.074	1.22	-3.11	124.22	1.59	0.294118	193.5	194.6	186.9	226.167	225.591	227.864	Yes
HMDB00539	InChI=1S/C5H10O6/c6-1-2(7)3(8)4(9)5(10)11/h2-4,6-9H,1H2,(H,10,11)/t2-,3-,4+/m1/s1	QXKAIJAYHKCRRA-JJYYJPOSSA-N	OC[C@@H](O)[C@@H](O)[C@H](O)C(O)=O	(2S,3R,4R)-2,3,4,5-tetrahydroxypentanoic acid	C5H10O6	166.129	-2.48	0.19	258 g/L	-2.8	3.39	-3	4	Sugar acids and derivatives	Chemical entities	Organic compounds	Organic oxygen compounds	Organooxygen compounds	InChI=1S/C5H10O6/c6-1-2(7)3(8)4(9)5(10)11/h2-4,6-9H,1H2,(H,10,11)/t2-,3-,4+/m1/s1	C5H10O6	166.048	3.39	-2.78	25.2	3.9	0	135.9	141	126	133.982	133.635	134.416	Yes
HMDB00542	InChI=1S/C5H5N5O/c6-3-2-4(8-1-7-3)10-5(11)9-2/h1H,(H4,6,7,8,9,10,11)	RGKBRPAAQSHTED-UHFFFAOYSA-N	NC1=NC=NC2=C1NC(O)=N2	6-amino-7H-purin-8-ol	C5H5N5O	151.126	-0.82	-1.36	6.58 g/L	-0.19	8.89	5.11	0	Purinones	Chemical entities	Organic compounds	Organoheterocyclic compounds	Imidazopyrimidines	InChI=1S/C5H5N5O/c6-3-2-4(8-1-7-3)10-5(11)9-2/h1H,(H4,6,7,8,9,10,11)	C5H5N5O	151.049	8.63	-0.15	28.02	2.03	0.588235	127.4	133.4	121.9	129.045	128.337	128.321	Yes
HMDB00557	InChI=1S/C6H13NO2/c1-3-4(2)5(7)6(8)9/h4-5H,3,7H2,1-2H3,(H,8,9)/t4-,5+/m1/s1	AGPKZVBTJJNPAG-UHNVWZDZSA-N	CC[C@@H](C)[C@H](N)C(O)=O	(2S,3R)-2-amino-3-methylpentanoic acid	C6H13NO2	131.173	-1.73	-0.06	114 g/L	-1.5	2.79	9.59	3	Isoleucine and derivatives	Chemical entities	Organic compounds	Organic acids and derivatives	Carboxylic acids and derivatives	InChI=1S/C6H13NO2/c1-3-4(2)5(7)6(8)9/h4-5H,3,7H2,1-2H3,(H,8,9)/t4-,5+/m1/s1	C6H13NO2	131.095	2.79	-1.51	18.23	3.58	0	129.9	134.7	127.3	129.687	129.229	129.28	Yes
HMDB00559	InChI=1S/C9H12O7S/c1-15-9-4-6(7(11)5-10)2-3-8(9)16-17(12,13)14/h2-4,7,10-11H,5H2,1H3,(H,12,13,14)	WUFPNASKMLJSND-UHFFFAOYSA-N	COC1=C(OS(O)(=O)=O)C=CC(=C1)C(O)CO	[4-(1,2-dihydroxyethyl)-2-methoxyphenyl]oxidanesulfonic acid	C9H12O7S	264.252	-1.51	-1.81	4.11 g/L	-2.3	-2.2	-3	5	Phenylsulfates	Chemical entities	Organic compounds	Organic acids and derivatives	Organic sulfuric acids and derivatives	InChI=1/C9H12O7S/c1-15-9-4-6(7(11)5-10)2-3-8(9)16-17(12,13)14/h2-4,7,10-11H,5H2,1H3,(H,12,13,14)	C9H12O7S	264.03	-2.18	-2.33	50.54	2.41	0.206897	156.6	161.2	155.7	165.728	166.733	166.424	Yes
HMDB00562	InChI=1S/C4H7N3O/c1-7-2-3(8)6-4(7)5/h2H2,1H3,(H2,5,6,8)	DDRJAANPRJIHGJ-UHFFFAOYSA-N	CN1CC(=O)NC1=N	2-imino-1-methylimidazolidin-4-one	C4H7N3O	113.118	-1.65	-1.06	9.92 g/L	-1.1	13.19	2.96	0	Alpha amino acids and derivatives	Organic compounds	Organic acids and derivatives	Carboxylic acids and derivatives	Amino acids, peptides, and analogues	InChI=1S/C4H7N3O/c1-7-2-3(8)6-4(7)5/h2H2,1H3,(H2,5,6,8)	C4H7N3O	113.059	-2.98	-2.28	16.33	2.39	0.333333	119.6	125.7	114.5	118.596	117.726	117.867	Yes
HMDB00565	InChI=1S/C6H12O7/c7-1-2(8)3(9)4(10)5(11)6(12)13/h2-5,7-11H,1H2,(H,12,13)/t2-,3+,4+,5-/m1/s1	RGHNJXZEOKUKBD-MGCNEYSASA-N	OC[C@@H](O)[C@H](O)[C@H](O)[C@@H](O)C(O)=O	(2R,3S,4S,5R)-2,3,4,5,6-pentahydroxyhexanoic acid	C6H12O7	196.155	-2.57	-0.09	159 g/L	-3.4	3.39	-3	5	Medium-chain hydroxy acids and derivatives	Chemical entities	Organic compounds	Organic acids and derivatives	Hydroxy acids and derivatives	InChI=1S/C6H12O7/c7-1-2(8)3(9)4(10)5(11)6(12)13/h2-5,7-11H,1H2,(H,12,13)/t2-,3+,4+,5-/m1/s1	C6H12O7	196.058	3.39	-3.41	32.79	4.15	0	141.8	146.4	133.2	146.895	144.327	145.095	Yes
HMDB00568	InChI=1S/C5H12O5/c6-1-3(8)5(10)4(9)2-7/h3-10H,1-2H2	HEBKCHPVOIAQTA-UHFFFAOYSA-N	OCC(O)C(O)C(O)CO	pentane-1,2,3,4,5-pentol	C5H12O5	152.146	-2.53	0.64	664 g/L	-3.1	12.76	-3	4	Sugar alcohols	Chemical entities	Organic compounds	Organic oxygen compounds	Organooxygen compounds	InChI=1/C5H12O5/c6-1-3(8)5(10)4(9)2-7/h3-10H,1-2H2	C5H12O5	152.068	12.76	-3.1	21.47	3.69	0	128.5	134.2	124.6	130.02	129.505	129.315	Yes
HMDB00574	InChI=1S/C3H7NO2S/c4-2(1-7)3(5)6/h2,7H,1,4H2,(H,5,6)/t2-/m0/s1	XUJNEKJLAYXESH-REOHCLBHSA-N	N[C@@H](CS)C(O)=O	(2R)-2-amino-3-sulfanylpropanoic acid	C3H7NO2S	121.158	-2.57	-0.72	23.1 g/L	-2.8	2.35	9.05	2	Cysteine and derivatives	Organic compounds	Organic acids and derivatives	Carboxylic acids and derivatives	Amino acids, peptides, and analogues	InChI=1S/C3H7NO2S/c4-2(1-7)3(5)6/h2,7H,1,4H2,(H,5,6)/t2-/m0/s1	C3H7NO2S	121.02	2.35	-2.79	12	3.14	0	129.3	133.6	122	117.82	116.876	116.601	Yes
HMDB00575	InChI=1S/C8H16N2O4S2/c9-5(7(11)12)1-3-15-16-4-2-6(10)8(13)14/h5-6H,1-4,9-10H2,(H,11,12)(H,13,14)	ZTVZLYBCZNMWCF-UHFFFAOYSA-N	NC(CCSSCCC(N)C(O)=O)C(O)=O	2-amino-4-[(3-amino-3-carboxypropyl)disulfanyl]butanoic acid	C8H16N2O4S2	268.354	-4.15	-1.78	4.5 g/L	-5.3	1.8	9.8	9	Alpha amino acids	Chemical entities	Organic compounds	Organic acids and derivatives	Carboxylic acids and derivatives	InChI=1/C8H16N2O4S2/c9-5(7(11)12)1-3-15-16-4-2-6(10)8(13)14/h5-6H,1-4,9-10H2,(H,11,12)(H,13,14)	C8H16N2O4S2	268.055	1.8	-5.32	40.87	3.28	0	158.2	160.6	155.3	168.837	167.987	166.959	Yes
HMDB00590	InChI=1S/C7H11NO5/c9-5(8-4-7(12)13)2-1-3-6(10)11/h1-4H2,(H,8,9)(H,10,11)(H,12,13)	NBLKTRLPZFCMJG-UHFFFAOYSA-N	OC(=O)CCCC(=O)NCC(O)=O	4-[(carboxymethyl)carbamoyl]butanoic acid	C7H11NO5	189.166	-0.82	-1.18	12.4 g/L	-1.1	3.47	-1.3	6	N-acyl-alpha amino acids	Chemical entities	Organic compounds	Organic acids and derivatives	Carboxylic acids and derivatives	InChI=1S/C7H11NO5/c9-5(8-4-7(12)13)2-1-3-6(10)11/h1-4H2,(H,8,9)(H,10,11)(H,12,13)	C7H11NO5	189.064	3.49	-0.24	30.16	3.25	0	140.3	145.9	136.3	146.404	145.738	146.433	Yes
HMDB00592	InChI=1S/C6H13NO8S/c7-3-5(9)4(8)2(15-6(3)10)1-14-16(11,12)13/h2-6,8-10H,1,7H2,(H,11,12,13)/t2-,3-,4-,5-,6-/m1/s1	MTDHILKWIRSIHB-QZABAPFNSA-N	N[C@H]1[C@H](O)O[C@H](COS(O)(=O)=O)[C@@H](O)[C@@H]1O	{[(2R,3S,4R,5R,6R)-5-amino-3,4,6-trihydroxyoxan-2-yl]methoxy}sulfonic acid	C6H13NO8S	259.234	-2.3	-0.3	129 g/L	-4	-1.9	8.23	3	Hexoses	Chemical entities	Organic compounds	Organic oxygen compounds	Organooxygen compounds	InChI=1S/C6H13NO8S/c7-3-5(9)4(8)2(15-6(3)10)1-14-16(11,12)13/h2-6,8-10H,1,7H2,(H,11,12,13)/t2-,3-,4-,5-,6-/m1/s1	C6H13NO8S	259.036	-1.88	-3.99	46.69	2.54	0.206897	152	155.1	141.6	155.312	154.563	155.214	Yes
HMDB00594	InChI=1S/C14H18N2O5/c15-10(13(18)19)6-7-12(17)16-11(14(20)21)8-9-4-2-1-3-5-9/h1-5,10-11H,6-8,15H2,(H,16,17)(H,18,19)(H,20,21)/t10-,11-/m0/s1	XHHOHZPNYFQJKL-QWRGUYRKSA-N	N[C@@H](CCC(=O)N[C@@H](CC1=CC=CC=C1)C(O)=O)C(O)=O	(2S)-2-amino-4-{[(1S)-1-carboxy-2-phenylethyl]carbamoyl}butanoic acid	C14H18N2O5	294.303	-2.15	-2.68	0.61 g/L	-2.1	1.82	9.31	8	Phenylalanine and derivatives	Chemical entities	Organic compounds	Organic acids and derivatives	Carboxylic acids and derivatives	InChI=1S/C14H18N2O5/c15-10(13(18)19)6-7-12(17)16-11(14(20)21)8-9-4-2-1-3-5-9/h1-5,10-11H,6-8,15H2,(H,16,17)(H,18,19)(H,20,21)/t10-,11-/m0/s1	C14H18N2O5	294.122	1.86	-1.32	65.58	2.23	0.153846	166.2	169.1	162.2	184.185	183.491	184.404	Yes
HMDB00600	InChI=1S/C12H24N2O8/c13-4-2-1-3-6(12(19)20)14(21)11-10(18)9(17)8(16)7(5-15)22-11/h6-11,15-18,21H,1-5,13H2,(H,19,20)/t6-,7+,8-,9-,10+,11?/m0/s1	RCPOVANIIKXVTB-YPPRVYOWSA-N	NCCCC[C@H](N(O)C1O[C@H](CO)[C@H](O)[C@H](O)[C@H]1O)C(O)=O	(2S)-6-amino-2-{N-hydroxy[(3R,4S,5R,6R)-3,4,5-trihydroxy-6-(hydroxymethyl)oxan-2-yl]amino}hexanoic acid	C12H24N2O8	324.328	-3.05	-0.71	63.3 g/L	-5.3	3.91	10.2	8	Glycosyl-amino acids	Chemical entities	Organic compounds	Organic acids and derivatives	Carboxylic acids and derivatives	InChI=1S/C12H24N2O8/c13-4-2-1-3-6(12(19)20)14(21)11-10(18)9(17)8(16)7(5-15)22-11/h6-11,15-18,21H,1-5,13H2,(H,19,20)/t6-,7+,8-,9-,10+,11?/m0/s1	C12H24N2O8	324.153	3.66	-5.34	74.63	2.8	0.130435	172.7	175.1	163.2	187.803	187.234	186.553	Yes
HMDB00606	InChI=1S/C5H8O5/c6-3(5(9)10)1-2-4(7)8/h3,6H,1-2H2,(H,7,8)(H,9,10)/t3-/m1/s1	HWXBTNAVRSUOJR-GSVOUGTGSA-N	O[C@H](CCC(O)=O)C(O)=O	(2R)-2-hydroxypentanedioic acid	C5H8O5	148.114	-1.04	0.03	157 g/L	-0.82	3.28	-3.8	4	Short-chain hydroxy acids and derivatives	Chemical entities	Organic compounds	Organic acids and derivatives	Hydroxy acids and derivatives	InChI=1S/C5H8O5/c6-3(5(9)10)1-2-4(7)8/h3,6H,1-2H2,(H,7,8)(H,9,10)/t3-/m1/s1	C5H8O5	148.037	3.28	-0.82	20.87	3.3	0	131.8	137.9	122.1	132.665	130.289	129.719	Yes
HMDB00609	InChI=1S/C9H11NO4/c10-6(9(13)14)3-5-1-2-7(11)8(12)4-5/h1-2,4,6,11-12H,3,10H2,(H,13,14)	WTDRDQBEARUVNC-UHFFFAOYSA-N	NC(CC1=CC=C(O)C(O)=C1)C(O)=O	2-amino-3-(3,4-dihydroxyphenyl)propanoic acid	C9H11NO4	197.188	-2.32	-1.78	3.3 g/L	-1.8	1.65	9.06	3	Tyrosine and derivatives	Organic compounds	Organic acids and derivatives	Carboxylic acids and derivatives	Amino acids, peptides, and analogues	InChI=1/C9H11NO4/c10-6(9(13)14)3-5-1-2-7(11)8(12)4-5/h1-2,4,6,11-12H,3,10H2,(H,13,14)	C9H11NO4	197.069	1.65	-1.79	37.31	2.33	0.24	143.3	147.2	137.7	147.945	146.868	148.919	Yes
HMDB00613	InChI=1S/C4H8O5/c5-1-2(6)3(7)4(8)9/h2-3,5-7H,1H2,(H,8,9)/t2-,3-/m1/s1	JPIJQSOTBSSVTP-PWNYCUMCSA-N	OC[C@@H](O)[C@@H](O)C(O)=O	(2R,3R)-2,3,4-trihydroxybutanoic acid	C4H8O5	136.103	-2.11	0.55	488 g/L	-2.1	3.4	-3	3	Sugar acids and derivatives	Organic compounds	Organic oxygen compounds	Organooxygen compounds	Carbohydrates and carbohydrate conjugates	InChI=1S/C4H8O5/c5-1-2(6)3(7)4(8)9/h2-3,5-7H,1H2,(H,8,9)/t2-,3-/m1/s1	C4H8O5	136.037	3.4	-2.15	18.23	3.58	0	130.6	136.2	118.4	125.485	124.967	124.434	Yes
HMDB00618	InChI=1S/C5H11O8P/c6-1-3(7)5(9)4(8)2-13-14(10,11)12/h4-6,8-9H,1-2H2,(H2,10,11,12)/t4-,5+/m1/s1	FNZLKVNUWIIPSJ-UHNVWZDZSA-N	OCC(=O)[C@H](O)[C@H](O)COP(O)(O)=O	{[(2R,3R)-2,3,5-trihydroxy-4-oxopentyl]oxy}phosphonic acid	C5H11O8P	230.11	-1.81	-0.95	33.6 g/L	-2.8	1.48	-3.3	6	Monosaccharide phosphates	Organic compounds	Organooxygen compounds	Carbohydrates and carbohydrate conjugates	Monosaccharides	InChI=1S/C5H11O8P/c6-3-2(1-12-14(9,10)11)13-5(8)4(3)7/h2-8H,1H2,(H2,9,10,11)/t2-,3-,4-,5?/m0/s1	C5H11O8P	230.019	1.22	-2.43	37.81	2.4	0.2	145.1	149.5	137.8	149.422	148.463	148.768	Yes
HMDB00625	InChI=1S/C6H12O7/c7-1-2(8)3(9)4(10)5(11)6(12)13/h2-5,7-11H,1H2,(H,12,13)/t2-,3-,4+,5-/m1/s1	RGHNJXZEOKUKBD-SQOUGZDYSA-N	OC[C@@H](O)[C@@H](O)[C@H](O)[C@@H](O)C(O)=O	(2R,3S,4R,5R)-2,3,4,5,6-pentahydroxyhexanoic acid	C6H12O7	196.155	-2.57	-0.09	159 g/L	-3.4	3.39	-3	5	Sugar acids and derivatives	Organic compounds	Organic oxygen compounds	Organooxygen compounds	Carbohydrates and carbohydrate conjugates	InChI=1S/C6H12O7/c7-1-2(8)3(9)4(10)5(11)6(12)13/h2-5,7-11H,1H2,(H,12,13)/t2-,3-,4+,5-/m1/s1	C6H12O7	196.058	3.39	-3.41	32.79	4.15	0	141.9	146.5	133.3	144.43	143.651	143.901	Yes
HMDB00629	InChI=1S/C14H21NO11/c1-4(17)15-8-11(10(20)7(3-16)24-13(8)23)26-14-9(19)5(18)2-6(25-14)12(21)22/h2,5,7-11,13-14,16,18-20,23H,3H2,1H3,(H,15,17)(H,21,22)/t5-,7-,8+,9-,10+,11-,13-,14?/m1/s1	DLGJWSVWTWEWBJ-HGGSSLSASA-N	CC(=O)N[C@@H]1[C@H](O)O[C@H](CO)[C@H](O)[C@@H]1OC1OC(=C[C@@H](O)[C@H]1O)C(O)=O	(3R,4R)-2-{[(2R,3S,4R,5R,6R)-3-acetamido-2,5-dihydroxy-6-(hydroxymethyl)oxan-4-yl]oxy}-3,4-dihydroxy-3,4-dihydro-2H-pyran-6-carboxylic acid	C14H21NO11	379.317	-2.5	-0.86	52 g/L	-3.9	3.17	-0.78	5	Acylaminosugars	Chemical entities	Organic compounds	Organic oxygen compounds	Organooxygen compounds	InChI=1S/C14H21NO11/c1-4(17)15-8-11(10(20)7(3-16)24-13(8)23)26-14-9(19)5(18)2-6(25-14)12(21)22/h2,5,7-11,13-14,16,18-20,23H,3H2,1H3,(H,15,17)(H,21,22)/t5-,7-,8+,9-,10+,11-,13-,14?/m1/s1	C14H21NO11	379.111	3.11	-3.21	98.42	2.19	0.25	180.1	183	175.2	189.405	187.491	185.425	Yes
HMDB00630	InChI=1S/C4H5N3O/c5-3-1-2-6-4(8)7-3/h1-2H,(H3,5,6,7,8)	OPTASPLRGRRNAP-UHFFFAOYSA-N	NC1=CC=NC(=O)N1	6-amino-1,2-dihydropyrimidin-2-one	C4H5N3O	111.102	-0.94	-0.56	30.9 g/L	-1.1	9.83	3.8	0	Pyrimidones	Organic compounds	Organoheterocyclic compounds	Diazines	Pyrimidines and pyrimidine derivatives	InChI=1S/C4H5N3O/c5-3-1-2-6-4(8)7-3/h1-2H,(H3,5,6,7,8)	C4H5N3O	111.043	0.02	-1.56	16.08	2.23	0.461538	116.9	123.2	114.4	115.077	115.564	115.388	Yes
HMDB00639	InChI=1S/C6H10O8/c7-1(3(9)5(11)12)2(8)4(10)6(13)14/h1-4,7-10H,(H,11,12)(H,13,14)/t1-,2+,3+,4-	DSLZVSRJTYRBFB-DUHBMQHGSA-N	O[C@@H]([C@@H](O)[C@H](O)C(O)=O)[C@@H](O)C(O)=O	(2R,3S,4R,5S)-2,3,4,5-tetrahydroxyhexanedioic acid	C6H10O8	210.139	-1.77	-0.52	63.1 g/L	-3.1	2.83	-3.7	5	Glucuronic acid derivatives	Organic compounds	Organic oxygen compounds	Organooxygen compounds	Carbohydrates and carbohydrate conjugates	InChI=1/C6H10O8/c7-1(3(9)5(11)12)2(8)4(10)6(13)14/h1-4,7-10H,(H,11,12)(H,13,14)/t1-,2+,3+,4-	C6H10O8	210.038	2.83	-3.09	36.97	4.3	0	141.5	146	133.8	150.138	149.861	149.721	Yes
HMDB00640	InChI=1S/C6H10O5/c7-3-2-1-10-6(11-2)5(9)4(3)8/h2-9H,1H2/t2-,3-,4+,5-,6-/m1/s1	TWNIBLMWSKIRAT-VFUOTHLCSA-N	[H][C@@]12OC[C@@H](O1)[C@@H](O)[C@H](O)[C@H]2O	(1R,2S,3S,4R,5R)-6,8-dioxabicyclo[3.2.1]octane-2,3,4-triol	C6H10O5	162.141	-2.18	0.99	1600 g/L	-1.8	12.21	-3.6	0	Oxepanes	Organic compounds	Organoheterocyclic compounds	Oxepanes		InChI=1S/C6H10O5/c7-3-2-1-10-6(11-2)5(9)4(3)8/h2-9H,1H2/t2-,3-,4+,5-,6-/m1/s1	C6H10O5	162.053	12.21	-1.77	28.67	2.16	0.409091	132.7	139.1	123.1	130.94	129.151	127.781	Yes
HMDB00641	InChI=1S/C5H10N2O3/c6-3(5(9)10)1-2-4(7)8/h3H,1-2,6H2,(H2,7,8)(H,9,10)/t3-/m0/s1	ZDXPYRJPNDTMRX-VKHMYHEASA-N	N[C@@H](CCC(N)=O)C(O)=O	(2S)-2-amino-4-carbamoylbutanoic acid	C5H10N2O3	146.144	-3.32	-0.17	97.8 g/L	-4	2.15	9.31	4	L-alpha-amino acids	Chemical entities	Organic compounds	Organic acids and derivatives	Carboxylic acids and derivatives	InChI=1S/C5H10N2O3/c6-3(5(9)10)1-2-4(7)8/h3H,1-2,6H2,(H2,7,8)(H,9,10)/t3-/m0/s1	C5H10N2O3	146.069	-0.46	-5.83	20.87	3.3	0	130.6	134.5	126.3	133.322	132.568	132.379	Yes
HMDB00645	InChI=1S/C6H13O9P/c7-1-2-3(8)4(9)5(10)6(14-2)15-16(11,12)13/h2-10H,1H2,(H2,11,12,13)/t2-,3+,4+,5-,6-/m1/s1	HXXFSFRBOHSIMQ-FPRJBGLDSA-N	OC[C@H]1O[C@H](OP(O)(O)=O)[C@H](O)[C@@H](O)[C@H]1O	{[(2R,3R,4S,5R,6R)-3,4,5-trihydroxy-6-(hydroxymethyl)oxan-2-yl]oxy}phosphonic acid	C6H13O9P	260.136	-2	-0.91	32.3 g/L	-3.1	1.16	-3	3	Monosaccharide phosphates	Chemical entities	Organic compounds	Organic oxygen compounds	Organooxygen compounds	InChI=1S/C6H13O9P/c7-1-2-3(8)4(9)5(10)6(14-2)15-16(11,12)13/h2-10H,1H2,(H2,11,12,13)/t2-,3+,4+,5-,6-/m1/s1	C6H13O9P	260.03	1.16	-3.06	47.51	2.71	0.206897	152.7	156.8	144	157.714	156.834	158.184	Yes
HMDB00646	InChI=1S/C5H10O5/c6-2-1-10-5(9)4(8)3(2)7/h2-9H,1H2/t2-,3-,4+,5?/m0/s1	SRBFZHDQGSBBOR-HWQSCIPKSA-N	O[C@H]1COC(O)[C@H](O)[C@H]1O	(3R,4S,5S)-oxane-2,3,4,5-tetrol	C5H10O5	150.13	-2.57	0.91	1220 g/L	-2.3	11.31	-3.5	0	Pentoses	Chemical entities	Organic compounds	Organic oxygen compounds	Organooxygen compounds	InChI=1S/C5H10O5/c6-2-1-10-5(9)4(8)3(2)7/h2-9H,1H2/t2-,3-,4+,5?/m0/s1	C5H10O5	150.053	11.31	-2.3	23.37	2.52	0.3	130.8	136.9	120.2	127.29	124.915	125.272	Yes
HMDB00650	InChI=1S/C4H9NO2/c1-2-3(5)4(6)7/h3H,2,5H2,1H3,(H,6,7)/t3-/m1/s1	QWCKQJZIFLGMSD-GSVOUGTGSA-N	CC[C@@H](N)C(O)=O	(2R)-2-aminobutanoic acid	C4H9NO2	103.12	-2.55	0.54	358 g/L	-2.3	2.62	9.53	2	D-alpha-amino acids	Chemical entities	Organic compounds	Organic acids and derivatives	Carboxylic acids and derivatives	InChI=1S/C4H9NO2/c1-2-3(5)4(6)7/h3H,2,5H2,1H3,(H,6,7)/t3-/m1/s1	C4H9NO2	103.063	2.62	-2.32	12	3.14	0	121.2	125.9	116.7	116.66	116.01	115.87	Yes
HMDB00651	InChI=1S/C17H33NO4/c1-5-6-7-8-9-10-11-12-17(21)22-15(13-16(19)20)14-18(2,3)4/h15H,5-14H2,1-4H3	LZOSYCMHQXPBFU-UHFFFAOYSA-N	CCCCCCCCCC(=O)OC(CC([O-])=O)C[N+](C)(C)C	3-(decanoyloxy)-4-(trimethylazaniumyl)butanoate	C17H33NO4	315.448	-0.85	-6.44	1.350E-04 g/L	-0.63	4.22	-7.1	14	Acyl carnitines	Chemical entities	Organic compounds	Lipids and lipid-like molecules	Fatty Acyls	InChI=1/C17H33NO4/c1-5-6-7-8-9-10-11-12-17(21)22-15(13-16(19)20)14-18(2,3)4/h15H,5-14H2,1-4H3/p+1	C17H34NO4	316.249	4.22	-0.63	66.23	3.89	0	167.6	172.8	185.6	200.105	199.771	200.205	Yes
HMDB00660	InChI=1S/C6H12O6/c7-1-3-4(9)5(10)6(11,2-8)12-3/h3-5,7-11H,1-2H2/t3-,4-,5+,6-/m1/s1	RFSUNEUAIZKAJO-ARQDHWQXSA-N	OC[C@H]1O[C@](O)(CO)[C@@H](O)[C@@H]1O	(2R,3S,4S,5R)-2,5-bis(hydroxymethyl)oxolane-2,3,4-triol	C6H12O6	180.156	-2.45	0.79	1110 g/L	-2.8	10.28	-3	2	C-glycosyl compounds	Organic compounds	Organic oxygen compounds	Organooxygen compounds	Carbohydrates and carbohydrate conjugates	InChI=1S/C6H12O6/c7-1-3-4(9)5(10)6(11,2-8)12-3/h3-5,7-11H,1-2H2/t3-,4-,5+,6-/m1/s1	C6H12O6	180.063	10.28	-2.76	31.25	2.72	0.208333	136.8	142.5	130.6	140.099	139.421	139.412	Yes
HMDB00663	InChI=1S/C6H10O8/c7-1(3(9)5(11)12)2(8)4(10)6(13)14/h1-4,7-10H,(H,11,12)(H,13,14)/t1-,2-,3-,4+/m0/s1	DSLZVSRJTYRBFB-LLEIAEIESA-N	O[C@@H]([C@H](O)[C@@H](O)C(O)=O)[C@H](O)C(O)=O	(2R,3S,4S,5S)-2,3,4,5-tetrahydroxyhexanedioic acid	C6H10O8	210.139	-1.77	-0.52	63.1 g/L	-3.1	2.83	-3.7	5	Glucuronic acid derivatives	Chemical entities	Organic compounds	Organic oxygen compounds	Organooxygen compounds	InChI=1S/C6H10O8/c7-1(3(9)5(11)12)2(8)4(10)6(13)14/h1-4,7-10H,(H,11,12)(H,13,14)/t1-,2-,3-,4+/m0/s1	C6H10O8	210.038	2.83	-3.09	36.97	4.3	0	141.1	145.7	133.4	151.042	147.425	148.258	Yes
HMDB00670	InChI=1S/C7H16N4O2/c8-5(6(12)13)3-1-2-4-11-7(9)10/h5H,1-4,8H2,(H,12,13)(H4,9,10,11)/t5-/m0/s1	QUOGESRFPZDMMT-YFKPBYRVSA-N	N[C@@H](CCCCNC(N)=N)C(O)=O	(2S)-2-amino-6-carbamimidamidohexanoic acid	C7H16N4O2	188.227	-3.73	-2.07	1.58 g/L	-2.7	2.49	12.3	6	L-alpha-amino acids	Chemical entities	Organic compounds	Organic acids and derivatives	Carboxylic acids and derivatives	InChI=1S/C7H16N4O2/c8-5(6(12)13)3-1-2-4-11-7(9)10/h5H,1-4,8H2,(H,12,13)(H4,9,10,11)/t5-/m0/s1	C7H16N4O2	188.127	2.49	-2.72	30.07	3.16	0	143	145.8	141.3	152.534	152.474	152.225	Yes
HMDB00676	InChI=1S/C8H16N2O4S2/c9-5(7(11)12)1-3-15-16-4-2-6(10)8(13)14/h5-6H,1-4,9-10H2,(H,11,12)(H,13,14)/t5-,6?/m0/s1	ZTVZLYBCZNMWCF-ZBHICJROSA-N	NC(CCSSCC[C@H](N)C(O)=O)C(O)=O	2-amino-4-{[(3S)-3-amino-3-carboxypropyl]disulfanyl}butanoic acid	C8H16N2O4S2	268.354	-4.15	-1.78	4.5 g/L	-5.3	1.8	9.8	9	L-alpha-amino acids	Chemical entities	Organic compounds	Organic acids and derivatives	Carboxylic acids and derivatives	InChI=1S/C8H16N2O4S2/c9-5(7(11)12)1-3-15-16-4-2-6(10)8(13)14/h5-6H,1-4,9-10H2,(H,11,12)(H,13,14)/t5-,6?/m0/s1	C8H16N2O4S2	268.055	1.8	-5.32	40.87	3.28	0	158.2	160.6	155.3	168.77	168.141	167.06	Yes
HMDB00679	InChI=1S/C7H15N3O3/c8-5(6(11)12)3-1-2-4-10-7(9)13/h5H,1-4,8H2,(H,11,12)(H3,9,10,13)/t5-/m0/s1	XIGSAGMEBXLVJJ-YFKPBYRVSA-N	N[C@@H](CCCCNC(N)=O)C(O)=O	(2S)-2-amino-6-(carbamoylamino)hexanoic acid	C7H15N3O3	189.212	-3.13	-1.19	12.1 g/L	-3.5	2.35	9.53	6	L-alpha-amino acids	Chemical entities	Organic compounds	Organic acids and derivatives	Carboxylic acids and derivatives	InChI=1S/C7H15N3O3/c8-5(6(11)12)3-1-2-4-10-7(9)13/h5H,1-4,8H2,(H,11,12)(H3,9,10,13)/t5-/m0/s1	C7H15N3O3	189.111	0.09	-4.2	30.07	3.16	0	145	148.5	140.6	152.212	151.668	151.714	Yes
HMDB00687	InChI=1S/C6H13NO2/c1-4(2)3-5(7)6(8)9/h4-5H,3,7H2,1-2H3,(H,8,9)/t5-/m0/s1	ROHFNLRQFUQHCH-YFKPBYRVSA-N	CC(C)C[C@H](N)C(O)=O	(2S)-2-amino-4-methylpentanoic acid	C6H13NO2	131.173	-1.82	-0.27	69.8 g/L	-1.6	2.79	9.52	3	Leucine and derivatives	Organic compounds	Organic acids and derivatives	Carboxylic acids and derivatives	Amino acids, peptides, and analogues	InChI=1S/C6H13NO2/c1-4(2)3-5(7)6(8)9/h4-5H,3,7H2,1-2H3,(H,8,9)/t5-/m0/s1	C6H13NO2	131.095	2.79	-1.59	17.97	3.38	0	130.2	134.9	127.5	129.997	129.487	129.462	Yes
HMDB00688	InChI=1S/C12H23NO4/c1-9(2)6-12(16)17-10(7-11(14)15)8-13(3,4)5/h9-10H,6-8H2,1-5H3	IGQBPDJNUXPEMT-UHFFFAOYSA-N	CC(C)CC(=O)OC(CC([O-])=O)C[N+](C)(C)C	3-[(3-methylbutanoyl)oxy]-4-(trimethylazaniumyl)butanoate	C12H23NO4	245.315	-1.95	-4.08	0.025 g/L	-3	4.34	-7.1	8	Acyl carnitines	Organic compounds	Lipids and lipid-like molecules	Fatty Acyls	Fatty acid esters	InChI=1/C12H23NO4/c1-9(2)6-12(16)17-10(7-11(14)15)8-13(3,4)5/h9-10H,6-8H2,1-5H3/p+1	C12H24NO4	246.171	4.34	-3.01	47.97	4.28	0	142.4	147.6	169.5	168.876	170.08	169.853	Yes
HMDB00691	InChI=1S/C3H4O4/c4-2(5)1-3(6)7/h1H2,(H,4,5)(H,6,7)	OFOBLEOULBTSOW-UHFFFAOYSA-N	OC(=O)CC(O)=O	propanedioic acid	C3H4O4	104.061	-0.6	0.28	197 g/L	-0.33	2.43		2	Dicarboxylic acids and derivatives	Organic compounds	Organic acids and derivatives	Carboxylic acids and derivatives	Dicarboxylic acids and derivatives	InChI=1S/C3H4O4/c4-2(5)1-3(6)7/h1H2,(H,4,5)(H,6,7)	C3H4O4	104.011	2.43	-0.33	11.83	2.95	0	122.3	128.4	111.1			113.636	Yes
HMDB00696	InChI=1S/C5H11NO2S/c1-9-3-2-4(6)5(7)8/h4H,2-3,6H2,1H3,(H,7,8)/t4-/m0/s1	FFEARJCKVFRZRR-BYPYZUCNSA-N	CSCC[C@H](N)C(O)=O	(2S)-2-amino-4-(methylsulfanyl)butanoic acid	C5H11NO2S	149.211	-1.85	-0.8	23.9 g/L	-2.2	2.53	9.5	4	Methionine and derivatives	Chemical entities	Organic compounds	Organic acids and derivatives	Carboxylic acids and derivatives	InChI=1S/C5H11NO2S/c1-9-3-2-4(6)5(7)8/h4H,2-3,6H2,1H3,(H,7,8)/t4-/m0/s1	C5H11NO2S	149.051	2.53	-2.19	17.55	3.16	0	135.4	139.9	133.1	130.522	130.275	129.946	Yes
HMDB00700	InChI=1S/C3H6O3/c4-2-1-3(5)6/h4H,1-2H2,(H,5,6)	ALRHLSYJTWAHJZ-UHFFFAOYSA-N	OCCC(O)=O	3-hydroxypropanoic acid	C3H6O3	90.0779	-0.95	0.86	647 g/L	-0.8	4.2	-2.5	2	Beta hydroxy acids and derivatives	Chemical entities	Organic compounds	Organic acids and derivatives	Hydroxy acids and derivatives	InChI=1S/C3H6O3/c4-2-1-3(5)6/h4H,1-2H2,(H,5,6)	C3H6O3	90.0317	4.2	-0.8	9	2.63	0	123.8	130.4	108.9	110.853	108.788	109.3	Yes
HMDB00705	InChI=1S/C13H25NO4/c1-5-6-7-8-13(17)18-11(9-12(15)16)10-14(2,3)4/h11H,5-10H2,1-4H3	VVPRQWTYSNDTEA-UHFFFAOYSA-N	CCCCCC(=O)OC(CC([O-])=O)C[N+](C)(C)C	3-(hexanoyloxy)-4-(trimethylazaniumyl)butanoate	C13H25NO4	259.342	-1.68	-4.86	0.0043 g/L	-2.4	4.22	-7.1	10	Acyl carnitines	Chemical entities	Organic compounds	Lipids and lipid-like molecules	Fatty Acyls	InChI=1/C13H25NO4/c1-5-6-7-8-13(17)18-11(9-12(15)16)10-14(2,3)4/h11H,5-10H2,1-4H3/p+1	C13H26NO4	260.186	4.22	-2.41	51.16	4.13	0	146.2	151.4	173.5	173.139	174	174.076	Yes
HMDB00709	InChI=1S/C8H15N3O5S2/c9-4(7(14)11-1-6(12)13)2-17-18-3-5(10)8(15)16/h4-5H,1-3,9-10H2,(H,11,14)(H,12,13)(H,15,16)/t4?,5-/m0/s1	ZHRLECIZINSPKL-AKGZTFGVSA-N	N[C@@H](CSSCC(N)C(=O)NCC(O)=O)C(O)=O	(2R)-2-amino-3-({2-amino-2-[(carboxymethyl)carbamoyl]ethyl}disulfanyl)propanoic acid	C8H15N3O5S2	297.352	-3.97	-1.66	6.47 g/L	-7	1.87	9.08	9	Dipeptides	Chemical entities	Organic compounds	Organic acids and derivatives	Carboxylic acids and derivatives	InChI=1S/C8H15N3O5S2/c9-4(7(14)11-1-6(12)13)2-17-18-3-5(10)8(15)16/h4-5H,1-3,9-10H2,(H,11,14)(H,12,13)(H,15,16)/t4?,5-/m0/s1	C8H15N3O5S2	297.045	1.83	-6.54	49.39	3.6	0	163	165.1	159.1	173.505	172.571	173.374	Yes
HMDB00710	InChI=1S/C4H8O3/c5-3-1-2-4(6)7/h5H,1-3H2,(H,6,7)	SJZRECIVHVDYJC-UHFFFAOYSA-N	OCCCC(O)=O	4-hydroxybutanoic acid	C4H8O3	104.105	-0.63	0.68	494 g/L	-0.51	4.44	-2.4	3	Hydroxy fatty acids	Organic compounds	Lipids and lipid-like molecules	Fatty Acyls	Fatty acids and conjugates	InChI=1S/C4H8O3/c5-3-1-2-4(6)7/h5H,1-3H2,(H,6,7)	C4H8O3	104.047	4.44	-0.51	11.48	2.68	0	126.6	133.2	114.9	117.85	116.878	116.657	Yes
HMDB00716	InChI=1S/C6H11NO2/c8-6(9)5-3-1-2-4-7-5/h5,7H,1-4H2,(H,8,9)/t5-/m0/s1	HXEACLLIILLPRG-YFKPBYRVSA-N	OC(=O)[C@@H]1CCCCN1	(2S)-piperidine-2-carboxylic acid	C6H11NO2	129.157	-2.17	0.09	158 g/L	-2.1	2.06	10.39	1	L-alpha-amino acids	Chemical entities	Organic compounds	Organic acids and derivatives	Carboxylic acids and derivatives	InChI=1S/C6H11NO2/c8-6(9)5-3-1-2-4-7-5/h5,7H,1-4H2,(H,8,9)/t5-/m0/s1	C6H11NO2	129.079	2.06	-2.12	19.15	1.98	0.3	129	133.5	124.3	124.045	123.22	123.269	Yes
HMDB00719	InChI=1S/C4H9NO3/c5-3(1-2-6)4(7)8/h3,6H,1-2,5H2,(H,7,8)/t3-/m0/s1	UKAUYVFTDYCKQA-VKHMYHEASA-N	N[C@@H](CCO)C(O)=O	(2S)-2-amino-4-hydroxybutanoic acid	C4H9NO3	119.119	-3.31	0.55	423 g/L	-3.8	2.22	9.16	3	L-alpha-amino acids	Chemical entities	Organic compounds	Organic acids and derivatives	Carboxylic acids and derivatives	InChI=1S/C4H9NO3/c5-3(1-2-6)4(7)8/h3,6H,1-2,5H2,(H,7,8)/t3-/m0/s1	C4H9NO3	119.058	2.22	-3.83	14.73	3.17	0	122.4	126.5	118.6	122.578	122.133	122.061	Yes
HMDB00720	InChI=1S/C5H8O3/c1-4(6)2-3-5(7)8/h2-3H2,1H3,(H,7,8)	JOOXCMJARBKPKM-UHFFFAOYSA-N	CC(=O)CCC(O)=O	4-oxopentanoic acid	C5H8O3	116.115	-0.14	0.08	139 g/L	-0.069	4.32	-7.3	3	Gamma-keto acids and derivatives	Chemical entities	Organic compounds	Organic acids and derivatives	Keto acids and derivatives	InChI=1S/C5H8O3/c1-4(6)2-3-5(7)8/h2-3H2,1H3,(H,7,8)	C5H8O3	116.047	4.32	-0.07	14.47	2.93	0	131.7	138.9	119.3	122.351	120.859	121.139	Yes
HMDB00721	InChI=1S/C7H12N2O3/c8-4-6(10)9-3-1-2-5(9)7(11)12/h5H,1-4,8H2,(H,11,12)	KZNQNBZMBZJQJO-UHFFFAOYSA-N	NCC(=O)N1CCCC1C(O)=O	1-(2-aminoacetyl)pyrrolidine-2-carboxylic acid	C7H12N2O3	172.182	-2.65	0.21	279 g/L	-3.7	3.61	8.13	2	Dipeptides	Chemical entities	Organic compounds	Organic acids and derivatives	Carboxylic acids and derivatives	InChI=1/C7H12N2O3/c8-4-6(10)9-3-1-2-5(9)7(11)12/h5H,1-4,8H2,(H,11,12)	C7H12N2O3	172.085	3.61	-3.68	30.23	2.51	0.208333	136.5	140.9	131.7	140.33	140.278	140.278	Yes
HMDB00725	InChI=1S/C5H9NO3/c7-3-1-4(5(8)9)6-2-3/h3-4,6-7H,1-2H2,(H,8,9)/t3-,4+/m1/s1	PMMYEEVYMWASQN-DMTCNVIQSA-N	O[C@H]1CN[C@@H](C1)C(O)=O	(2S,4R)-4-hydroxypyrrolidine-2-carboxylic acid	C5H9NO3	131.13	-3.31	0.57	492 g/L	-3.7	1.64	10.62	1	Proline and derivatives	Organic compounds	Organic acids and derivatives	Carboxylic acids and derivatives	Amino acids, peptides, and analogues	InChI=1S/C5H9NO3/c7-3-1-4(5(8)9)6-2-3/h3-4,6-7H,1-2H2,(H,8,9)/t3-,4+/m1/s1	C5H9NO3	131.058	1.64	-3.72	19.32	2.05	0.277778	124.4	128.4	119.4	124.201	123.68	123.079	Yes
HMDB00727	InChI=1S/C9H11N5O4/c10-9-13-7-5(8(18)14-9)12-3(1-11-7)6(17)4(16)2-15/h1,4,6,15-17H,2H2,(H3,10,11,13,14,18)/t4-,6-/m0/s1	BMQYVXCPAOLZOK-NJGYIYPDSA-N	NC1=NC(=O)C2=C(N1)N=CC(=N2)[C@H](O)[C@@H](O)CO	2-amino-6-[(1S,2S)-1,2,3-trihydroxypropyl]-1,4-dihydropteridin-4-one	C9H11N5O4	253.215	-1.53	-1.54	7.35 g/L	-2.2	7.6	-1.3	3	Biopterins and derivatives	Chemical entities	Organic compounds	Organoheterocyclic compounds	Pteridines and derivatives	InChI=1S/C9H11N5O4/c10-9-13-7-5(8(18)14-9)12-3(1-11-7)6(17)4(16)2-15/h1,4,6,15-17H,2H2,(H3,10,11,13,14,18)/t4-,6-/m0/s1	C9H11N5O4	253.081	7.24	-2.06	56.98	1.86	0.366667	155.6	160.7	149	163.574	164.245	163.893	Yes
HMDB00729	InChI=1S/C4H8O3/c1-4(2,7)3(5)6/h7H,1-2H3,(H,5,6)	BWLBGMIXKSTLSX-UHFFFAOYSA-N	CC(C)(O)C(O)=O	2-hydroxy-2-methylpropanoic acid	C4H8O3	104.105	-0.37	0.56	378 g/L	-0.039	3.95	-3.7	1	Alpha hydroxy acids and derivatives	Chemical entities	Organic compounds	Organic acids and derivatives	Hydroxy acids and derivatives	InChI=1S/C4H8O3/c1-4(2,7)3(5)6/h7H,1-2H3,(H,5,6)	C4H8O3	104.047	3.95	-0.04	12.5	3.54	0	127.2	134	112.6	114.326	114.613	114.124	Yes
HMDB00731	InChI=1S/C3H7NO5S2/c4-2(3(5)6)1-10-11(7,8)9/h2H,1,4H2,(H,5,6)(H,7,8,9)/t2-/m0/s1	NOKPBJYHPHHWAN-REOHCLBHSA-N	N[C@@H](CSS(O)(=O)=O)C(O)=O	(2R)-2-amino-3-(sulfosulfanyl)propanoic acid	C3H7NO5S2	201.221	-2.33	-0.57	53.8 g/L	-2.3	-1.9	8.99	4	S-sulfo-L-cysteines	Chemical entities	Organic compounds	Organic acids and derivatives	Carboxylic acids and derivatives	InChI=1S/C3H7NO5S2/c4-2(3(5)6)1-10-11(7,8)9/h2H,1,4H2,(H,5,6)(H,7,8,9)/t2-/m0/s1	C3H7NO5S2	200.977	-1.87	-2.35	24.68	3.54	0	140.5	144.1	131.6	136.766	136.492	136.776	Yes
HMDB00732	InChI=1S/C10H12N2O4/c11-6(10(15)16)4-8(14)5-2-1-3-7(13)9(5)12/h1-3,6,13H,4,11-12H2,(H,15,16)	VCKPUUFAIGNJHC-UHFFFAOYSA-N	NC(CC(=O)C1=C(N)C(O)=CC=C1)C(O)=O	2-amino-4-(2-amino-3-hydroxyphenyl)-4-oxobutanoic acid	C10H12N2O4	224.213	-2.09	-1.83	3.33 g/L	-2.2	0.99	8.9	4	Alkyl-phenylketones	Chemical entities	Organic compounds	Organic oxygen compounds	Organooxygen compounds	InChI=1/C10H12N2O4/c11-6(10(15)16)4-8(14)5-2-1-3-7(13)9(5)12/h1-3,6,13H,4,11-12H2,(H,15,16)	C10H12N2O4	224.08	0.99	-2.21	46.1	2.49	0.214286	148.5	152.1	143.6	158.234	157.457	157.921	Yes
HMDB00736	InChI=1S/C11H21NO4/c1-8(2)11(15)16-9(6-10(13)14)7-12(3,4)5/h8-9H,6-7H2,1-5H3	LRCNOZRCYBNMEP-UHFFFAOYSA-N	CC(C)C(=O)OC(CC([O-])=O)C[N+](C)(C)C	3-[(2-methylpropanoyl)oxy]-4-(trimethylazaniumyl)butanoate	C11H21NO4	231.289	-2.13	-3.69	0.058 g/L	-3.2	4.27	-7.1	7	Acyl carnitines	Organic compounds	Lipids and lipid-like molecules	Fatty Acyls	Fatty acid esters	InChI=1/C11H21NO4/c1-8(2)11(15)16-9(6-10(13)14)7-12(3,4)5/h8-9H,6-7H2,1-5H3/p+1	C11H22NO4	232.155	4.27	-3.2	44.28	4.32	0	140.2	145.5	165.2	161.309	161.705	161.413	Yes
HMDB00740	InChI=1S/C12H22O11/c13-1-4-6(16)7(17)8(18)11(21-4)22-9-5(2-14)23-12(20,3-15)10(9)19/h4-11,13-20H,1-3H2/t4-,5-,6+,7+,8-,9-,10+,11+,12-/m1/s1	JCQLYHFGKNRPGE-FCVZTGTOSA-N	OC[C@H]1O[C@](O)(CO)[C@@H](O)[C@@H]1O[C@@H]1O[C@H](CO)[C@H](O)[C@H](O)[C@H]1O	(2S,3R,4S,5R,6R)-2-{[(2R,3S,4S,5R)-4,5-dihydroxy-2,5-bis(hydroxymethyl)oxolan-3-yl]oxy}-6-(hydroxymethyl)oxane-3,4,5-triol	C12H22O11	342.296	-3.26	0.36	792 g/L	-4.5	10.28	-3	5	O-glycosyl compounds	Organic compounds	Organic oxygen compounds	Organooxygen compounds	Carbohydrates and carbohydrate conjugates	InChI=1S/C12H22O11/c13-1-4-6(16)7(17)8(18)11(21-4)22-9-5(2-14)23-12(20,3-15)10(9)19/h4-11,13-20H,1-3H2/t4-,5-,6+,7+,8-,9-,10+,11+,12-/m1/s1	C12H22O11	342.116	10.28	-4.53	82.89	2.13	0.23913	173.1	176.7	170.9	171.645	171.654	173.204	Yes
HMDB00742	InChI=1S/C4H9NO2S/c5-3(1-2-8)4(6)7/h3,8H,1-2,5H2,(H,6,7)	FFFHZYDWPBMWHY-UHFFFAOYSA-N	NC(CCS)C(O)=O	2-amino-4-sulfanylbutanoic acid	C4H9NO2S	135.185	-2.29	-0.96	14.8 g/L	-2.6	2.46	9.41	3	Alpha amino acids	Chemical entities	Organic compounds	Organic acids and derivatives	Carboxylic acids and derivatives	InChI=1/C4H9NO2S/c5-3(1-2-8)4(6)7/h3,8H,1-2,5H2,(H,6,7)	C4H9NO2S	135.035	2.46	-2.58	14.73	3.17	0	132.7	137	127.5	125.823	125.44	125.215	Yes
HMDB00744	InChI=1S/C4H6O5/c5-2(4(8)9)1-3(6)7/h2,5H,1H2,(H,6,7)(H,8,9)	BJEPYKJPYRNKOW-UHFFFAOYSA-N	OC(CC(O)=O)C(O)=O	2-hydroxybutanedioic acid	C4H6O5	134.087	-0.87	0.21	218 g/L	-1.1	3.2	-3.9	3	Beta hydroxy acids and derivatives	Organic compounds	Organic acids and derivatives	Hydroxy acids and derivatives	Beta hydroxy acids and derivatives	InChI=1/C4H6O5/c5-2(4(8)9)1-3(6)7/h2,5H,1H2,(H,6,7)(H,8,9)	C4H6O5	134.022	3.2	-1.11	17.97	3.38	0	128.3	134.4	116.6	122.897	122.153	122.1	Yes
HMDB00745	InChI=1S/C10H16N4O3/c11-3-1-2-9(15)14-8(10(16)17)4-7-5-12-6-13-7/h5-6,8H,1-4,11H2,(H,12,13)(H,14,15)(H,16,17)/t8-/m0/s1	CCLQKVKJOGVQLU-QMMMGPOBSA-N	NCCCC(=O)N[C@@H](CC1=CNC=N1)C(O)=O	(2S)-2-(4-aminobutanamido)-3-(1H-imidazol-4-yl)propanoic acid	C10H16N4O3	240.259	-2.85	-1.51	7.37 g/L	-3.9	3.45	9.99	7	Hybrid peptides	Chemical entities	Organic compounds	Organic acids and derivatives	Peptidomimetics	InChI=1S/C10H16N4O3/c11-3-1-2-9(15)14-8(10(16)17)4-7-5-12-6-13-7/h5-6,8H,1-4,11H2,(H,12,13)(H,14,15)(H,16,17)/t8-/m0/s1	C10H16N4O3	240.122	3.51	-4.28	48.21	2.17	0.151515	155.2	158.3	151.9	161.522	160.586	160.015	Yes
HMDB00751	InChI=1S/C5H10O5/c6-1-3(8)5(10)4(9)2-7/h3,5-8,10H,1-2H2/t3-,5+/m0/s1	ZAQJHHRNXZUBTE-WVZVXSGGSA-N	OC[C@H](O)[C@@H](O)C(=O)CO	(3R,4S)-1,3,4,5-tetrahydroxypentan-2-one	C5H10O5	150.13	-2.16	0.65	678 g/L	-2.6	10.57	-3	4	Pentoses	Chemical entities	Organic compounds	Organic oxygen compounds	Organooxygen compounds	InChI=1S/C5H10O5/c6-1-3(8)5(10)4(9)2-7/h3,5-8,10H,1-2H2/t3-,5+/m0/s1	C5H10O5	150.053	12.24	-2.64	21.47	3.69	0	127.8	133.8	123.4	134.384	131.586	131.407	Yes
HMDB00754	InChI=1S/C5H10O3/c1-5(2,8)3-4(6)7/h8H,3H2,1-2H3,(H,6,7)	AXFYFNCPONWUHW-UHFFFAOYSA-N	CC(C)(O)CC(O)=O	3-hydroxy-3-methylbutanoic acid	C5H10O3	118.131	-0.12	0.51	384 g/L	-0.11	4.55	-2.7	2	Hydroxy fatty acids	Chemical entities	Organic compounds	Lipids and lipid-like molecules	Fatty Acyls	InChI=1S/C5H10O3/c1-5(2,8)3-4(6)7/h8H,3H2,1-2H3,(H,6,7)	C5H10O3	118.063	4.55	-0.11	15.17	3.39	0	129.4	136.3	118.6	122.598	121.036	121.333	Yes
HMDB00756	InChI=1S/C13H25NO4/c1-5-6-7-8-13(17)18-11(9-12(15)16)10-14(2,3)4/h11H,5-10H2,1-4H3/t11-/m1/s1	VVPRQWTYSNDTEA-LLVKDONJSA-N	CCCCCC(=O)O[C@H](CC([O-])=O)C[N+](C)(C)C	(3R)-3-(hexanoyloxy)-4-(trimethylazaniumyl)butanoate	C13H25NO4	259.342	-1.68	-4.86	0.0043 g/L	-2.4	4.22	-7.1	10	Acyl carnitines	Chemical entities	Organic compounds	Lipids and lipid-like molecules	Fatty Acyls	InChI=1S/C13H25NO4/c1-5-6-7-8-13(17)18-11(9-12(15)16)10-14(2,3)4/h11H,5-10H2,1-4H3/p+1/t11-/m1/s1	C13H26NO4	260.186	4.22	-2.41	51.16	4.13	0	145.9	151.1	173.1	176.279	175.533	175.272	Yes
HMDB00759	InChI=1S/C8H16N2O3/c1-5(2)3-6(8(12)13)10-7(11)4-9/h5-6H,3-4,9H2,1-2H3,(H,10,11)(H,12,13)/t6-/m0/s1	DKEXFJVMVGETOO-LURJTMIESA-N	CC(C)C[C@H](NC(=O)CN)C(O)=O	(2S)-2-(2-aminoacetamido)-4-methylpentanoic acid	C8H16N2O3	188.224	-2.08	-1.09	15.2 g/L	-2.7	3.89	8.14	5	Peptides	Chemical entities	Organic compounds	Organic acids and derivatives	Carboxylic acids and derivatives	InChI=1S/C8H16N2O3/c1-5(2)3-6(8(12)13)10-7(11)4-9/h5-6H,3-4,9H2,1-2H3,(H,10,11)(H,12,13)/t6-/m0/s1	C8H16N2O3	188.116	3.7	-2.09	31.92	3.94	0	143.9	148.2	140.8	150.189	149.451	149.339	Yes
HMDB00765	InChI=1S/C6H14O6/c7-1-3(9)5(11)6(12)4(10)2-8/h3-12H,1-2H2/t3-,4-,5-,6-/m1/s1	FBPFZTCFMRRESA-KVTDHHQDSA-N	OC[C@@H](O)[C@@H](O)[C@H](O)[C@H](O)CO	(2R,3R,4R,5R)-hexane-1,2,3,4,5,6-hexol	C6H14O6	182.172	-2.68	0.1	229 g/L	-3.7	12.59	-3	5	Sugar alcohols	Organic compounds	Organic oxygen compounds	Organooxygen compounds	Carbohydrates and carbohydrate conjugates	InChI=1S/C6H14O6/c7-1-3(9)5(11)6(12)4(10)2-8/h3-12H,1-2H2/t3-,4-,5-,6-/m1/s1	C6H14O6	182.079	12.59	-3.73	28.74	3.99	0	136.7	141.9	132.1	140.896	140.618	141	Yes
HMDB00767	InChI=1S/C9H12N2O6/c12-2-4-5(13)6(14)7(17-4)3-1-10-9(16)11-8(3)15/h1,4-7,12-14H,2H2,(H2,10,11,15,16)/t4-,5-,6-,7+/m1/s1	PTJWIQPHWPFNBW-GBNDHIKLSA-N	OC[C@H]1O[C@H]([C@H](O)[C@@H]1O)C1=CNC(=O)NC1=O	5-[(2S,3R,4S,5R)-3,4-dihydroxy-5-(hydroxymethyl)oxolan-2-yl]-1,2,3,4-tetrahydropyrimidine-2,4-dione	C9H12N2O6	244.201	-2.01	-0.58	63.8 g/L	-3.1	9.55	-3	2	Nucleoside and nucleotide analogues	Chemical entities	Organic compounds	Nucleosides, nucleotides, and analogues	Nucleoside and nucleotide analogues	InChI=1S/C9H12N2O6/c12-2-4-5(13)6(14)7(17-4)3-1-10-9(16)11-8(3)15/h1,4-7,12-14H,2H2,(H2,10,11,15,16)/t4-,5-,6-,7+/m1/s1	C9H12N2O6	244.07	11.54	-1.41	52.9	2.03	0.366667	155.9	161.2	146.2	163.066	162.725	162.521	Yes
HMDB00768	InChI=1S/C14H23NO11/c1-5(16)12(21)25-4-8(19)10(20)11-9(15-6(2)17)7(18)3-14(24,26-11)13(22)23/h5,7-11,16,18-20,24H,3-4H2,1-2H3,(H,15,17)(H,22,23)/t5?,7-,8+,9+,10+,11+,14-/m0/s1	XXNWSGSWDRDYLR-NVZZXFSUSA-N	CC(O)C(=O)OC[C@@H](O)[C@@H](O)[C@@H]1O[C@@](O)(C[C@H](O)[C@H]1NC(C)=O)C(O)=O	(2S,4S,5R,6R)-6-[(1R,2R)-1,2-dihydroxy-3-[(2-hydroxypropanoyl)oxy]propyl]-5-acetamido-2,4-dihydroxyoxane-2-carboxylic acid	C14H23NO11	381.332	-2.44	-0.69	77.3 g/L	-3.4	2.84	-0.38	8	N-acylneuraminic acids	Chemical entities	Organic compounds	Organic oxygen compounds	Organooxygen compounds	InChI=1S/C14H23NO11/c1-5(16)12(21)25-4-8(19)10(20)11-9(15-6(2)17)7(18)3-14(24,26-11)13(22)23/h5,7-11,16,18-20,24H,3-4H2,1-2H3,(H,15,17)(H,22,23)/t5?,7-,8+,9+,10+,11+,14-/m0/s1	C14H23NO11	381.127	2.81	-2.98	95.68	2.91	0.122449	180.3	183.3	174.6	204.334	203.85	202.781	Yes
HMDB00773	InChI=1S/C11H19NO9/c1-4(14)12-7-5(15)2-11(20,10(18)19)21-9(7)8(17)6(16)3-13/h5-9,13,15-17,20H,2-3H2,1H3,(H,12,14)(H,18,19)/t5-,6+,7+,8+,9+,11+/m0/s1	SQVRNKJHWKZAKO-YRMXFSIDSA-N	[H][C@]1(O[C@](O)(C[C@H](O)[C@H]1NC(C)=O)C(O)=O)[C@H](O)[C@H](O)CO	(2R,4S,5R,6R)-5-acetamido-2,4-dihydroxy-6-[(1R,2R)-1,2,3-trihydroxypropyl]oxane-2-carboxylic acid	C11H19NO9	309.27	-2.78	-0.13	227 g/L	-3.6	3	-0.38	5	N-acylneuraminic acids	Chemical entities	Organic compounds	Organic oxygen compounds	Organooxygen compounds	InChI=1S/C11H19NO9/c1-4(14)12-7-5(15)2-11(20,10(18)19)21-9(7)8(17)6(16)3-13/h5-9,13,15-17,20H,2-3H2,1H3,(H,12,14)(H,18,19)/t5-,6+,7+,8+,9+,11+/m0/s1	C11H19NO9	309.106	2.97	-3.11	71.88	2.87	0.15	165.2	168.6	159.2	174.91	176.976	177.754	Yes
HMDB00781	InChI=1S/C8H15NO9S/c1-3(11)9-5-6(12)7(18-19(14,15)16)4(2-10)17-8(5)13/h4-8,10,12-13H,2H2,1H3,(H,9,11)(H,14,15,16)/t4-,5-,6-,7+,8-/m1/s1	WHCJUIFHMJFEFZ-UIAUGNHASA-N	CC(=O)N[C@H]1[C@H](O)O[C@H](CO)[C@H](OS(O)(=O)=O)[C@@H]1O	[(2R,3R,4R,5R,6R)-5-acetamido-4,6-dihydroxy-2-(hydroxymethyl)oxan-3-yl]oxidanesulfonic acid	C8H15NO9S	301.271	-2.04	-0.85	42.9 g/L	-5	-1.9	-0.75	4	Acylaminosugars	Chemical entities	Organic compounds	Organic oxygen compounds	Organooxygen compounds	InChI=1S/C8H15NO9S/c1-3(11)9-5-6(12)7(18-19(14,15)16)4(2-10)17-8(5)13/h4-8,10,12-13H,2H2,1H3,(H,9,11)(H,14,15,16)/t4-,5-,6-,7+,8-/m1/s1	C8H15NO9S	301.047	-1.95	-3.77	61.24	2.7	0.176471	160.7	164.1	156.1	167.183	166.889	166.052	Yes
HMDB00786	InChI=1S/C5H4N4O2/c10-4-2-1-6-9-3(2)7-5(11)8-4/h1H,(H3,6,7,8,9,10,11)	HXNFUBHNUDHIGC-UHFFFAOYSA-N	O=C1NC(=O)C2=CNNC2=N1	1H,2H,4H,5H,6H-pyrazolo[3,4-d]pyrimidine-4,6-dione	C5H4N4O2	152.111	-2.01	-1.82	4.58 g/L	-1.7	7.19	-3.7	0	Xanthines	Chemical entities	Organic compounds	Organoheterocyclic compounds	Imidazopyrimidines	InChI=1S/C5H4N4O2/c10-4-2-1-6-9-3(2)7-5(11)8-4/h1H,(H3,6,7,8,9,10,11)	C5H4N4O2	152.033	5.28	-1.3	28.07	2.04	0.625	125.9	132	124.1	127.79	127.956	127.544	Yes
HMDB00787	InChI=1S/C9H15N5O3/c1-3(15)6(16)4-2-11-7-5(12-4)8(17)14-9(10)13-7/h3-4,6,12,15-16H,2H2,1H3,(H4,10,11,13,14,17)/t3-,4?,6-/m0/s1	FNKQXYHWGSIFBK-BYAPIUGTSA-N	C[C@H](O)[C@H](O)C1CNC2=C(N1)C(=O)N=C(N)N2	2-amino-6-[(1R,2S)-1,2-dihydroxypropyl]-1,4,5,6,7,8-hexahydropteridin-4-one	C9H15N5O3	241.247	-1.66	-2.04	2.21 g/L	-2.7	10.01	3.58	2	Biopterins and derivatives	Chemical entities	Organic compounds	Organoheterocyclic compounds	Pteridines and derivatives	InChI=1S/C9H15N5O3/c1-3(15)6(16)4-2-11-7-5(12-4)8(17)14-9(10)13-7/h3-4,6,12,15-16H,2H2,1H3,(H4,10,11,13,14,17)/t3-,4?,6-/m0/s1	C9H15N5O3	241.117	-0.63	-3.92	52.71	1.98	0.333333	155.1	159.6	148.9	163.494	162.836	161.91	Yes
HMDB00788	InChI=1S/C10H12N2O8/c13-2-4-6(15)7(16)8(20-4)12-3(9(17)18)1-5(14)11-10(12)19/h1,4,6-8,13,15-16H,2H2,(H,17,18)(H,11,14,19)/t4-,6-,7-,8-/m1/s1	FKCRAVPPBFWEJD-XVFCMESISA-N	OC[C@H]1O[C@H]([C@H](O)[C@@H]1O)N1C(=O)NC(=O)C=C1C(O)=O	3-[(2R,3R,4S,5R)-3,4-dihydroxy-5-(hydroxymethyl)oxolan-2-yl]-2,6-dioxo-1,2,3,6-tetrahydropyrimidine-4-carboxylic acid	C10H12N2O8	288.211	-2.04	-0.81	44.7 g/L	-2.8	2.86	-3	3	Pyrimidine nucleosides	Chemical entities	Organic compounds	Nucleosides, nucleotides, and analogues	Pyrimidine nucleosides	InChI=1S/C10H12N2O8/c13-2-4-6(15)7(16)8(20-4)12-3(9(17)18)1-5(14)11-10(12)19/h1,4,6-8,13,15-16H,2H2,(H,17,18)(H,11,14,19)/t4-,6-,7-,8-/m1/s1	C10H12N2O8	288.059	3.43	-2.42	68.38	2.2	0.333333	160.1	164.5	155.3	175.425	173.482	172.953	Yes
HMDB00791	InChI=1S/C15H29NO4/c1-5-6-7-8-9-10-15(19)20-13(11-14(17)18)12-16(2,3)4/h13H,5-12H2,1-4H3/t13-/m1/s1	CXTATJFJDMJMIY-CYBMUJFWSA-N	CCCCCCCC(=O)O[C@H](CC([O-])=O)C[N+](C)(C)C	(3R)-3-(octanoyloxy)-4-(trimethylazaniumyl)butanoate	C15H29NO4	287.395	-1.22	-5.6	8.500E-04 g/L	-1.5	4.22	-7.1	12	Acyl carnitines	Chemical entities	Organic compounds	Lipids and lipid-like molecules	Fatty Acyls	InChI=1S/C15H29NO4/c1-5-6-7-8-9-10-15(19)20-13(11-14(17)18)12-16(2,3)4/h13H,5-12H2,1-4H3/p+1/t13-/m1/s1	C15H30NO4	288.217	4.22	-1.52	58.65	4.01	0	155.1	160.3	180	190.087	189.278	188.744	Yes
HMDB00794	InChI=1S/C13H21NO10/c1-5(15)14-9-7(17)3-13(22,12(20)21)24-11(9)10(19)8(18)4-23-6(2)16/h7-11,17-19,22H,3-4H2,1-2H3,(H,14,15)(H,20,21)/t7-,8+,9+,10+,11+,13-/m0/s1	NYWZBRWKDRMPAS-GRRZBWEESA-N	CC(=O)N[C@@H]1[C@@H](O)C[C@](O)(O[C@H]1[C@H](O)[C@H](O)COC(C)=O)C(O)=O	(2S,4S,5R,6R)-6-[(1R,2R)-3-(acetyloxy)-1,2-dihydroxypropyl]-5-acetamido-2,4-dihydroxyoxane-2-carboxylic acid	C13H21NO10	351.307	-2.35	-0.53	103 g/L	-3.1	2.84	-0.38	7	Neuraminic acids	Organic compounds	Organic oxygen compounds	Organooxygen compounds	Carbohydrates and carbohydrate conjugates	InChI=1S/C13H21NO10/c1-5(15)14-9-7(17)3-13(22,12(20)21)24-11(9)10(19)8(18)4-23-6(2)16/h7-11,17-19,22H,3-4H2,1-2H3,(H,14,15)(H,20,21)/t7-,8+,9+,10+,11+,13-/m0/s1	C13H21NO10	351.117	2.81	-2.73	85.81	2.95	0.133333	173.3	176.7	169.2	191.772	191.911	190.884	Yes
HMDB00796	InChI=1S/C13H21NO10/c1-5(16)14-9-8(23-6(2)17)3-13(22,12(20)21)24-11(9)10(19)7(18)4-15/h7-11,15,18-19,22H,3-4H2,1-2H3,(H,14,16)(H,20,21)/t7?,8-,9+,10?,11+,13-/m0/s1	LVBIMVQYUKOENY-FODKYPIKSA-N	CC(=O)N[C@@H]1[C@H](C[C@](O)(O[C@H]1C(O)C(O)CO)C(O)=O)OC(C)=O	(2S,4S,5R,6R)-4-(acetyloxy)-5-acetamido-2-hydroxy-6-(1,2,3-trihydroxypropyl)oxane-2-carboxylic acid	C13H21NO10	351.307	-2.26	-0.42	135 g/L	-3.1	2.97	-0.38	7	N-acylneuraminic acids	Organic compounds	Organic oxygen compounds	Organooxygen compounds	Carbohydrates and carbohydrate conjugates	InChI=1S/C13H21NO10/c1-5(16)14-9-8(23-6(2)17)3-13(22,12(20)21)24-11(9)10(19)7(18)4-15/h7-11,15,18-19,22H,3-4H2,1-2H3,(H,14,16)(H,20,21)/t7?,8-,9+,10?,11+,13-/m0/s1	C13H21NO10	351.117	2.95	-2.68	87.68	3.18	0.133333	173.5	177	169.4	191.886	191.352	190.782	Yes
HMDB00797	InChI=1S/C13H19N4O12P/c14-10-7(11(22)16-4(13(23)24)1-6(18)19)15-3-17(10)12-9(21)8(20)5(29-12)2-28-30(25,26)27/h3-5,8-9,12,20-21H,1-2,14H2,(H,16,22)(H,18,19)(H,23,24)(H2,25,26,27)/t4-,5+,8+,9+,12+/m0/s1	NAQGHJTUZRHGAC-ZZZDFHIKSA-N	NC1=C(N=CN1[C@@H]1O[C@H](COP(O)(O)=O)[C@@H](O)[C@H]1O)C(=O)N[C@@H](CC(O)=O)C(O)=O	(2S)-2-({5-amino-1-[(2R,3R,4S,5R)-3,4-dihydroxy-5-[(phosphonooxy)methyl]oxolan-2-yl]-1H-imidazol-4-yl}formamido)butanedioic acid	C13H19N4O12P	454.283	-1.82	-2.42	1.73 g/L	-4.8	1.22	4.54	9	1-ribosyl-imidazolecarboxamides	Chemical entities	Organic compounds	Nucleosides, nucleotides, and analogues	Imidazole ribonucleosides and ribonucleotides	InChI=1S/C13H19N4O12P/c14-10-7(11(22)16-4(13(23)24)1-6(18)19)15-3-17(10)12-9(21)8(20)5(29-12)2-28-30(25,26)27/h3-5,8-9,12,20-21H,1-2,14H2,(H,16,22)(H,18,19)(H,23,24)(H2,25,26,27)/t4-,5+,8+,9+,12+/m0/s1	C13H19N4O12P	454.074	1.22	-4.66	116.06	1.91	0.2	194.6	195.7	184.4	195.963	195.595	197.743	Yes
HMDB00802	InChI=1S/C6H5N5O/c7-6-10-4-3(5(12)11-6)8-1-2-9-4/h1-2H,(H3,7,9,10,11,12)	HNXQXTQTPAJEJL-UHFFFAOYSA-N	NC1=NC2=NC=CN=C2C(=O)N1	2-amino-3,4-dihydropteridin-4-one	C6H5N5O	163.137	-0.86	-2.04	1.49 g/L	-0.96	10	1.34	0	Pterins and derivatives	Chemical entities	Organic compounds	Organoheterocyclic compounds	Pteridines and derivatives	InChI=1S/C6H5N5O/c7-6-10-4-3(5(12)11-6)8-1-2-9-4/h1-2H,(H3,7,9,10,11,12)	C6H5N5O	163.049	7.15	-0.26	31.83	1.86	0.611111	130.5	136.8	125	132.088	132.601	132.532	Yes
HMDB00803	InChI=1S/C8H15NO6/c1-3(11)9-5-7(13)6(12)4(2-10)15-8(5)14/h4-8,10,12-14H,2H2,1H3,(H,9,11)/t4-,5-,6-,7-,8-/m1/s1	OVRNDRQMDRJTHS-FMDGEEDCSA-N	CC(=O)N[C@H]1[C@H](O)O[C@H](CO)[C@@H](O)[C@@H]1O	N-[(2R,3R,4R,5S,6R)-2,4,5-trihydroxy-6-(hydroxymethyl)oxan-3-yl]acetamide	C8H15NO6	221.208	-2.6	0.06	254 g/L	-3.2	11.6	-0.78	2	Acylaminosugars	Chemical entities	Organic compounds	Organic oxygen compounds	Organooxygen compounds	InChI=1S/C8H15NO6/c1-3(11)9-5-7(13)6(12)4(2-10)15-8(5)14/h4-8,10,12-14H,2H2,1H3,(H,9,11)/t4-,5-,6-,7-,8-/m1/s1	C8H15NO6	221.09	5.73	-2.4	42.85	2.48	0.2	148.9	154.1	142.2	151.239	152.053	151.34	Yes
HMDB00805	InChI=1S/C5H7NO3/c7-4-2-1-3(6-4)5(8)9/h3H,1-2H2,(H,6,7)(H,8,9)	ODHCTXKNWHHXJC-UHFFFAOYSA-N	OC(=O)C1CCC(=O)N1	5-oxopyrrolidine-2-carboxylic acid	C5H7NO3	129.114	-1.01	0.07	151 g/L	-0.89	3.61	-1.8	1	Proline and derivatives	Organic compounds	Organic acids and derivatives	Carboxylic acids and derivatives	Amino acids, peptides, and analogues	InChI=1/C5H7NO3/c7-4-2-1-3(6-4)5(8)9/h3H,1-2H2,(H,6,7)(H,8,9)	C5H7NO3	129.043	3.63	-0.07	19.32	2.05	0.3125	133	139.3	119.4	123.279	123.183	122.859	Yes
HMDB00807	InChI=1S/C3H7O7P/c4-2(3(5)6)1-10-11(7,8)9/h2,4H,1H2,(H,5,6)(H2,7,8,9)	OSJPPGNTCRNQQC-UHFFFAOYSA-N	OC(COP(O)(O)=O)C(O)=O	2-hydroxy-3-(phosphonooxy)propanoic acid	C3H7O7P	186.057	-2.26	-0.95	21 g/L	-1.6	1.3	-4.2	4	Sugar acids and derivatives	Chemical entities	Organic compounds	Organic oxygen compounds	Organooxygen compounds	InChI=1/C3H7O7P/c4-2(3(5)6)1-10-11(7,8)9/h2,4H,1H2,(H,5,6)(H2,7,8,9)	C3H7O7P	185.993	1.3	-1.64	24.68	3.54	0	143.1	134.4	127.4	135.919	132.686	133.188	Yes
HMDB00812	InChI=1S/C6H9NO5/c1-3(8)7-4(6(11)12)2-5(9)10/h4H,2H2,1H3,(H,7,8)(H,9,10)(H,11,12)/t4-/m0/s1	OTCCIMWXFLJLIA-BYPYZUCNSA-N	CC(=O)N[C@@H](CC(O)=O)C(O)=O	(2S)-2-acetamidobutanedioic acid	C6H9NO5	175.139	-0.79	-0.92	21.1 g/L	-1.4	3.41	-1.5	4	Aspartic acid and derivatives	Chemical entities	Organic compounds	Organic acids and derivatives	Carboxylic acids and derivatives	InChI=1S/C6H9NO5/c1-3(8)7-4(6(11)12)2-5(9)10/h4H,2H2,1H3,(H,7,8)(H,9,10)(H,11,12)/t4-/m0/s1	C6H9NO5	175.048	3.45	-0.58	28.32	3.87	0	136.8	142.5	130.3	135.317	135.154	135.765	Yes
HMDB00816	InChI=1S/C2H5O6P/c3-2(4)1-8-9(5,6)7/h1H2,(H,3,4)(H2,5,6,7)	ASCFNMCAHFUBCO-UHFFFAOYSA-N	OC(=O)COP(O)(O)=O	2-(phosphonooxy)acetic acid	C2H5O6P	156.031	-2.26	-0.93	18.4 g/L	-1.2	1.14		3	Monoalkyl phosphates	Chemical entities	Organic compounds	Organic acids and derivatives	Organic phosphoric acids and derivatives	InChI=1S/C2H5O6P/c3-2(4)1-8-9(5,6)7/h1H2,(H,3,4)(H2,5,6,7)	C2H5O6P	155.982	1.14	-1.16	17.95	3.28	0	134.7	139.3	121.4			126.658	Yes
HMDB00817	InChI=1S/C9H11N5O3/c1-3(15)6(16)4-2-11-7-5(12-4)8(17)14-9(10)13-7/h2-3,6,15-16H,1H3,(H3,10,11,13,14,17)/t3-,6+/m0/s1	LHQIJBMDNUYRAM-BBIVZNJYSA-N	C[C@H](O)[C@@H](O)C1=NC2=C(NC(N)=NC2=O)N=C1	2-amino-6-[(1S,2S)-1,2-dihydroxypropyl]-1,4-dihydropteridin-4-one	C9H11N5O3	237.215	-0.87	-1.77	4.06 g/L	-1.2	7.6	-1.3	2	Biopterins and derivatives	Chemical entities	Organic compounds	Organoheterocyclic compounds	Pteridines and derivatives	InChI=1S/C9H11N5O3/c1-3(15)6(16)4-2-11-7-5(12-4)8(17)14-9(10)13-7/h2-3,6,15-16H,1H3,(H3,10,11,13,14,17)/t3-,6+/m0/s1	C9H11N5O3	237.086	7.32	-1.01	52.71	1.98	0.37931	152	157.8	145.3	160.606	161.456	161.662	Yes
HMDB00819	InChI=1S/C9H13NO3/c1-13-9-4-6(8(12)5-10)2-3-7(9)11/h2-4,8,11-12H,5,10H2,1H3	YNYAYWLBAHXHLL-UHFFFAOYSA-N	COC1=CC(=CC=C1O)C(O)CN	4-(2-amino-1-hydroxyethyl)-2-methoxyphenol	C9H13NO3	183.204	-0.71	-1.34	8.44 g/L	-0.39	9.99	9.06	3	Methoxyphenols	Chemical entities	Organic compounds	Benzenoids	Phenols	InChI=1/C9H13NO3/c1-13-9-4-6(8(12)5-10)2-3-7(9)11/h2-4,8,11-12H,5,10H2,1H3	C9H13NO3	183.09	9.99	-0.39	33.84	2.25	0.230769	140.4	145.6	137.5	146.806	146.46	146.097	Yes
HMDB00824	InChI=1S/C10H19NO4/c1-5-10(14)15-8(6-9(12)13)7-11(2,3)4/h8H,5-7H2,1-4H3	UFAHZIUFPNSHSL-UHFFFAOYSA-N	CCC(=O)OC(CC([O-])=O)C[N+](C)(C)C	3-(propanoyloxy)-4-(trimethylazaniumyl)butanoate	C10H19NO4	217.262	-2.27	-3.25	0.15 g/L	-3.7	4.19	-7.1	7	Acyl carnitines	Chemical entities	Organic compounds	Lipids and lipid-like molecules	Fatty Acyls	InChI=1/C10H19NO4/c1-5-10(14)15-8(6-9(12)13)7-11(2,3)4/h8H,5-7H2,1-4H3/p+1	C10H20NO4	218.139	4.19	-3.75	39.91	4.18	0	137.8	143.1	161.3	157.134	157.581	157.53	Yes
HMDB00828	InChI=1S/C5H8N2O5/c6-5(12)7-2(4(10)11)1-3(8)9/h2H,1H2,(H,8,9)(H,10,11)(H3,6,7,12)/t2-/m0/s1	HLKXYZVTANABHZ-REOHCLBHSA-N	NC(=O)N[C@@H](CC(O)=O)C(O)=O	(2S)-2-(carbamoylamino)butanedioic acid	C5H8N2O5	176.127	-1.12	-0.92	21.3 g/L	-1.7	3.33	-2.6	4	Aspartic acid and derivatives	Chemical entities	Organic compounds	Organic acids and derivatives	Carboxylic acids and derivatives	InChI=1S/C5H8N2O5/c6-5(12)7-2(4(10)11)1-3(8)9/h2H,1H2,(H,8,9)(H,10,11)(H3,6,7,12)/t2-/m0/s1	C5H8N2O5	176.043	-3.23	-2.45	28.32	3.87	0	134.6	140	127.8	140.203	139.562	139.197	Yes
HMDB00830	InChI=1S/C9H17NO8/c10-5-3(12)1-9(17,8(15)16)18-7(5)6(14)4(13)2-11/h3-7,11-14,17H,1-2,10H2,(H,15,16)/t3-,4+,5+,6+,7+,9-/m0/s1	CERZMXAJYMMUDR-YOQZMRDMSA-N	N[C@@H]1[C@@H](O)C[C@](O)(O[C@H]1[C@H](O)[C@H](O)CO)C(O)=O	(2S,4S,5R,6R)-5-amino-2,4-dihydroxy-6-[(1R,2R)-1,2,3-trihydroxypropyl]oxane-2-carboxylic acid	C9H17NO8	267.233	-3.3	-0.02	255 g/L	-5.6	2.72	8.25	4	Neuraminic acids	Chemical entities	Organic compounds	Organic oxygen compounds	Organooxygen compounds	InChI=1S/C9H17NO8/c10-5-3(12)1-9(17,8(15)16)18-7(5)6(14)4(13)2-11/h3-7,11-14,17H,1-2,10H2,(H,15,16)/t3-,4+,5+,6+,7+,9-/m0/s1	C9H17NO8	267.095	2.72	-5.65	57.36	2.88	0.171429	154.2	157.1	146.9	166.833	166.397	166.409	Yes
HMDB00841	InChI=1S/C8H15NO9S/c1-4(11)9-5(2-10)7(13)8(14)6(12)3-18-19(15,16)17/h2,5-8,12-14H,3H2,1H3,(H,9,11)(H,15,16,17)/t5-,6+,7+,8-/m0/s1	NHZWETQZLORZIR-OSMVPFSASA-N	CC(=O)N[C@@H](C=O)[C@@H](O)[C@@H](O)[C@H](O)COS(O)(=O)=O	{[(2R,3R,4R,5R)-5-acetamido-2,3,4-trihydroxy-6-oxohexyl]oxy}sulfonic acid	C8H15NO9S	301.271	-1.9	-1.2	18.9 g/L	-5.7	-2	-1.1	8	Monosaccharide sulfates	Chemical entities	Organic compounds	Organic oxygen compounds	Organooxygen compounds	InChI=1S/C8H15NO9S/c1-4(11)9-5(2-10)7(13)8(14)6(12)3-18-19(15,16)17/h2,5-8,12-14H,3H2,1H3,(H,9,11)(H,15,16,17)/t5-,6+,7+,8-/m0/s1	C8H15NO9S	301.047	-2.11	-4.42	57.04	4.39	0	160	163.2	157.5	166.029	166.536	167.695	Yes
HMDB00845	InChI=1S/C9H11N5O4/c10-9-13-7-5(8(18)14-9)12-3(1-11-7)6(17)4(16)2-15/h1,4,6,15-17H,2H2,(H3,10,11,13,14,18)	BMQYVXCPAOLZOK-UHFFFAOYSA-N	NC1=NC2=C(N=C(C=N2)C(O)C(O)CO)C(=O)N1	2-amino-6-(1,2,3-trihydroxypropyl)-3,4-dihydropteridin-4-one	C9H11N5O4	253.215	-1.75	-1.61	6.26 g/L	-2.8	9.99	0.98	3	Biopterins and derivatives	Chemical entities	Organic compounds	Organoheterocyclic compounds	Pteridines and derivatives	InChI=1/C9H11N5O4/c10-9-13-7-5(8(18)14-9)12-3(1-11-7)6(17)4(16)2-15/h1,4,6,15-17H,2H2,(H3,10,11,13,14,18)	C9H11N5O4	253.081	7.24	-2.06	56.98	1.86	0.366667	155.7	160.5	149.5	162.058	162.737	163.218	Yes
HMDB00849	InChI=1S/C6H12O5/c1-2-3(7)4(8)5(9)6(10)11-2/h2-10H,1H3/t2-,3-,4+,5+,6?/m0/s1	SHZGCJCMOBCMKK-JFNONXLTSA-N	C[C@@H]1OC(O)[C@H](O)[C@H](O)[C@H]1O	(3R,4R,5R,6S)-6-methyloxane-2,3,4,5-tetrol	C6H12O5	164.156	-2.39	0.7	827 g/L	-1.9	11.3	-3.6	0	Hexoses	Chemical entities	Organic compounds	Organic oxygen compounds	Organooxygen compounds	InChI=1S/C6H12O5/c1-2-3(7)4(8)5(9)6(10)11-2/h2-10H,1H3/t2-,3-,4+,5+,6?/m0/s1	C6H12O5	164.068	11.3	-1.89	27.32	2.39	0.26087	135.7	141.8	124.8	133.71	132.741	132.806	Yes
HMDB00853	InChI=1S/C8H15NO6/c1-3(11)9-5-7(13)6(12)4(2-10)15-8(5)14/h4-8,10,12-14H,2H2,1H3,(H,9,11)/t4-,5-,6+,7-,8-/m1/s1	OVRNDRQMDRJTHS-JAJWTYFOSA-N	CC(=O)N[C@H]1[C@H](O)O[C@H](CO)[C@H](O)[C@@H]1O	N-[(2R,3R,4R,5R,6R)-2,4,5-trihydroxy-6-(hydroxymethyl)oxan-3-yl]acetamide	C8H15NO6	221.208	-2.6	0.06	254 g/L	-3.2	11.6	-0.78	2	N-acyl-alpha-hexosamines	Chemical entities	Organic compounds	Organic oxygen compounds	Organooxygen compounds	InChI=1S/C8H15NO6/c1-3(11)9-5-7(13)6(12)4(2-10)15-8(5)14/h4-8,10,12-14H,2H2,1H3,(H,9,11)/t4-,5-,6+,7-,8-/m1/s1	C8H15NO6	221.09	5.73	-2.4	42.85	2.48	0.2	148.8	154	142.1	151.327	150.722	150.145	Yes
HMDB00854	InChI=1S/C6H10N2O4/c7-3-8-4(6(11)12)1-2-5(9)10/h3-4H,1-2H2,(H2,7,8)(H,9,10)(H,11,12)/t4-/m0/s1	NRXIKWMTVXPVEF-BYPYZUCNSA-N	OC(=O)CC[C@H](NC=N)C(O)=O	(2S)-2-methanimidamidopentanedioic acid	C6H10N2O4	174.155	-1.33	-1.88	2.28 g/L	-2.8	2.49	10.88	5	Glutamic acid and derivatives	Chemical entities	Organic compounds	Organic acids and derivatives	Carboxylic acids and derivatives	InChI=1S/C6H10N2O4/c7-3-8-4(6(11)12)1-2-5(9)10/h3-4H,1-2H2,(H2,7,8)(H,9,10)(H,11,12)/t4-/m0/s1	C6H10N2O4	174.064	2.48	-2.81	27.7	3.63	0	136.8	140.6	134.6	142.405	141.868	141.687	Yes
HMDB00856	InChI=1S/C8H15N3O4/c1-5(12)11-6(7(13)14)3-2-4-10-8(9)15/h6H,2-4H2,1H3,(H,11,12)(H,13,14)(H3,9,10,15)	WMQMIOYQXNRROC-UHFFFAOYSA-N	CC(=O)NC(CCCNC(N)=O)C(O)=O	5-(carbamoylamino)-2-acetamidopentanoic acid	C8H15N3O4	217.222	-1.96	-1.78	3.57 g/L	-1.9	3.87	-1.1	6	N-acyl-alpha amino acids	Chemical entities	Organic compounds	Organic acids and derivatives	Carboxylic acids and derivatives	InChI=1/C8H15N3O4/c1-5(12)11-6(7(13)14)3-2-4-10-8(9)15/h6H,2-4H2,1H3,(H,11,12)(H,13,14)(H3,9,10,15)	C8H15N3O4	217.106	-0.04	-1.83	38.28	3.67	0	146.8	151.6	145.5	155.747	155.081	154.784	Yes
HMDB00867	InChI=1S/C5H10O6/c6-1-2(7)3(8)4(9)5(10)11/h2-4,6-9H,1H2,(H,10,11)/t2-,3-,4-/m1/s1	QXKAIJAYHKCRRA-BXXZVTAOSA-N	OC[C@@H](O)[C@@H](O)[C@@H](O)C(O)=O	(2R,3R,4R)-2,3,4,5-tetrahydroxypentanoic acid	C5H10O6	166.129	-2.48	0.19	258 g/L	-2.8	3.39	-3	4	Sugar acids and derivatives	Chemical entities	Organic compounds	Organic oxygen compounds	Organooxygen compounds	InChI=1S/C5H10O6/c6-1-2(7)3(8)4(9)5(10)11/h2-4,6-9H,1H2,(H,10,11)/t2-,3-,4-/m1/s1	C5H10O6	166.048	3.39	-2.78	25.2	3.9	0	135.9	141	125.9	134.363	134.294	134.7	Yes
HMDB00868	InChI=1S/C5H11O8P/c6-1-3(7)5(9)4(8)2-13-14(10,11)12/h4-6,8-9H,1-2H2,(H2,10,11,12)/t4-,5-/m1/s1	FNZLKVNUWIIPSJ-RFZPGFLSSA-N	OCC(=O)[C@@H](O)[C@H](O)COP(O)(O)=O	{[(2R,3S)-2,3,5-trihydroxy-4-oxopentyl]oxy}phosphonic acid	C5H11O8P	230.11	-1.81	-0.95	26.1 g/L	-2.8	1.48	-3.3	6	Pentose phosphates	Chemical entities	Organic compounds	Organic oxygen compounds	Organooxygen compounds	InChI=1S/C5H11O8P/c6-1-3(7)5(9)4(8)2-13-14(10,11)12/h4-6,8-9H,1-2H2,(H2,10,11,12)/t4-,5-/m1/s1	C5H11O8P	230.019	1.48	-2.76	35.86	3.9	0	145.2	149.7	138	149.74	146.066	148.021	Yes
HMDB00870	InChI=1S/C5H9N3/c6-2-1-5-3-7-4-8-5/h3-4H,1-2,6H2,(H,7,8)	NTYJJOPFIAHURM-UHFFFAOYSA-N	NCCC1=CNC=N1	2-(1H-imidazol-4-yl)ethan-1-amine	C5H9N3	111.145	-0.69	0.18	169 g/L	-0.7	14.46	9.58	2	2-arylethylamines	Organic compounds	Organic nitrogen compounds	Organonitrogen compounds	Amines	InChI=1S/C5H9N3/c6-2-1-5-3-7-4-8-5/h3-4H,1-2,6H2,(H,7,8)	C5H9N3	111.08	13.5	-1.04	15.57	2.06	0.294118	118	123.5	118.9	119.584	119.233	119.019	Yes
HMDB00875	InChI=1S/C7H7NO2/c1-8-4-2-3-6(5-8)7(9)10/h2-5H,1H3	WWNNZCOKKKDOPX-UHFFFAOYSA-N	C[N+]1=CC(=CC=C1)C([O-])=O	1-methylpyridin-1-ium-3-carboxylate	C7H7NO2	137.136	-3.3	-2.77	0.32 g/L	-3.5	2.78		1	Alkaloids and derivatives	Chemical entities	Organic compounds	Alkaloids and derivatives		InChI=1S/C7H7NO2/c1-8-4-2-3-6(5-8)7(9)10/h2-5H,1H3/p+1	C7H8NO2	138.056	2.78	-3.53	22.72	2.32	0.333333	135	140	137.1			128.566	Yes
HMDB00883	InChI=1S/C5H11NO2/c1-3(2)4(6)5(7)8/h3-4H,6H2,1-2H3,(H,7,8)/t4-/m0/s1	KZSNJWFQEVHDMF-BYPYZUCNSA-N	CC(C)[C@H](N)C(O)=O	(2S)-2-amino-3-methylbutanoic acid	C5H11NO2	117.146	-2.29	0.26	214 g/L	-2	2.72	9.6	2	Valine and derivatives	Organic compounds	Organic acids and derivatives	Carboxylic acids and derivatives	Amino acids, peptides, and analogues	InChI=1S/C5H11NO2/c1-3(2)4(6)5(7)8/h3-4H,6H2,1-2H3,(H,7,8)/t4-/m0/s1	C5H11NO2	117.079	2.72	-1.95	15.17	3.46	0	125.5	130.2	121.3	122.838	122.266	122.173	Yes
HMDB00884	InChI=1S/C10H14N2O6/c1-4-2-12(10(17)11-8(4)16)9-7(15)6(14)5(3-13)18-9/h2,5-7,9,13-15H,3H2,1H3,(H,11,16,17)/t5-,6-,7-,9-/m1/s1	DWRXFEITVBNRMK-JXOAFFINSA-N	CC1=CN([C@@H]2O[C@H](CO)[C@@H](O)[C@H]2O)C(=O)NC1=O	1-[(2R,3R,4S,5R)-3,4-dihydroxy-5-(hydroxymethyl)oxolan-2-yl]-5-methyl-1,2,3,4-tetrahydropyrimidine-2,4-dione	C10H14N2O6	258.228	-1.71	-0.28	135 g/L	-2	9.95	-3	2	Pyrimidine nucleosides	Chemical entities	Organic compounds	Nucleosides, nucleotides, and analogues	Pyrimidine nucleosides	InChI=1S/C10H14N2O6/c1-4-2-12(10(17)11-8(4)16)9-7(15)6(14)5(3-13)18-9/h2,5-7,9,13-15H,3H2,1H3,(H,11,16,17)/t5-,6-,7-,9-/m1/s1	C10H14N2O6	258.085	7.42	-1.65	57.91	1.96	0.333333	159.4	165.1	152.3	169.249	167.774	168.015	Yes
HMDB00897	InChI=1S/C6H7N5O/c1-11-2-8-4-3(11)5(12)10-6(7)9-4/h2H,1H3,(H3,7,9,10,12)	FZWGECJQACGGTI-UHFFFAOYSA-N	CN1C=NC2=C1C(=O)N=C(N)N2	2-amino-7-methyl-6,7-dihydro-3H-purin-6-one	C6H7N5O	165.153	-0.62	-1.43	6.12 g/L	-0.37	9.35	2.07	0	Hypoxanthines	Chemical entities	Organic compounds	Organoheterocyclic compounds	Imidazopyrimidines	InChI=1S/C6H7N5O/c1-11-2-8-4-3(11)5(12)10-6(7)9-4/h2H,1H3,(H3,7,9,10,12)	C6H7N5O	165.065	7.77	-0.19	32.18	1.93	0.5	131.3	137.7	127.1	133.195	133.793	133.699	Yes
HMDB00898	InChI=1S/C6H11N3/c1-9-4-6(2-3-7)8-5-9/h4-5H,2-3,7H2,1H3	FHQDWPCFSJMNCT-UHFFFAOYSA-N	CN1C=NC(CCN)=C1	2-(1-methyl-1H-imidazol-4-yl)ethan-1-amine	C6H11N3	125.172	-0.57	-1.39	5.12 g/L	-0.48		9.57	2	2-arylethylamines	Chemical entities	Organic compounds	Organic nitrogen compounds	Organonitrogen compounds	InChI=1S/C6H11N3/c1-9-4-6(2-3-7)8-5-9/h4-5H,2-3,7H2,1H3	C6H11N3	125.095		-0.48	18.85	1.9	0.25	125.9	131	130.5	127.577	127.128	126.78	Yes
HMDB00904	InChI=1S/C6H13N3O3/c7-4(5(10)11)2-1-3-9-6(8)12/h4H,1-3,7H2,(H,10,11)(H3,8,9,12)/t4-/m0/s1	RHGKLRLOHDJJDR-BYPYZUCNSA-N	N[C@@H](CCCNC(N)=O)C(O)=O	(2S)-2-amino-5-(carbamoylamino)pentanoic acid	C6H13N3O3	175.186	-3.27	-0.9	21.8 g/L	-3.9	2.27	9.23	5	L-alpha-amino acids	Chemical entities	Organic compounds	Organic acids and derivatives	Carboxylic acids and derivatives	InChI=1S/C6H13N3O3/c7-4(5(10)11)2-1-3-9-6(8)12/h4H,1-3,7H2,(H,10,11)(H3,8,9,12)/t4-/m0/s1	C6H13N3O3	175.096	0.01	-4.65	26.92	3.2	0	140.7	144.2	135.4	144.907	144.073	145.73	Yes
HMDB00905	InChI=1S/C10H14N5O6P/c11-9-8-10(13-3-12-9)15(4-14-8)7-1-5(16)6(21-7)2-20-22(17,18)19/h3-7,16H,1-2H2,(H2,11,12,13)(H2,17,18,19)/t5-,6+,7+/m0/s1	KHWCHTKSEGGWEX-RRKCRQDMSA-N	NC1=NC=NC2=C1N=CN2[C@H]1C[C@H](O)[C@@H](COP(O)(O)=O)O1	{[(2R,3S,5R)-5-(6-amino-9H-purin-9-yl)-3-hydroxyoxolan-2-yl]methoxy}phosphonic acid	C10H14N5O6P	331.222	-2.44	-2.09	2.71 g/L	-3.9	1.23	4.98	4	Purine 2'-deoxyribonucleoside monophosphates	Chemical entities	Organic compounds	Nucleosides, nucleotides, and analogues	Purine nucleotides	InChI=1S/C10H14N5O6P/c11-9-8-10(13-3-12-9)15(4-14-8)7-1-5(16)6(21-7)2-20-22(17,18)19/h3-7,16H,1-2H2,(H2,11,12,13)(H2,17,18,19)/t5-,6+,7+/m0/s1	C10H14N5O6P	331.068	1.04	-2.1	76.4	1.57	0.394737	165.9	168.7	164.8	186.257	184.932	186.475	Yes
HMDB00912	InChI=1S/C14H17N5O8/c20-2-6-9(23)10(24)13(27-6)19-4-17-8-11(15-3-16-12(8)19)18-5(14(25)26)1-7(21)22/h3-6,9-10,13,20,23-24H,1-2H2,(H,21,22)(H,25,26)(H,15,16,18)/t5-,6+,9+,10+,13+/m0/s1	VKGZCEJTCKHMRL-VWJPMABRSA-N	OC[C@H]1O[C@H]([C@H](O)[C@@H]1O)N1C=NC2=C(N[C@@H](CC(O)=O)C(O)=O)N=CN=C12	(2S)-2-({9-[(2R,3R,4S,5R)-3,4-dihydroxy-5-(hydroxymethyl)oxolan-2-yl]-9H-purin-6-yl}amino)butanedioic acid	C14H17N5O8	383.313	-1.32	-1.7	7.62 g/L	-3.9	3.14	4.58	7	Purine nucleosides	Chemical entities	Organic compounds	Nucleosides, nucleotides, and analogues	Purine nucleosides	InChI=1S/C14H17N5O8/c20-2-6-9(23)10(24)13(27-6)19-4-17-8-11(15-3-16-12(8)19)18-5(14(25)26)1-7(21)22/h3-6,9-10,13,20,23-24H,1-2H2,(H,21,22)(H,25,26)(H,15,16,18)/t5-,6+,9+,10+,13+/m0/s1	C14H17N5O8	383.108	3.21	-2.38	103.28	1.61	0.326087	183.3	186	175.3	209.789	209.179	209.053	Yes
HMDB00925	InChI=1S/C3H9NO/c1-4(2,3)5/h1-3H3	UYPYRKYUKCHHIB-UHFFFAOYSA-N	C[N+](C)(C)[O-]	N,N-dimethylmethanamine oxide	C3H9NO	75.1097	-2.01	-0.11	57.8 g/L	-0.93		4.66	0	Trialkyl amine oxides	Organic compounds	Organic nitrogen compounds	Organonitrogen compounds	Aminoxides	InChI=1S/C3H9NO/c1-4(2,3)5/h1-3H3	C3H9NO	75.0684		-0.93	7	3.02	0	115	120.9	104.9	104.701	104.318	104.099	Yes
HMDB00929	InChI=1S/C11H12N2O2/c12-9(11(14)15)5-7-6-13-10-4-2-1-3-8(7)10/h1-4,6,9,13H,5,12H2,(H,14,15)/t9-/m0/s1	QIVBCDIJIAJPQS-VIFPVBQESA-N	N[C@@H](CC1=CNC2=CC=CC=C12)C(O)=O	(2S)-2-amino-3-(1H-indol-3-yl)propanoic acid	C11H12N2O2	204.225	-1.1	-2.18	1.36 g/L	-1.1	2.54	9.4	3	Indolyl carboxylic acids and derivatives	Chemical entities	Organic compounds	Organoheterocyclic compounds	Indoles and derivatives	InChI=1S/C11H12N2O2/c12-9(11(14)15)5-7-6-13-10-4-2-1-3-8(7)10/h1-4,6,9,13H,5,12H2,(H,14,15)/t9-/m0/s1	C11H12N2O2	204.09	2.54	-1.09	42.96	1.76	0.357143	144.7	148.9	145.5	152.345	151.921	152.05	Yes
HMDB00939	InChI=1S/C14H20N6O5S/c15-6(14(23)24)1-2-26-3-7-9(21)10(22)13(25-7)20-5-19-8-11(16)17-4-18-12(8)20/h4-7,9-10,13,21-22H,1-3,15H2,(H,23,24)(H2,16,17,18)/t6-,7+,9+,10+,13+/m0/s1	ZJUKTBDSGOFHSH-WFMPWKQPSA-N	N[C@@H](CCSC[C@H]1O[C@H]([C@H](O)[C@@H]1O)N1C=NC2=C(N)N=CN=C12)C(O)=O	(2S)-2-amino-4-({[(2S,3S,4R,5R)-5-(6-amino-9H-purin-9-yl)-3,4-dihydroxyoxolan-2-yl]methyl}sulfanyl)butanoic acid	C14H20N6O5S	384.411	-2.37	-1.97	4.08 g/L	-4	1.81	9.5	7	5'-deoxy-5'-thionucleosides	Chemical entities	Organic compounds	Nucleosides, nucleotides, and analogues	5'-deoxyribonucleosides	InChI=1S/C14H20N6O5S/c15-6(14(23)24)1-2-26-3-7-9(21)10(22)13(25-7)20-5-19-8-11(16)17-4-18-12(8)20/h4-7,9-10,13,21-22H,1-3,15H2,(H,23,24)(H2,16,17,18)/t6-,7+,9+,10+,13+/m0/s1	C14H20N6O5S	384.122	1.81	-4.02	94.82	1.5	0.3125	188.8	191	176.2	210.209	209.568	209.98	Yes
HMDB00940	InChI=1S/C4H6O4/c5-2-1-8-4(7)3(2)6/h2-3,5-6H,1H2/t2-,3+/m0/s1	SGMJBNSHAZVGMC-STHAYSLISA-N	O[C@H]1COC(=O)[C@@H]1O	(3R,4S)-3,4-dihydroxyoxolan-2-one	C4H6O4	118.088	-1.72	1.02	1240 g/L	-1.5	11.66	-3.6	0	Gamma butyrolactones	Organic compounds	Organoheterocyclic compounds	Lactones	Gamma butyrolactones	InChI=1S/C4H6O4/c5-2-1-8-4(7)3(2)6/h2-3,5-6H,1H2/t2-,3+/m0/s1	C4H6O4	118.027	11.66	-1.48	16.42	2.44	0.357143	125.1	131.7	112.1	118.753	117.055	116.802	Yes
HMDB00942	InChI=1S/C9H15N5O4/c10-9-13-7-5(8(18)14-9)12-3(1-11-7)6(17)4(16)2-15/h3-4,6,12,15-17H,1-2H2,(H4,10,11,13,14,18)	XHIXPVCTDRNTTC-UHFFFAOYSA-N	NC1=NC(=O)C2=C(NCC(N2)C(O)C(O)CO)N1	2-amino-6-(1,2,3-trihydroxypropyl)-1,4,5,6,7,8-hexahydropteridin-4-one	C9H15N5O4	257.247	-2.19	-1.74	4.68 g/L	-3.7	10.01	3.58	3	Biopterins and derivatives	Chemical entities	Organic compounds	Organoheterocyclic compounds	Pteridines and derivatives	InChI=1/C9H15N5O4/c10-9-13-7-5(8(18)14-9)12-3(1-11-7)6(17)4(16)2-15/h3-4,6,12,15-17H,1-2H2,(H4,10,11,13,14,18)	C9H15N5O4	257.112	4.6	-4.96	56.98	1.86	0.323529	158.6	162.6	152.3	164.242	165.139	164.703	Yes
HMDB00943	InChI=1S/C4H8O5/c5-1-2(6)3(7)4(8)9/h2-3,5-7H,1H2,(H,8,9)/t2-,3+/m1/s1	JPIJQSOTBSSVTP-GBXIJSLDSA-N	OC[C@@H](O)[C@H](O)C(O)=O	(2S,3R)-2,3,4-trihydroxybutanoic acid	C4H8O5	136.103	-2.11	0.55	488 g/L	-2.1	3.4	-3	3	Sugar acids and derivatives	Chemical entities	Organic compounds	Organic oxygen compounds	Organooxygen compounds	InChI=1S/C4H8O5/c5-1-2(6)3(7)4(8)9/h2-3,5-7H,1H2,(H,8,9)/t2-,3+/m1/s1	C4H8O5	136.037	3.4	-2.15	18.23	3.58	0	130.5	136.1	118.3	122.691	122.28	122.87	Yes
HMDB00956	InChI=1S/C4H6O6/c5-1(3(7)8)2(6)4(9)10/h1-2,5-6H,(H,7,8)(H,9,10)/t1-,2-/m1/s1	FEWJPZIEWOKRBE-JCYAYHJZSA-N	O[C@H]([C@@H](O)C(O)=O)C(O)=O	(2R,3R)-2,3-dihydroxybutanedioic acid	C4H6O6	150.087	-1.27	0.03	161 g/L	-1.8	2.72	-4.3	3	Sugar acids and derivatives	Organic compounds	Organic oxygen compounds	Organooxygen compounds	Carbohydrates and carbohydrate conjugates	InChI=1S/C4H6O6/c5-1(3(7)8)2(6)4(9)10/h1-2,5-6H,(H,7,8)(H,9,10)/t1-,2-/m1/s1	C4H6O6	150.016	2.72	-1.83	21.8	3.81	0	129.8	135.4	118.4	129.627	126.515	126.899	Yes
HMDB00963	InChI=1S/C6H13O7PS/c1-15-2-3-4(7)5(8)6(12-3)13-14(9,10)11/h3-8H,2H2,1H3,(H2,9,10,11)/t3?,4-,5-,6?/m1/s1	JTFITTQBRJDSTL-WATOWXBHSA-N	CSCC1OC(OP(O)(O)=O)[C@H](O)[C@@H]1O	{[(3R,4S)-3,4-dihydroxy-5-[(methylsulfanyl)methyl]oxolan-2-yl]oxy}phosphonic acid	C6H13O7PS	260.202	-1.16	-0.96	28.7 g/L	-0.94	1.16	-3.7	4	Pentoses	Chemical entities	Organic compounds	Organic oxygen compounds	Organooxygen compounds	InChI=1S/C6H13O7PS/c1-15-2-3-4(7)5(8)6(12-3)13-14(9,10)11/h3-8H,2H2,1H3,(H2,9,10,11)/t3?,4-,5-,6?/m1/s1	C6H13O7PS	260.012	1.16	-0.94	42.23	2.38	0.178571	156.9	162	150.7	159.806	159.941	160.348	Yes
HMDB00965	InChI=1S/C2H7NO2S/c3-1-2-6(4)5/h1-3H2,(H,4,5)	VVIUBCNYACGLLV-UHFFFAOYSA-N	NCCS(O)=O	2-aminoethane-1-sulfinic acid	C2H7NO2S	109.147	-1.19	-0.45	38.8 g/L	-2.7	-0.36	9.64	2	Sulfinic acids	Chemical entities	Organic compounds	Organic acids and derivatives	Sulfinic acids and derivatives	InChI=1/C2H7NO2S/c3-1-2-6(4)5/h1-3H2,(H,4,5)	C2H7NO2S	109.02	1.68	-2.7	9	2.63	0	124.2	128.8	120.7	114.6	114.039	113.924	Yes
HMDB00968	InChI=1S/C6H14O12P2/c7-1-2(8)6(18-20(14,15)16)4(10)3(9)5(1)17-19(11,12)13/h1-10H,(H2,11,12,13)(H2,14,15,16)/t1-,2-,3-,4+,5+,6+/m1/s1	PELZSPZCXGTUMR-RTPHHQFDSA-N	O[C@H]1[C@@H](O)[C@@H](OP(O)(O)=O)[C@H](O)[C@@H](O)[C@@H]1OP(O)(O)=O	{[(1R,2R,3R,4R,5S,6R)-2,3,5,6-tetrahydroxy-4-(phosphonooxy)cyclohexyl]oxy}phosphonic acid	C6H14O12P2	340.116	-1.33	-1.14	24.4 g/L	-4	0.86	-3.7	4	Inositol phosphates	Organic compounds	Organic oxygen compounds	Organooxygen compounds	Alcohols and polyols	InChI=1S/C6H14O12P2/c7-1-2(8)6(18-20(14,15)16)4(10)3(9)5(1)17-19(11,12)13/h1-10H,(H2,11,12,13)(H2,14,15,16)/t1-,2-,3-,4+,5+,6+/m1/s1	C6H14O12P2	339.996	0.86	-4.03	67.02	2.9	0.176471	168.5	163.7	157.8	161.805	159.949	159.87	Yes
HMDB00972	InChI=1S/C20H23N7O7/c21-20-25-16-15(18(32)26-20)23-11(7-22-16)8-27(9-28)12-3-1-10(2-4-12)17(31)24-13(19(33)34)5-6-14(29)30/h1-4,9,11,13,23H,5-8H2,(H,24,31)(H,29,30)(H,33,34)(H4,21,22,25,26,32)/t11?,13-/m0/s1	AUFGTPPARQZWDO-YUZLPWPTSA-N	NC1=NC(=O)C2=C(NCC(CN(C=O)C3=CC=C(C=C3)C(=O)N[C@@H](CCC(O)=O)C(O)=O)N2)N1	(2S)-2-[(4-{N-[(2-amino-4-oxo-1,4,5,6,7,8-hexahydropteridin-6-yl)methyl]formamido}phenyl)formamido]pentanedioic acid	C20H23N7O7	473.439	-1.5	-3.15	0.34 g/L	-4.4	2.73	3.58	9	Tetrahydrofolic acids	Chemical entities	Organic compounds	Organoheterocyclic compounds	Pteridines and derivatives	InChI=1S/C20H23N7O7/c21-20-25-16-15(18(32)26-20)23-11(7-22-16)8-27(9-28)12-3-1-10(2-4-12)17(31)24-13(19(33)34)5-6-14(29)30/h1-4,9,11,13,23H,5-8H2,(H,24,31)(H,29,30)(H,33,34)(H4,21,22,25,26,32)/t11?,13-/m0/s1	C20H23N7O7	473.166	3.12	-5.08	135.68	1.45	0.288136	197.2	198.8	198.4	243.957	244.672	244.567	Yes
HMDB00975	InChI=1S/C12H22O11/c13-1-3-5(15)7(17)9(19)11(21-3)23-12-10(20)8(18)6(16)4(2-14)22-12/h3-20H,1-2H2/t3-,4-,5-,6-,7+,8+,9-,10-,11-,12-/m1/s1	HDTRYLNUVZCQOY-LIZSDCNHSA-N	OC[C@H]1O[C@H](O[C@H]2O[C@H](CO)[C@@H](O)[C@H](O)[C@H]2O)[C@H](O)[C@@H](O)[C@@H]1O	(2R,3S,4S,5R,6R)-2-(hydroxymethyl)-6-{[(2R,3R,4S,5S,6R)-3,4,5-trihydroxy-6-(hydroxymethyl)oxan-2-yl]oxy}oxane-3,4,5-triol	C12H22O11	342.296	-2.98	0.24	592 g/L	-4.7	11.91	-3	4	O-glycosyl compounds	Organic compounds	Organic oxygen compounds	Organooxygen compounds	Carbohydrates and carbohydrate conjugates	InChI=1S/C12H22O11/c13-1-3-5(15)7(17)9(19)11(21-3)23-12-10(20)8(18)6(16)4(2-14)22-12/h3-20H,1-2H2/t3-,4-,5-,6-,7+,8+,9-,10-,11-,12-/m1/s1	C12H22O11	342.116	11.91	-4.7	82.17	2.07	0.26087	172.9	176.7	171.2	181.233	179.495	178.322	Yes
HMDB00982	InChI=1S/C10H15N3O5/c1-4-2-13(10(17)12-8(4)11)9-7(16)6(15)5(3-14)18-9/h2,5-7,9,14-16H,3H2,1H3,(H2,11,12,17)/t5-,6-,7-,9-/m1/s1	ZAYHVCMSTBRABG-JXOAFFINSA-N	CC1=CN([C@@H]2O[C@H](CO)[C@@H](O)[C@H]2O)C(=O)N=C1N	4-amino-1-[(2R,3R,4S,5R)-3,4-dihydroxy-5-(hydroxymethyl)oxolan-2-yl]-5-methyl-1,2-dihydropyrimidin-2-one	C10H15N3O5	257.243	-2.17	-1.09	20.8 g/L	-2.4	12.55	-0.12	2	Pyrimidine nucleosides	Chemical entities	Organic compounds	Nucleosides, nucleotides, and analogues	Pyrimidine nucleosides	InChI=1S/C10H15N3O5/c1-4-2-13(10(17)12-8(4)11)9-7(16)6(15)5(3-14)18-9/h2,5-7,9,14-16H,3H2,1H3,(H2,11,12,17)/t5-,6-,7-,9-/m1/s1	C10H15N3O5	257.101	5.89	-1.42	57.91	1.96	0.323529	156.9	162.1	151.8	166.656	166.103	165.993	Yes
HMDB00990	InChI=1S/C2H4O/c1-2-3/h2H,1H3	IKHGUXGNUITLKF-UHFFFAOYSA-N	CC=O	acetaldehyde	C2H4O	44.0526	-0.01	0.71	225 g/L	-0.38	14.5	-6.9	0	Short-chain aldehydes	Organic compounds	Organic oxygen compounds	Organooxygen compounds	Carbonyl compounds	InChI=1S/C2H4O/c1-2-3/h2H,1H3	C2H4O	44.0262	16.73	-0.38	2.5	1.63	0							Yes
HMDB00991	InChI=1S/C8H17NO2/c1-2-3-4-5-6-7(9)8(10)11/h7H,2-6,9H2,1H3,(H,10,11)	AKVBCGQVQXPRLD-UHFFFAOYSA-N	CCCCCCC(N)C(O)=O	2-aminooctanoic acid	C8H17NO2	159.226	-0.99	-1.47	5.36 g/L	-0.54	2.89	9.53	6	Alpha amino acids	Chemical entities	Organic compounds	Organic acids and derivatives	Carboxylic acids and derivatives	InChI=1/C8H17NO2/c1-2-3-4-5-6-7(9)8(10)11/h7H,2-6,9H2,1H3,(H,10,11)	C8H17NO2	159.126	2.89	-0.54	23.44	3.1	0	139.6	144.4	141	143.516	143.27	143.206	Yes
HMDB00992	InChI=1S/C9H9NO3/c11-8(3-4-9(12)13)7-2-1-5-10-6-7/h1-2,5-6H,3-4H2,(H,12,13)	JGSUNMCABQUBOY-UHFFFAOYSA-N	OC(=O)CCC(=O)C1=CC=CN=C1	4-oxo-4-(pyridin-3-yl)butanoic acid	C9H9NO3	179.173	0.08	-1.31	8.78 g/L	-0.58	3.36	4	4	Gamma-keto acids and derivatives	Chemical entities	Organic compounds	Organic acids and derivatives	Keto acids and derivatives	InChI=1S/C9H9NO3/c11-8(3-4-9(12)13)7-2-1-5-10-6-7/h1-2,5-6H,3-4H2,(H,12,13)	C9H9NO3	179.058	3.36	-0.58	32.55	2	0.272727	140.6	146.6	140	145.143	144.104	144.347	Yes
HMDB00994	InChI=1S/C6H13O9P/c7-1-2-3(8)4(9)5(10)6(14-2)15-16(11,12)13/h2-10H,1H2,(H2,11,12,13)/t2-,3-,4+,5+,6+/m1/s1	HXXFSFRBOHSIMQ-PQMKYFCFSA-N	OC[C@H]1O[C@@H](OP(O)(O)=O)[C@@H](O)[C@@H](O)[C@@H]1O	{[(2S,3S,4S,5S,6R)-3,4,5-trihydroxy-6-(hydroxymethyl)oxan-2-yl]oxy}phosphonic acid	C6H13O9P	260.136	-2	-0.91	32.3 g/L	-3.1	1.16	-3	3	Monosaccharide phosphates	Chemical entities	Organic compounds	Organic oxygen compounds	Organooxygen compounds	InChI=1S/C6H13O9P/c7-1-2-3(8)4(9)5(10)6(14-2)15-16(11,12)13/h2-10H,1H2,(H2,11,12,13)/t2-,3-,4+,5+,6+/m1/s1	C6H13O9P	260.03	1.16	-3.06	47.51	2.71	0.206897	152.5	156.5	143.6	152.976	153.249	155.4	Yes
HMDB00999	InChI=1S/C8H16N3O8P/c9-5(1-10-3-12)11-8-7(14)6(13)4(19-8)2-18-20(15,16)17/h3-4,6-8,13-14H,1-2H2,(H2,9,11)(H,10,12)(H2,15,16,17)/t4-,6-,7-,8-/m1/s1	PMCOGCVKOAOZQM-XVFCMESISA-N	O[C@H]1[C@@H](O)[C@H](NC(=N)CNC=O)O[C@@H]1COP(O)(O)=O	{[(2R,3S,4R,5R)-3,4-dihydroxy-5-(2-formamidoethanimidamido)oxolan-2-yl]methoxy}phosphonic acid	C8H16N3O8P	313.202	-2.58	-1.56	8.65 g/L	-4.1	1.23	7.38	6	Pentose phosphates	Chemical entities	Organic compounds	Organic oxygen compounds	Organooxygen compounds	InChI=1S/C8H16N3O8P/c9-5(1-10-3-12)11-8-7(14)6(13)4(19-8)2-18-20(15,16)17/h3-4,6-8,13-14H,1-2H2,(H2,9,11)(H,10,12)(H2,15,16,17)/t4-,6-,7-,8-/m1/s1	C8H16N3O8P	313.068	1.07	-3.81	62.19	2.43	0.138889	164.6	167	156	177.677	177.667	176.583	Yes
HMDB01000	InChI=1S/C9H14N2O11P2/c12-5-3-8(11-2-1-7(13)10-9(11)14)21-6(5)4-20-24(18,19)22-23(15,16)17/h1-2,5-6,8,12H,3-4H2,(H,18,19)(H,10,13,14)(H2,15,16,17)/t5-,6+,8+/m0/s1	QHWZTVCCBMIIKE-SHYZEUOFSA-N	O[C@H]1C[C@@H](O[C@@H]1COP(O)(=O)OP(O)(O)=O)N1C=CC(=O)NC1=O	[({[(2R,3S,5R)-5-(2,4-dioxo-1,2,3,4-tetrahydropyrimidin-1-yl)-3-hydroxyoxolan-2-yl]methoxy}(hydroxy)phosphoryl)oxy]phosphonic acid	C9H14N2O11P2	388.162	-0.99	-1.68	8.03 g/L	-2.1	1.77	-3.2	6	Pyrimidine 2'-deoxyribonucleoside diphosphates	Chemical entities	Organic compounds	Nucleosides, nucleotides, and analogues	Pyrimidine nucleotides	InChI=1S/C9H14N2O11P2/c12-5-3-8(11-2-1-7(13)10-9(11)14)21-6(5)4-20-24(18,19)22-23(15,16)17/h1-2,5-6,8,12H,3-4H2,(H,18,19)(H,10,13,14)(H2,15,16,17)/t5-,6+,8+/m0/s1	C9H14N2O11P2	388.007	1.77	-1.69	83.97	1.78	0.282051	179.3	172.4	171.8	197.379	197.71	196.227	Yes
HMDB01004	InChI=1S/C10H12N2O2/c1-11-10(14)5-4-9(13)8-3-2-6-12-7-8/h2-3,6-7H,4-5H2,1H3,(H,11,14)	WOOSCPWOYYLIHS-UHFFFAOYSA-N	CNC(=O)CCC(=O)C1=CN=CC=C1	N-methyl-4-oxo-4-(pyridin-3-yl)butanamide	C10H12N2O2	192.214	0.01	-1.75	3.45 g/L	-0.45	14.41	3.81	4	Aryl alkyl ketones	Chemical entities	Organic compounds	Organic oxygen compounds	Organooxygen compounds	InChI=1S/C10H12N2O2/c1-11-10(14)5-4-9(13)8-3-2-6-12-7-8/h2-3,6-7H,4-5H2,1H3,(H,11,14)	C10H12N2O2	192.09	4.09	-0.61	36.14	2.16	0.230769	140.7	147	140.3	151.997	150.402	150.533	Yes
HMDB01005	InChI=1S/C3H6N2O4/c4-3(9)5-1(6)2(7)8/h1,6H,(H,7,8)(H3,4,5,9)/t1-/m0/s1	NWZYYCVIOKVTII-SFOWXEAESA-N	NC(=O)N[C@@H](O)C(O)=O	(2S)-2-(carbamoylamino)-2-hydroxyacetic acid	C3H6N2O4	134.091	-2.06	-0.3	67.9 g/L	-2	2.94	-3.8	2	N-carbamoyl-alpha amino acids	Chemical entities	Organic compounds	Organic acids and derivatives	Carboxylic acids and derivatives	InChI=1S/C3H6N2O4/c4-3(9)5-1(6)2(7)8/h1,6H,(H,7,8)(H3,4,5,9)/t1-/m0/s1	C3H6N2O4	134.033	1.78	-2.61	17.97	3.38	0	131.1	136.7	116.4	124.322	123.996	123.862	Yes
HMDB01013	InChI=1S/C16H20N2O7/c1-17-9(4-5-10(17)19)8-3-2-6-18(7-8)15-13(22)11(20)12(21)14(25-15)16(23)24/h2-3,6-7,9,11-15,20-22H,4-5H2,1H3	XWZCZWKUGIQPJD-UHFFFAOYSA-N	CN1C(CCC1=O)C1=C[N+](=CC=C1)C1OC(C(O)C(O)C1O)C([O-])=O	1-(6-carboxylato-3,4,5-trihydroxyoxan-2-yl)-3-(1-methyl-5-oxopyrrolidin-2-yl)-1λ⁵-pyridin-1-ylium	C16H20N2O7	352.339	-1.57	-1.68	8.54 g/L	-5.8	2.85	-1.2	3	N-glucuronides	Chemical entities	Organic compounds	Organic oxygen compounds	Organooxygen compounds	InChI=1/C16H20N2O7/c1-17-9(4-5-10(17)19)8-3-2-6-18(7-8)15-13(22)11(20)12(21)14(25-15)16(23)24/h2-3,6-7,9,11-15,20-22H,4-5H2,1H3/p+1	C16H21N2O7	353.135	2.85	-5.83	94.01	1.51	0.354167	173.8	177.5	180	195.083	195.2	195.511	Yes
HMDB01014	InChI=1S/C6H8N2O3/c9-5(10)2-1-4-6(11)8-3-7-4/h3-4H,1-2H2,(H,9,10)(H,7,8,11)	HEXMLHKQVUFYME-UHFFFAOYSA-N	OC(=O)CCC1N=CNC1=O	3-(5-oxo-4,5-dihydro-1H-imidazol-4-yl)propanoic acid	C6H8N2O3	156.139	-1.13	-1.17	10.4 g/L	-2	3.51	4.69	3	Imidazolyl carboxylic acids and derivatives	Chemical entities	Organic compounds	Organoheterocyclic compounds	Azoles	InChI=1/C6H8N2O3/c9-5(10)2-1-4-6(11)8-3-7-4/h3-4H,1-2H2,(H,9,10)(H,7,8,11)	C6H8N2O3	156.053	3.45	-1.01	25.48	1.95	0.263158	135.2	140.5	129.8	133.747	133.473	133.358	Yes
HMDB01016	InChI=1S/C9H18NO8P/c1-9(2,5-18-19(15,16)17)7(13)8(14)10-4-3-6(11)12/h7,13H,3-5H2,1-2H3,(H,10,14)(H,11,12)(H2,15,16,17)	XHFVGHPGDLDEQO-UHFFFAOYSA-N	CC(C)(COP(O)(O)=O)C(O)C(=O)NCCC(O)=O	3-{2-hydroxy-3-methyl-3-[(phosphonooxy)methyl]butanamido}propanoic acid	C9H18NO8P	299.215	-1.52	-1.77	5.09 g/L	-1.5	1.79	-3.8	8	Beta amino acids and derivatives	Chemical entities	Organic compounds	Organic acids and derivatives	Carboxylic acids and derivatives	InChI=1/C9H18NO8P/c1-9(2,5-18-19(15,16)17)7(13)8(14)10-4-3-6(11)12/h7,13H,3-5H2,1-2H3,(H,10,14)(H,11,12)(H2,15,16,17)	C9H18NO8P	299.077	1.6	-2.27	56.55	4.23	0	156.9	160.9	157.4	163.01	162.986	162.975	Yes
HMDB01024	InChI=1S/C3H5O7P/c4-2(3(5)6)1-10-11(7,8)9/h1H2,(H,5,6)(H2,7,8,9)	LFLUCDOSQPJJBE-UHFFFAOYSA-N	OC(=O)C(=O)COP(O)(O)=O	2-oxo-3-(phosphonooxy)propanoic acid	C3H5O7P	184.041	-1.75	-1.14	13.4 g/L	-0.87	1.02		4	Glycerone phosphates	Chemical entities	Organic compounds	Organic oxygen compounds	Organooxygen compounds	InChI=1S/C3H5O7P/c4-2(3(5)6)1-10-11(7,8)9/h1H2,(H,5,6)(H2,7,8,9)	C3H5O7P	183.977	1.02	-0.87	24.68	3.54	0	137.3	142	125.8	138.612	135.222	134.916	Yes
HMDB01030	InChI=1S/C12H20O11/c13-1-3-5(15)6(16)9(19)12(22-3)23-10-4(2-14)21-11(20)8(18)7(10)17/h3-5,7-15,17-20H,1-2H2/t3-,4-,5+,7-,8-,9-,10-,11?,12+/m1/s1	HKKHTABTHSUDBP-ILXILVFVSA-N	OC[C@H]1O[C@@H](O[C@H]2[C@H](O)[C@@H](O)C(O)O[C@@H]2CO)[C@H](O)C(=O)[C@H]1O	(2R,3S,5S,6S)-3,5-dihydroxy-2-(hydroxymethyl)-6-{[(2R,3S,4R,5R)-4,5,6-trihydroxy-2-(hydroxymethyl)oxan-3-yl]oxy}oxan-4-one	C12H20O11	340.281	-2.46	0.17	498 g/L	-4.1	10.97	-3	4	Disaccharides	Chemical entities	Organic compounds	Organic oxygen compounds	Organooxygen compounds	InChI=1S/C12H20O11/c13-1-3-5(15)6(16)9(19)12(22-3)23-10-4(2-14)21-11(20)8(18)7(10)17/h3-5,7-15,17-20H,1-2H2/t3-,4-,5+,7-,8-,9-,10-,11?,12+/m1/s1	C12H20O11	340.101	11.09	-4.09	82.64	2.11	0.272727	173.3	177.4	171.9	174.022	172.738	174.521	Yes
HMDB01031	InChI=1S/C5H11O7P/c6-3-1-5(7)12-4(3)2-11-13(8,9)10/h3-7H,1-2H2,(H2,8,9,10)/t3-,4+,5+/m0/s1	KKZFLSZAWCYPOC-VPENINKCSA-N	O[C@H]1C[C@H](O)[C@@H](COP(O)(O)=O)O1	{[(2R,3S,5R)-3,5-dihydroxyoxolan-2-yl]methoxy}phosphonic acid	C5H11O7P	214.11	-2.14	-0.76	37.5 g/L	-1.5	1.23	-3.3	3	Pentose phosphates	Chemical entities	Organic compounds	Organic oxygen compounds	Organooxygen compounds	InChI=1S/C5H11O7P/c6-3-1-5(7)12-4(3)2-11-13(8,9)10/h3-7H,1-2H2,(H2,8,9,10)/t3-,4+,5+/m0/s1	C5H11O7P	214.024	1.23	-1.53	33.43	2.12	0.208333	146.7	151.6	135.9	146.976	145.768	146.786	Yes
HMDB01044	InChI=1S/C10H14N5O7P/c11-10-13-8-7(9(17)14-10)12-3-15(8)6-1-4(16)5(22-6)2-21-23(18,19)20/h3-6,16H,1-2H2,(H2,18,19,20)(H3,11,13,14,17)/t4-,5+,6+/m0/s1	LTFMZDNNPPEQNG-KVQBGUIXSA-N	NC1=NC(=O)C2=C(N1)N(C=N2)[C@H]1C[C@H](O)[C@@H](COP(O)(O)=O)O1	{[(2R,3S,5R)-5-(2-amino-6-oxo-6,9-dihydro-3H-purin-9-yl)-3-hydroxyoxolan-2-yl]methoxy}phosphonic acid	C10H14N5O7P	347.221	-1.92	-2.11	2.7 g/L	-2.8	1.21	2.62	4	Purine 2'-deoxyribonucleoside monophosphates	Chemical entities	Organic compounds	Nucleosides, nucleotides, and analogues	Purine nucleotides	InChI=1S/C10H14N5O7P/c11-10-13-8-7(9(17)14-10)12-3-15(8)6-1-4(16)5(22-6)2-21-23(18,19)20/h3-6,16H,1-2H2,(H2,18,19,20)(H3,11,13,14,17)/t4-,5+,6+/m0/s1	C10H14N5O7P	347.063	-5.68	-5.34	81.77	1.53	0.384615	170.5	173.6	165.1	190.256	189.676	190.032	Yes
HMDB01049	InChI=1S/C8H14N2O5S/c9-4(7(12)13)1-2-6(11)10-5(3-16)8(14)15/h4-5,16H,1-3,9H2,(H,10,11)(H,12,13)(H,14,15)/t4-,5-/m0/s1	RITKHVBHSGLULN-WHFBIAKZSA-N	N[C@@H](CCC(=O)N[C@@H](CS)C(O)=O)C(O)=O	(2S)-2-amino-4-{[(1R)-1-carboxy-2-sulfanylethyl]carbamoyl}butanoic acid	C8H14N2O5S	250.272	-2.53	-1.98	2.62 g/L	-3.8	1.91	9.24	7	N-acyl-alpha amino acids	Chemical entities	Organic compounds	Organic acids and derivatives	Carboxylic acids and derivatives	InChI=1S/C8H14N2O5S/c9-4(7(12)13)1-2-6(11)10-5(3-16)8(14)15/h4-5,16H,1-3,9H2,(H,10,11)(H,12,13)(H,14,15)/t4-,5-/m0/s1	C8H14N2O5S	250.062	1.91	-2.95	42.87	3.84	0	155.6	158.5	149.8	160.357	160.427	161.458	Yes
HMDB01051	InChI=1S/C3H6O3/c4-1-3(6)2-5/h1,3,5-6H,2H2	MNQZXJOMYWMBOU-UHFFFAOYSA-N	OCC(O)C=O	2,3-dihydroxypropanal	C3H6O3	90.0779	-1.63	0.96	814 g/L	-1.7	12.8	-3	2	Monosaccharides	Organic compounds	Organic oxygen compounds	Organooxygen compounds	Carbohydrates and carbohydrate conjugates	InChI=1/C3H6O3/c4-1-3(6)2-5/h1,3,5-6H,2H2	C3H6O3	90.0317	12.84	-1.68	9.08	2.75	0	114.6	121.2	105.3	109.079	108.184	108.128	Yes
HMDB01056	InChI=1S/C19H21N7O6/c20-19-25-15-14(17(30)26-19)23-11(8-22-15)7-21-10-3-1-9(2-4-10)16(29)24-12(18(31)32)5-6-13(27)28/h1-4,12,21H,5-8H2,(H,24,29)(H,27,28)(H,31,32)(H4,20,22,25,26,30)/t12-/m0/s1	OZRNSSUDZOLUSN-LBPRGKRZSA-N	NC1=NC2=C(N=C(CNC3=CC=C(C=C3)C(=O)N[C@@H](CCC(O)=O)C(O)=O)CN2)C(=O)N1	(2S)-2-[(4-{[(2-amino-4-oxo-3,4,7,8-tetrahydropteridin-6-yl)methyl]amino}phenyl)formamido]pentanedioic acid	C19H21N7O6	443.413	-1.61	-3.55	0.12 g/L	-2.1	3.16	3.68	9	Glutamic acid and derivatives	Chemical entities	Organic compounds	Organic acids and derivatives	Carboxylic acids and derivatives	InChI=1S/C19H21N7O6/c20-19-25-15-14(17(30)26-19)23-11(8-22-15)7-21-10-3-1-9(2-4-10)16(29)24-12(18(31)32)5-6-13(27)28/h1-4,12,21H,5-8H2,(H,24,29)(H,27,28)(H,31,32)(H4,20,22,25,26,30)/t12-/m0/s1	C19H21N7O6	443.155	1.46	-3.21	122.42	1.28	0.309091	192.8	194.8	192.4	238.093	239.11	238.573	Yes
HMDB01058	InChI=1S/C6H14O12P2/c7-4-3(1-16-19(10,11)12)18-6(9,5(4)8)2-17-20(13,14)15/h3-5,7-9H,1-2H2,(H2,10,11,12)(H2,13,14,15)/t3-,4-,5+,6+/m1/s1	RNBGYGVWRKECFJ-ZXXMMSQZSA-N	O[C@H]1[C@H](O)[C@](O)(COP(O)(O)=O)O[C@@H]1COP(O)(O)=O	{[(2S,3S,4S,5R)-2,3,4-trihydroxy-5-[(phosphonooxy)methyl]oxolan-2-yl]methoxy}phosphonic acid	C6H14O12P2	340.116	-1.51	-1.33	16.1 g/L	-3	0.89	-3.7	6	Hexose phosphates	Chemical entities	Organic compounds	Organic oxygen compounds	Organooxygen compounds	InChI=1S/C6H14O12P2/c7-4-3(1-16-19(10,11)12)18-6(9,5(4)8)2-17-20(13,14)15/h3-5,7-9H,1-2H2,(H2,10,11,12)(H2,13,14,15)/t3-,4-,5+,6+/m1/s1	C6H14O12P2	339.996	0.89	-3.01	64.57	2.63	0.147059	166.9	161.5	156.4	172.471	172.809	171.829	Yes
HMDB01062	InChI=1S/C8H16NO9P/c1-3(10)9-5-7(12)6(11)4(18-8(5)13)2-17-19(14,15)16/h4-8,11-13H,2H2,1H3,(H,9,10)(H2,14,15,16)/t4-,5-,6-,7-,8?/m1/s1	BRGMHAYQAZFZDJ-RTRLPJTCSA-N	CC(=O)N[C@H]1C(O)O[C@H](COP(O)(O)=O)[C@@H](O)[C@@H]1O	{[(2R,3S,4R,5R)-5-acetamido-3,4,6-trihydroxyoxan-2-yl]methoxy}phosphonic acid	C8H16NO9P	301.188	-2.02	-1.23	17.6 g/L	-3.3	1.23	-0.79	4	Acylaminosugars	Chemical entities	Organic compounds	Organic oxygen compounds	Organooxygen compounds	InChI=1S/C8H16NO9P/c1-3(10)9-5-7(12)6(11)4(18-8(5)13)2-17-19(14,15)16/h4-8,11-13H,2H2,1H3,(H,9,10)(H2,14,15,16)/t4-,5-,6-,7-,8?/m1/s1	C8H16NO9P	301.056	1	-3.24	59.81	2.47	0.171429	160.6	164.1	155.3	162.92	161.939	168.499	Yes
HMDB01066	InChI=1S/C13H21N3O8S/c1-6(17)13(24)25-5-8(11(21)15-4-10(19)20)16-9(18)3-2-7(14)12(22)23/h6-8,17H,2-5,14H2,1H3,(H,15,21)(H,16,18)(H,19,20)(H,22,23)/t6-,7+,8+/m1/s1	VDYDCVUWILIYQF-CSMHCCOUSA-N	C[C@@H](O)C(=O)SC[C@H](NC(=O)CC[C@H](N)C(O)=O)C(=O)NCC(O)=O	(2S)-2-amino-4-{[(1R)-1-[(carboxymethyl)carbamoyl]-2-{[(2R)-2-hydroxypropanoyl]sulfanyl}ethyl]carbamoyl}butanoic acid	C13H21N3O8S	379.386	-2.88	-1.7	7.55 g/L	-5.4	1.74	9.31	12	Oligopeptides	Chemical entities	Organic compounds	Organic acids and derivatives	Carboxylic acids and derivatives	InChI=1S/C13H21N3O8S/c1-6(17)13(24)25-5-8(11(21)15-4-10(19)20)16-9(18)3-2-7(14)12(22)23/h6-8,17H,2-5,14H2,1H3,(H,15,21)(H,16,18)(H,19,20)(H,22,23)/t6-,7+,8+/m1/s1	C13H21N3O8S	379.105	1.68	-3.85	82.77	4.58	0	183.8	185.5	175	193.44	192.933	194.429	Yes
HMDB01067	InChI=1S/C11H16N2O8/c1-5(14)12-7(4-9(17)18)10(19)13-6(11(20)21)2-3-8(15)16/h6-7H,2-4H2,1H3,(H,12,14)(H,13,19)(H,15,16)(H,17,18)(H,20,21)	OPVPGKGADVGKTG-UHFFFAOYSA-N	CC(=O)NC(CC(O)=O)C(=O)NC(CCC(O)=O)C(O)=O	2-(3-carboxy-2-acetamidopropanamido)pentanedioic acid	C11H16N2O8	304.253	-1.1	-1.97	3.29 g/L	-2.3	3.13	-1.4	9	Dipeptides	Chemical entities	Organic compounds	Organic acids and derivatives	Carboxylic acids and derivatives	InChI=1/C11H16N2O8/c1-5(14)12-7(4-9(17)18)10(19)13-6(11(20)21)2-3-8(15)16/h6-7H,2-4H2,1H3,(H,12,14)(H,13,19)(H,15,16)(H,17,18)(H,20,21)	C11H16N2O8	304.091	2.85	-0.81	65.66	4.61	0	158.6	162.4	158.3	177.599	177.736	176.14	Yes
HMDB01076	InChI=1S/C6H13O9P/c7-1-3-4(8)5(9)6(10,15-3)2-14-16(11,12)13/h3-5,7-10H,1-2H2,(H2,11,12,13)/t3-,4-,5+,6-/m1/s1	RHKKZBWRNHGJEZ-ARQDHWQXSA-N	OC[C@H]1O[C@](O)(COP(O)(O)=O)[C@@H](O)[C@@H]1O	{[(2R,3S,4S,5R)-2,3,4-trihydroxy-5-(hydroxymethyl)oxolan-2-yl]methoxy}phosphonic acid	C6H13O9P	260.136	-2.11	-0.89	33.4 g/L	-2.9	1.16	-3	4	Hexose phosphates	Chemical entities	Organic compounds	Organic oxygen compounds	Organooxygen compounds	InChI=1S/C6H13O9P/c7-1-3-4(8)5(9)6(10,15-3)2-14-16(11,12)13/h3-5,7-10H,1-2H2,(H2,11,12,13)/t3-,4-,5+,6-/m1/s1	C6H13O9P	260.03	1.16	-2.88	47.19	2.64	0.172414	152.7	156.7	144.2	160.417	159.507	159.856	Yes
HMDB01078	InChI=1S/C6H13O9P/c7-3-2(1-14-16(11,12)13)15-6(10)5(9)4(3)8/h2-10H,1H2,(H2,11,12,13)/t2-,3-,4+,5+,6-/m1/s1	NBSCHQHZLSJFNQ-RWOPYEJCSA-N	O[C@@H]1O[C@H](COP(O)(O)=O)[C@@H](O)[C@H](O)[C@@H]1O	{[(2R,3S,4S,5S,6R)-3,4,5,6-tetrahydroxyoxan-2-yl]methoxy}phosphonic acid	C6H13O9P	260.136	-2.06	-0.92	31.4 g/L	-3.1	1.22	-3.6	3	Hexose phosphates	Chemical entities	Organic compounds	Organic oxygen compounds	Organooxygen compounds	InChI=1S/C6H13O9P/c7-3-2(1-14-16(11,12)13)15-6(10)5(9)4(3)8/h2-10H,1H2,(H2,11,12,13)/t2-,3-,4+,5+,6-/m1/s1	C6H13O9P	260.03	1.22	-3.06	46.69	2.54	0.206897	152.6	156.7	144	154.831	151.784	153.433	Yes
HMDB01080	InChI=1S/C4H9NO/c5-3-1-2-4-6/h4H,1-3,5H2	DZQLQEYLEYWJIB-UHFFFAOYSA-N	NCCCC=O	4-aminobutanal	C4H9NO	87.1204	-0.73	0.47	259 g/L	-0.78	14.83	9.79	3	Alpha-hydrogen aldehydes	Chemical entities	Organic compounds	Organic oxygen compounds	Organooxygen compounds	InChI=1S/C4H9NO/c5-3-1-2-4-6/h4H,1-3,5H2	C4H9NO	87.0684	17.56	-0.78	8.7	2.34	0	108.3	113.9	113.3	112.846	112.301	111.988	Yes
HMDB01087	InChI=1S/C6H12O4S/c1-11-2-3-4(7)5(8)6(9)10-3/h3-9H,2H2,1H3/t3-,4-,5-,6-/m1/s1	OLVVOVIFTBSBBH-KVTDHHQDSA-N	CSC[C@H]1O[C@@H](O)[C@H](O)[C@@H]1O	(2R,3R,4S,5S)-5-[(methylsulfanyl)methyl]oxolane-2,3,4-triol	C6H12O4S	180.222	-1.39	-0.01	176 g/L	-0.82	11.31	-3.7	2	Pentoses	Chemical entities	Organic compounds	Organic oxygen compounds	Organooxygen compounds	InChI=1S/C6H12O4S/c1-11-2-3-4(7)5(8)6(9)10-3/h3-9H,2H2,1H3/t3-,4-,5-,6-/m1/s1	C6H12O4S	180.046	11.31	-0.82	26.5	2.23	0.217391	143	149.6	132.6	140.452	140.14	139.064	Yes
HMDB01090	InChI=1S/C6H14O10P2/c1-6(9,4-5(7)8)2-3-15-18(13,14)16-17(10,11)12/h9H,2-4H2,1H3,(H,7,8)(H,13,14)(H2,10,11,12)/t6-/m1/s1	SIGQQUBJQXSAMW-ZCFIWIBFSA-N	C[C@@](O)(CCOP(O)(=O)OP(O)(O)=O)CC(O)=O	(3R)-3-hydroxy-5-{[hydroxy(phosphonooxy)phosphoryl]oxy}-3-methylpentanoic acid	C6H14O10P2	308.117	-1.17	-1.57	8.26 g/L	-1.6	1.78	-2.9	8	Organic pyrophosphates	Chemical entities	Organic compounds	Organic oxygen compounds	Organic oxoanionic compounds	InChI=1S/C6H14O10P2/c1-6(9,4-5(7)8)2-3-15-18(13,14)16-17(10,11)12/h9H,2-4H2,1H3,(H,7,8)(H,13,14)(H2,10,11,12)/t6-/m1/s1	C6H14O10P2	308.006	1.78	-1.64	52.33	4.1	0	162.1	154.7	153.3	167.472	167.446	167.104	Yes
HMDB01096	InChI=1S/CH4NO5P/c2-1(3)7-8(4,5)6/h(H2,2,3)(H2,4,5,6)	FFQKYPRQEYGKAF-UHFFFAOYSA-N	NC(=O)OP(O)(O)=O	(carbamoyloxy)phosphonic acid	CH4NO5P	141.02	-1.52	-0.96	15.6 g/L	-1.2	1.1		2	Organic phosphoric acids and derivatives	Chemical entities	Organic compounds	Organic acids and derivatives	Organic phosphoric acids and derivatives	InChI=1S/CH4NO5P/c2-1(3)7-8(4,5)6/h(H2,2,3)(H2,4,5,6)	CH4NO5P	140.983	0.31	-2.31	15.17	3.39	0	130.1	135	116.4	122.954	122.382	122.428	Yes
HMDB01104	InChI=1S/C8H16N2O5/c1-3(12)10-5-7(14)6(13)4(2-11)15-8(5)9/h4-8,11,13-14H,2,9H2,1H3,(H,10,12)/t4-,5-,6-,7-,8-/m1/s1	MCGXOCXFFNKASF-FMDGEEDCSA-N	CC(=O)N[C@H]1[C@H](N)O[C@H](CO)[C@@H](O)[C@@H]1O	N-[(2R,3R,4R,5S,6R)-2-amino-4,5-dihydroxy-6-(hydroxymethyl)oxan-3-yl]acetamide	C8H16N2O5	220.223	-2.52	0.01	224 g/L	-3.3	12.51	6.96	2	Hexoses	Chemical entities	Organic compounds	Organic oxygen compounds	Organooxygen compounds	InChI=1S/C8H16N2O5/c1-3(12)10-5-7(14)6(13)4(2-11)15-8(5)9/h4-8,11,13-14H,2,9H2,1H3,(H,10,12)/t4-,5-,6-,7-,8-/m1/s1	C8H16N2O5	220.106	5.53	-4.23	42.85	2.48	0.193548	146.5	151	142.6	154.293	153.736	153.573	Yes
HMDB01106	InChI=1S/C3H7NO/c4-2-1-3-5/h3H,1-2,4H2	PCXDJQZLDDHMGX-UHFFFAOYSA-N	NCCC=O	3-aminopropanal	C3H7NO	73.0938	-1.23	0.78	444 g/L	-1.1	14.19	9.68	2	Alpha-hydrogen aldehydes	Chemical entities	Organic compounds	Organic oxygen compounds	Organooxygen compounds	InChI=1S/C3H7NO/c4-2-1-3-5/h3H,1-2,4H2	C3H7NO	73.0528	17.17	-1.07	6.42	2.19	0	103.6	109.1	107.7	104.497	104.344	104.225	Yes
HMDB01109	InChI=1S/C6H14NO8P/c7-3-5(10)4(9)2(1-8)14-6(3)15-16(11,12)13/h2-6,8-10H,1,7H2,(H2,11,12,13)/t2-,3-,4-,5-,6+/m1/s1	YMJBYRVFGYXULK-UKFBFLRUSA-N	N[C@@H]1[C@@H](O)[C@H](O)[C@@H](CO)O[C@H]1OP(O)(O)=O	{[(2S,3R,4R,5S,6R)-3-amino-4,5-dihydroxy-6-(hydroxymethyl)oxan-2-yl]oxy}phosphonic acid	C6H14NO8P	259.151	-2.59	-0.87	35.1 g/L	-4.2	1.18	8.69	3	Monosaccharide phosphates	Chemical entities	Organic compounds	Organic oxygen compounds	Organooxygen compounds	InChI=1S/C6H14NO8P/c7-3-5(10)4(9)2(1-8)14-6(3)15-16(11,12)13/h2-6,8-10H,1,7H2,(H2,11,12,13)/t2-,3-,4-,5-,6+/m1/s1	C6H14NO8P	259.046	1.18	-4.18	47.51	2.71	0.2	153.4	156.4	143.2	151.564	151.036	154.11	Yes
HMDB01112	InChI=1S/C3H7O6P/c4-1-3(5)2-9-10(6,7)8/h1,3,5H,2H2,(H2,6,7,8)	LXJXRIRHZLFYRP-UHFFFAOYSA-N	OC(COP(O)(O)=O)C=O	(2-hydroxy-3-oxopropoxy)phosphonic acid	C3H7O6P	170.058	-1.69	-0.92	20.5 g/L	-1.8	1.4	-3.8	4	Glyceraldehyde-3-phosphates	Chemical entities	Organic compounds	Organic oxygen compounds	Organooxygen compounds	InChI=1/C3H7O6P/c4-1-3(5)2-9-10(6,7)8/h1,3,5H,2H2,(H2,6,7,8)	C3H7O6P	169.998	1.4	-1.8	21.07	3.36	0	137.5	142.8	126	132.251	131.722	133.311	Yes
HMDB01119	InChI=1S/C9H11NO3/c11-8(3-4-9(12)13)7-2-1-5-10-6-7/h1-2,5-6,8,11H,3-4H2,(H,12,13)	STZOZPPVGWNSMC-UHFFFAOYSA-N	OC(CCC(O)=O)C1=CC=CN=C1	4-hydroxy-4-(pyridin-3-yl)butanoic acid	C9H11NO3	181.189	0.16	-1.13	13.6 g/L	-0.8	3.84	4.77	4	Pyridines and derivatives	Chemical entities	Organic compounds	Organoheterocyclic compounds	Pyridines and derivatives	InChI=1/C9H11NO3/c11-8(3-4-9(12)13)7-2-1-5-10-6-7/h1-2,5-6,8,11H,3-4H2,(H,12,13)	C9H11NO3	181.074	3.84	-0.8	32.55	2	0.25	141.6	147.4	139.2	142.725	142.136	142.625	Yes
HMDB01121	InChI=1S/C8H16NO9P/c1-3(10)9-5-7(12)6(11)4(18-8(5)13)2-17-19(14,15)16/h4-8,11-13H,2H2,1H3,(H,9,10)(H2,14,15,16)/t4-,5+,6-,7-,8+/m1/s1	BRGMHAYQAZFZDJ-UOLFYFMNSA-N	CC(=O)N[C@@H]1[C@@H](O)O[C@H](COP(O)(O)=O)[C@@H](O)[C@@H]1O	{[(2R,3S,4R,5S,6S)-5-acetamido-3,4,6-trihydroxyoxan-2-yl]methoxy}phosphonic acid	C8H16NO9P	301.188	-2.02	-1.23	17.6 g/L	-3.3	1.23	-0.79	4	Acylaminosugars	Chemical entities	Organic compounds	Organic oxygen compounds	Organooxygen compounds	InChI=1S/C8H16NO9P/c1-3(10)9-5-7(12)6(11)4(18-8(5)13)2-17-19(14,15)16/h4-8,11-13H,2H2,1H3,(H,9,10)(H2,14,15,16)/t4-,5+,6-,7-,8+/m1/s1	C8H16NO9P	301.056	1	-3.24	59.81	2.47	0.171429	160	163.6	154.6	168.856	168.304	167.613	Yes
HMDB01122	InChI=1S/C2H5NO/c1-3-2-4/h2H,1H3,(H,3,4)	ATHHXGZTWNVVOU-UHFFFAOYSA-N	CNC=O	N-methylformamide	C2H5NO	59.0672	-1.31	0.83	395 g/L	-0.86	16.54	-0.84	0	Carboximidic acids	Chemical entities	Organic compounds	Organic acids and derivatives	Carboximidic acids and derivatives	InChI=1S/C2H5NO/c1-3-2-4/h2H,1H3,(H,3,4)	C2H5NO	59.0371	-2.37	-2.68	4.33	1.97	0				96.1932	95.5328	95.4374	Yes
HMDB01124	InChI=1S/C12H23O14P/c13-1-3-5(14)7(16)9(18)11(24-3)26-12-10(19)8(17)6(15)4(25-12)2-23-27(20,21)22/h3-19H,1-2H2,(H2,20,21,22)/t3-,4-,5-,6-,7+,8+,9-,10-,11-,12-/m1/s1	LABSPYBHMPDTEL-LIZSDCNHSA-N	OC[C@H]1O[C@H](O[C@H]2O[C@H](COP(O)(O)=O)[C@@H](O)[C@H](O)[C@H]2O)[C@H](O)[C@@H](O)[C@@H]1O	{[(2R,3S,4S,5R,6R)-3,4,5-trihydroxy-6-{[(2R,3R,4S,5S,6R)-3,4,5-trihydroxy-6-(hydroxymethyl)oxan-2-yl]oxy}oxan-2-yl]methoxy}phosphonic acid	C12H23O14P	422.276	-2.42	-1.02	40.6 g/L	-4.8	1.22	-3.6	6	Disaccharide phosphates	Chemical entities	Organic compounds	Organic oxygen compounds	Organooxygen compounds	InChI=1S/C12H23O14P/c13-1-3-5(14)7(16)9(18)11(24-3)26-12-10(19)8(17)6(15)4(25-12)2-23-27(20,21)22/h3-19H,1-2H2,(H2,20,21,22)/t3-,4-,5-,6-,7+,8+,9-,10-,11-,12-/m1/s1	C12H23O14P	422.083	1.22	-4.83	102.33	1.99	0.235294	185.2	187.3	178.2	197.75	197.651	201.231	Yes
HMDB01125	InChI=1S/C6H11O8P/c7-1-2(8)4(10)6-5(3(1)9)13-15(11,12)14-6/h1-10H,(H,11,12)/t1-,2-,3+,4+,5-,6+/m0/s1	SXHMVNXROAUURW-FTYOSCRSSA-N	O[C@H]1[C@H]2OP(O)(=O)O[C@H]2[C@H](O)[C@@H](O)[C@@H]1O	(3aR,4R,5S,6S,7R,7aS)-2,4,5,6,7-pentahydroxy-hexahydro-2H-1,3,2λ⁵-benzodioxaphosphol-2-one	C6H11O8P	242.12	-1.9	-0.64	55 g/L	-3	1.78	-3.6	0	Organic phosphoric acids and derivatives	Organic compounds	Organic acids and derivatives	Organic phosphoric acids and derivatives		InChI=1S/C6H11O8P/c7-1-2(8)4(10)6-5(3(1)9)13-15(11,12)14-6/h1-10H,(H,11,12)/t1-,2-,3+,4+,5-,6+/m0/s1	C6H11O8P	242.019	1.78	-3.01	45.93	2.09	0.37037	153.9	158.6	140.2	150.031	147.354	147.144	Yes
HMDB01127	InChI=1S/C6H11O9P/c7-3-2(1-14-16(11,12)13)15-6(10)5(9)4(3)8/h2-5,7-9H,1H2,(H2,11,12,13)/t2-,3-,4+,5-/m1/s1	IJOJIVNDFQSGAB-SQOUGZDYSA-N	O[C@H]1[C@H](O)[C@@H](COP(O)(O)=O)OC(=O)[C@@H]1O	{[(2R,3S,4S,5R)-3,4,5-trihydroxy-6-oxooxan-2-yl]methoxy}phosphonic acid	C6H11O9P	258.12	-1.99	-0.9	32.6 g/L	-2.9	1.3	-3.7	3	Hexose phosphates	Chemical entities	Organic compounds	Organic oxygen compounds	Organooxygen compounds	InChI=1S/C6H11O9P/c7-3-2(1-14-16(11,12)13)15-6(10)5(9)4(3)8/h2-5,7-9H,1H2,(H2,11,12,13)/t2-,3-,4+,5-/m1/s1	C6H11O9P	258.014	1.3	-2.87	46.69	2.54	0.222222	155.3	147.3	143.8	153.304	151.099	153.84	Yes
HMDB01128	InChI=1S/C5H12NO7P/c6-5-4(8)3(7)2(13-5)1-12-14(9,10)11/h2-5,7-8H,1,6H2,(H2,9,10,11)/t2-,3-,4-,5-/m1/s1	SKCBPEVYGOQGJN-TXICZTDVSA-N	N[C@@H]1O[C@H](COP(O)(O)=O)[C@@H](O)[C@H]1O	{[(2R,3S,4R,5R)-5-amino-3,4-dihydroxyoxolan-2-yl]methoxy}phosphonic acid	C5H12NO7P	229.125	-2.39	-0.78	38.2 g/L	-3.5	1.23	8	3	Pentose phosphates	Chemical entities	Organic compounds	Organic oxygen compounds	Organooxygen compounds	InChI=1S/C5H12NO7P/c6-5-4(8)3(7)2(13-5)1-12-14(9,10)11/h2-5,7-8H,1,6H2,(H2,9,10,11)/t2-,3-,4-,5-/m1/s1	C5H12NO7P	229.035	1.23	-3.55	37.81	2.4	0.192308	146.9	150.4	136.9	151.408	150.602	149.758	Yes
HMDB01129	InChI=1S/C8H15NO6/c1-3(11)9-5-7(13)6(12)4(2-10)15-8(5)14/h4-8,10,12-14H,2H2,1H3,(H,9,11)/t4-,5+,6-,7-,8-/m1/s1	OVRNDRQMDRJTHS-OZRXBMAMSA-N	[H][C@@]1(O)O[C@H](CO)[C@@H](O)[C@H](O)[C@@H]1NC(C)=O	N-[(2R,3S,4R,5S,6R)-2,4,5-trihydroxy-6-(hydroxymethyl)oxan-3-yl]acetamide	C8H15NO6	221.208	-2.6	0.06	254 g/L	-3.2	11.6	-0.78	2	Acylaminosugars	Chemical entities	Organic compounds	Organic oxygen compounds	Organooxygen compounds	InChI=1S/C8H15NO6/c1-3(11)9-5-7(13)6(12)4(2-10)15-8(5)14/h4-8,10,12-14H,2H2,1H3,(H,9,11)/t4-,5+,6-,7-,8-/m1/s1	C8H15NO6	221.09	5.73	-2.4	42.85	2.48	0.2	148.6	153.8	141.8	154.008	153.509	152.883	Yes
HMDB01131	InChI=1S/C4H5NO4/c5-2(4(8)9)1-3(6)7/h5H,1H2,(H,6,7)(H,8,9)	NMUOATVLLQEYHI-UHFFFAOYSA-N	OC(=O)CC(=N)C(O)=O	2-iminobutanedioic acid	C4H5NO4	131.087	-0.83	-1.49	4.26 g/L	-0.51	3.28	2.48	3	Dicarboxylic acids and derivatives	Chemical entities	Organic compounds	Organic acids and derivatives	Carboxylic acids and derivatives	InChI=1S/C4H5NO4/c5-2(4(8)9)1-3(6)7/h1H,5H2,(H,6,7)(H,8,9)	C4H5NO4	131.022	2.18	-3.57	17.97	3.38	0	122	127.6	119.4	122.566	122.343	122.393	Yes
HMDB01138	InChI=1S/C7H11NO5/c1-4(9)8-5(7(12)13)2-3-6(10)11/h5H,2-3H2,1H3,(H,8,9)(H,10,11)(H,12,13)	RFMMMVDNIPUKGG-UHFFFAOYSA-N	CC(=O)NC(CCC(O)=O)C(O)=O	2-acetamidopentanedioic acid	C7H11NO5	189.166	-0.67	-1.01	18.6 g/L	-1.1	3.43	-1.2	5	Glutamic acid and derivatives	Chemical entities	Organic compounds	Organic acids and derivatives	Carboxylic acids and derivatives	InChI=1/C7H11NO5/c1-4(9)8-5(7(12)13)2-3-6(10)11/h5H,2-3H2,1H3,(H,8,9)(H,10,11)(H,12,13)	C7H11NO5	189.064	3.45	-0.29	31.59	3.81	0	140.1	145.8	135.3	142.914	144.266	143.62	Yes
HMDB01143	InChI=1S/C6H15O15P3/c7-1-2(8)5(20-23(13,14)15)6(21-24(16,17)18)3(9)4(1)19-22(10,11)12/h1-9H,(H2,10,11,12)(H2,13,14,15)(H2,16,17,18)/t1-,2-,3+,4+,5+,6+/m1/s1	MMWCIQZXVOZEGG-MLQGYMEPSA-N	O[C@@H]1[C@@H](O)[C@H](OP(O)(O)=O)[C@@H](OP(O)(O)=O)[C@@H](O)[C@H]1OP(O)(O)=O	{[(1S,2R,3R,4S,5S,6S)-2,3,5-trihydroxy-4,6-bis(phosphonooxy)cyclohexyl]oxy}phosphonic acid	C6H15O15P3	420.096	-0.86	-1.45	14.8 g/L	-4.2	0.54	-3.7	6	Inositol phosphates	Organic compounds	Organic oxygen compounds	Organooxygen compounds	Alcohols and polyols	InChI=1S/C6H15O15P3/c7-1-2(8)5(20-23(13,14)15)6(21-24(16,17)18)3(9)4(1)19-22(10,11)12/h1-9H,(H2,10,11,12)(H2,13,14,15)(H2,16,17,18)/t1-,2-,3+,4+,5+,6+/m1/s1	C6H15O15P3	419.962	0.54	-4.15	88.41	3.16	0.153846	186.7	188.3	169.5	176.516	177.893	182.824	Yes
HMDB01147	InChI=1S/C3H5NO4/c4-1(2(5)6)3(7)8/h1H,4H2,(H,5,6)(H,7,8)	JINBYESILADKFW-UHFFFAOYSA-N	NC(C(O)=O)C(O)=O	2-aminopropanedioic acid	C3H5NO4	119.076	-3.5	0.03	126 g/L	-3.4	0.45	8.5	2	Alpha amino acids	Chemical entities	Organic compounds	Organic acids and derivatives	Carboxylic acids and derivatives	InChI=1S/C3H5NO4/c4-1(2(5)6)3(7)8/h1H,4H2,(H,5,6)(H,7,8)	C3H5NO4	119.022	0.45	-3.43	15.17	3.46	0	122.3	126.3	115	119.749	118.529	118.62	Yes
HMDB01149	InChI=1S/C5H9NO3/c6-3-4(7)1-2-5(8)9/h1-3,6H2,(H,8,9)	ZGXJTSGNIOSYLO-UHFFFAOYSA-N	NCC(=O)CCC(O)=O	5-amino-4-oxopentanoic acid	C5H9NO3	131.13	-2.85	0.12	173 g/L	-3.3	4.05	7.84	4	Delta amino acids and derivatives	Chemical entities	Organic compounds	Organic acids and derivatives	Carboxylic acids and derivatives	InChI=1S/C5H9NO3/c6-3-4(7)1-2-5(8)9/h1-3,6H2,(H,8,9)	C5H9NO3	131.058	4.05	-3.25	17.42	3.06	0	126.2	130.9	123.2	127.984	126.866	126.84	Yes
HMDB01151	InChI=1S/C6H12O6/c7-1-2-3(8)4(9)5(10)6(11)12-2/h2-11H,1H2/t2-,3-,4-,5-,6?/m0/s1	WQZGKKKJIJFFOK-HOWGCPQDSA-N	[H][C@@]1(CO)OC(O)[C@@]([H])(O)[C@@]([H])(O)[C@@]1([H])O	(3S,4S,5R,6S)-6-(hydroxymethyl)oxane-2,3,4,5-tetrol	C6H12O6	180.156	-2.57	0.64	782 g/L	-2.9	11.3	-3	1	Hexoses	Chemical entities	Organic compounds	Organic oxygen compounds	Organooxygen compounds	InChI=1S/C6H12O6/c7-1-2-3(8)4(9)5(10)6(11)12-2/h2-11H,1H2/t2-,3-,4-,5-,6?/m0/s1	C6H12O6	180.063	11.3	-2.93	31	2.63	0.25	136.9	142.6	129.4	137.572	137.301	137.682	Yes
HMDB01164	InChI=1S/C6H8O2/c7-5-3-1-2-4-6(5)8/h1-8H/t5-,6-/m1/s1	YDRSQRPHLBEPTP-PHDIDXHHSA-N	O[C@@H]1C=CC=C[C@H]1O	(1R,2R)-cyclohexa-3,5-diene-1,2-diol	C6H8O2	112.126	-0.18	0.2	178 g/L	-0.21	13.47	-3.3	0	1,2-diols	Organic compounds	Organic oxygen compounds	Organooxygen compounds	Alcohols and polyols	InChI=1S/C6H8O2/c7-5-3-1-2-4-6(5)8/h1-8H/t5-,6-/m1/s1	C6H8O2	112.052	13.47	-0.21	16.17	2.28	0.375	123.6	130.7	112.7	119.21	116.922	116.895	Yes
HMDB01173	InChI=1S/C11H15N5O3S/c1-20-2-5-7(17)8(18)11(19-5)16-4-15-6-9(12)13-3-14-10(6)16/h3-5,7-8,11,17-18H,2H2,1H3,(H2,12,13,14)/t5-,7-,8-,11-/m1/s1	WUUGFSXJNOTRMR-IOSLPCCCSA-N	CSC[C@H]1O[C@H]([C@H](O)[C@@H]1O)N1C=NC2=C1N=CN=C2N	(2R,3R,4S,5S)-2-(6-amino-9H-purin-9-yl)-5-[(methylsulfanyl)methyl]oxolane-3,4-diol	C11H15N5O3S	297.334	-0.14	-1.66	6.5 g/L	-0.61	12.47	4.99	3	5'-deoxy-5'-thionucleosides	Chemical entities	Organic compounds	Nucleosides, nucleotides, and analogues	5'-deoxyribonucleosides	InChI=1S/C11H15N5O3S/c1-20-2-5-7(17)8(18)11(19-5)16-4-15-6-9(12)13-3-14-10(6)16/h3-5,7-8,11,17-18H,2H2,1H3,(H2,12,13,14)/t5-,7-,8-,11-/m1/s1	C11H15N5O3S	297.09	12.47	-0.61	68.3	1.55	0.405405	172.3	177.7	163.7	178.859	178.799	178.757	Yes
HMDB01180	InChI=1S/C9H13NO6/c11-5-1-2-6(9(15)16)10-7(12)3-4-8(13)14/h5-6H,1-4H2,(H,10,12)(H,13,14)(H,15,16)/t6-/m0/s1	XTOKIEIBKARFSZ-LURJTMIESA-N	OC(=O)CCC(=O)N[C@@H](CCC=O)C(O)=O	(2S)-2-(3-carboxypropanamido)-5-oxopentanoic acid	C9H13NO6	231.203	-0.81	-1.62	5.57 g/L	-1.4	3.38	-1.5	8	N-acyl-L-alpha-amino acids	Chemical entities	Organic compounds	Organic acids and derivatives	Carboxylic acids and derivatives	InChI=1S/C9H13NO6/c11-5-1-2-6(9(15)16)10-7(12)3-4-8(13)14/h5-6H,1-4H2,(H,10,12)(H,13,14)(H,15,16)/t6-/m0/s1	C9H13NO6	231.074	3.41	-0.63	42.48	3.88	0	147.7	153	146.6	158.831	158.358	158.208	Yes
HMDB01186	InChI=1S/C12H28N4O/c1-12(17)16-11-5-10-15-8-3-2-7-14-9-4-6-13/h14-15H,2-11,13H2,1H3,(H,16,17)	GUNURVWAJRRUAV-UHFFFAOYSA-N	CC(=O)NCCCNCCCCNCCCN	N-[3-({4-[(3-aminopropyl)amino]butyl}amino)propyl]acetamide	C12H28N4O	244.377	-0.42	-2.82	0.37 g/L	-1.6	16.3	10.97	12	Acetamides	Chemical entities	Organic compounds	Organic acids and derivatives	Carboxylic acids and derivatives	InChI=1S/C12H28N4O/c1-12(17)16-11-5-10-15-8-3-2-7-14-9-4-6-13/h14-15H,2-11,13H2,1H3,(H,16,17)	C12H28N4O	244.226	4.97	-3.61	41.91	2.89	0	167.3	171.1	165.6	178.449	178.239	178.016	Yes
HMDB01191	InChI=1S/C9H15N2O14P3/c12-5-3-8(11-2-1-7(13)10-9(11)14)23-6(5)4-22-27(18,19)25-28(20,21)24-26(15,16)17/h1-2,5-6,8,12H,3-4H2,(H,18,19)(H,20,21)(H,10,13,14)(H2,15,16,17)/t5-,6+,8+/m0/s1	AHCYMLUZIRLXAA-SHYZEUOFSA-N	O[C@H]1C[C@@H](O[C@@H]1COP(O)(=O)OP(O)(=O)OP(O)(O)=O)N1C=CC(=O)NC1=O	({[({[(2R,3S,5R)-5-(2,4-dioxo-1,2,3,4-tetrahydropyrimidin-1-yl)-3-hydroxyoxolan-2-yl]methoxy}(hydroxy)phosphoryl)oxy](hydroxy)phosphoryl}oxy)phosphonic acid	C9H15N2O14P3	468.142	-0.12	-1.73	8.63 g/L	-2.5	0.9	-3.2	8	Pyrimidine 2'-deoxyribonucleoside triphosphates	Chemical entities	Organic compounds	Nucleosides, nucleotides, and analogues	Pyrimidine nucleotides	InChI=1S/C9H15N2O14P3/c12-5-3-8(11-2-1-7(13)10-9(11)14)23-6(5)4-22-27(18,19)25-28(20,21)24-26(15,16)17/h1-2,5-6,8,12H,3-4H2,(H,18,19)(H,20,21)(H,10,13,14)(H2,15,16,17)/t5-,6+,8+/m0/s1	C9H15N2O14P3	467.974	0.9	-2.11	104.5	1.73	0.25	188.3	191.1	180.5	210.817	208.475	210.144	Yes
HMDB01195	InChI=1S/C9H11N5O3/c1-3(15)6(16)4-2-11-7-5(12-4)8(17)14-9(10)13-7/h4,12H,2H2,1H3,(H4,10,11,13,14,17)	WBJZXBUVECZHCE-UHFFFAOYSA-N	CC(=O)C(=O)C1CNC2=C(N1)C(=O)NC(N)=N2	1-(2-amino-4-oxo-3,4,5,6,7,8-hexahydropteridin-6-yl)propane-1,2-dione	C9H11N5O3	237.215	-1.01	-2.56	0.65 g/L	-1.2	11.12	4.63	2	Pterins and derivatives	Chemical entities	Organic compounds	Organoheterocyclic compounds	Pteridines and derivatives	InChI=1/C9H11N5O3/c1-3(15)6(16)4-2-11-7-5(12-4)8(17)14-9(10)13-7/h4,12H,2H2,1H3,(H4,10,11,13,14,17)	C9H11N5O3	237.086	4.96	-2.65	52.71	1.98	0.37931	151.1	156.2	145.5	160.968	161.612	161.526	Yes
HMDB01199	InChI=1S/C9H16N2O5/c10-5-1-2-6(9(15)16)11-7(12)3-4-8(13)14/h6H,1-5,10H2,(H,11,12)(H,13,14)(H,15,16)/t6-/m0/s1	VWXQFHJBQHTHMK-LURJTMIESA-N	NCCC[C@H](NC(=O)CCC(O)=O)C(O)=O	(2S)-5-amino-2-(3-carboxypropanamido)pentanoic acid	C9H16N2O5	232.234	-3.37	-1.08	19.3 g/L	-4.1	3.32	9.9	8	N-acyl-alpha amino acids	Chemical entities	Organic compounds	Organic acids and derivatives	Carboxylic acids and derivatives	InChI=1S/C9H16N2O5/c10-5-1-2-6(9(15)16)11-7(12)3-4-8(13)14/h6H,1-5,10H2,(H,11,12)(H,13,14)(H,15,16)/t6-/m0/s1	C9H16N2O5	232.106	3.34	-3.26	42.48	3.88	0	150.4	153.5	147.5	163.425	163.088	163.383	Yes
HMDB01200	InChI=1S/C11H12N2O4/c12-8(11(16)17)5-10(15)7-3-1-2-4-9(7)13-6-14/h1-4,6,8H,5,12H2,(H,13,14)(H,16,17)	BYHJHXPTQMMKCA-UHFFFAOYSA-N	NC(CC(=O)C1=CC=CC=C1NC=O)C(O)=O	2-amino-4-(2-formamidophenyl)-4-oxobutanoic acid	C11H12N2O4	236.224	-1.85	-2.35	1.05 g/L	-1.9	1.65	8.96	5	Alkyl-phenylketones	Chemical entities	Organic compounds	Organic oxygen compounds	Organooxygen compounds	InChI=1/C11H12N2O4/c12-8(11(16)17)5-10(15)7-3-1-2-4-9(7)13-6-14/h1-4,6,8H,5,12H2,(H,13,14)(H,16,17)	C11H12N2O4	236.08	1.53	-1.89	49.76	2.34	0.206897	151.9	155.6	149.2	162.641	162.173	162.47	Yes
HMDB01202	InChI=1S/C9H14N3O7P/c10-7-1-2-12(9(14)11-7)8-3-5(13)6(19-8)4-18-20(15,16)17/h1-2,5-6,8,13H,3-4H2,(H2,10,11,14)(H2,15,16,17)/t5-,6+,8+/m0/s1	NCMVOABPESMRCP-SHYZEUOFSA-N	NC1=NC(=O)N(C=C1)[C@H]1C[C@H](O)[C@@H](COP(O)(O)=O)O1	{[(2R,3S,5R)-5-(4-amino-2-oxo-1,2-dihydropyrimidin-1-yl)-3-hydroxyoxolan-2-yl]methoxy}phosphonic acid	C9H14N3O7P	307.197	-2.13	-1.45	10.9 g/L	-2.6	1.26	-0.12	4	Pyrimidine 2'-deoxyribonucleoside monophosphates	Chemical entities	Organic compounds	Nucleosides, nucleotides, and analogues	Pyrimidine nucleotides	InChI=1S/C9H14N3O7P/c10-7-1-2-12(9(14)11-7)8-3-5(13)6(19-8)4-18-20(15,16)17/h1-2,5-6,8,13H,3-4H2,(H2,10,11,14)(H2,15,16,17)/t5-,6+,8+/m0/s1	C9H14N3O7P	307.057	1.23	-1.11	64.88	1.86	0.314286	160.1	164	159.3	181.603	181.195	180.988	Yes
HMDB01209	InChI=1S/C4H8N4O4/c5-3(11)7-1(2(9)10)8-4(6)12/h1H,(H,9,10)(H3,5,7,11)(H3,6,8,12)	NUCLJNSWZCHRKL-UHFFFAOYSA-N	NC(=O)NC(NC(N)=O)C(O)=O	2,2-bis(carbamoylamino)acetic acid	C4H8N4O4	176.131	-2.12	-1.42	6.7 g/L	-2.6	3.24	-3.1	3	N-carbamoyl-alpha amino acids	Chemical entities	Organic compounds	Organic acids and derivatives	Carboxylic acids and derivatives	InChI=1S/C4H8N4O4/c5-3(11)7-1(2(9)10)8-4(6)12/h1H,(H,9,10)(H3,5,7,11)(H3,6,8,12)	C4H8N4O4	176.055	0.76	-3.94	28.32	3.87	0	137.7	142.6	127.9	141.192	140.055	139.537	Yes
HMDB01213	InChI=1S/C5H11O7P/c1-3(6)5(8)4(7)2-12-13(9,10)11/h4-5,7-8H,2H2,1H3,(H2,9,10,11)/t4-,5-/m1/s1	AJPADPZSRRUGHI-RFZPGFLSSA-N	CC(=O)[C@@H](O)[C@H](O)COP(O)(O)=O	{[(2R,3S)-2,3-dihydroxy-4-oxopentyl]oxy}phosphonic acid	C5H11O7P	214.11	-1.93	-0.89	27.6 g/L	-1.9	1.48	-3.6	5	Pentose phosphates	Chemical entities	Organic compounds	Organic oxygen compounds	Organooxygen compounds	InChI=1S/C5H11O7P/c1-3(6)5(8)4(7)2-12-13(9,10)11/h4-5,7-8H,2H2,1H3,(H2,9,10,11)/t4-,5-/m1/s1	C5H11O7P	214.024	1.48	-1.94	32.11	3.81	0	143.9	148.8	136.2	144.958	142.653	142.563	Yes
HMDB01216	InChI=1S/C6H8N4/c1-2-9-6-5(8-1)3-7-4-10-6/h3-4,8H,1-2H2,(H,7,9,10)	IDAICLIJTRXNER-UHFFFAOYSA-N	C1CNC2=C(N1)C=NC=N2	5,6,7,8-tetrahydropteridine	C6H8N4	136.155	0.29	-1.98	1.43 g/L	-0.58	19.35	5.42	0	Pteridines and derivatives	Chemical entities	Organic compounds	Organoheterocyclic compounds	Pteridines and derivatives	InChI=1S/C6H8N4/c1-2-9-6-5(8-1)3-7-4-10-6/h3-4,8H,1-2H2,(H,7,9,10)	C6H8N4	136.075		-1.25	23.9	1.58	0.578947	124.6	130.7	120	124.635	124.156	123.713	Yes
HMDB01227	InChI=1S/C10H15N2O8P/c1-5-3-12(10(15)11-9(5)14)8-2-6(13)7(20-8)4-19-21(16,17)18/h3,6-8,13H,2,4H2,1H3,(H,11,14,15)(H2,16,17,18)/t6-,7+,8+/m0/s1	GYOZYWVXFNDGLU-XLPZGREQSA-N	CC1=CN([C@H]2C[C@H](O)[C@@H](COP(O)(O)=O)O2)C(=O)NC1=O	{[(2R,3S,5R)-3-hydroxy-5-(5-methyl-2,4-dioxo-1,2,3,4-tetrahydropyrimidin-1-yl)oxolan-2-yl]methoxy}phosphonic acid	C10H15N2O8P	322.209	-1.37	-1.68	6.78 g/L	-1.2	1.23	-3.2	4	Pyrimidine 2'-deoxyribonucleoside monophosphates	Organic compounds	Nucleosides, nucleotides, and analogues	Pyrimidine nucleotides	Pyrimidine deoxyribonucleotides	InChI=1S/C10H15N2O8P/c1-5-3-12(10(15)11-9(5)14)8-2-6(13)7(20-8)4-19-21(16,17)18/h3,6-8,13H,2,4H2,1H3,(H,11,14,15)(H2,16,17,18)/t6-,7+,8+/m0/s1	C10H15N2O8P	322.057	1.23	-0.88	70.13	1.82	0.297297	165.7	170.1	162.8	181.743	178.214	181.336	Yes
HMDB01228	InChI=1S/C5H10NO7P/c6-3(5(8)9)1-2-4(7)13-14(10,11)12/h3H,1-2,6H2,(H,8,9)(H2,10,11,12)/t3-/m0/s1	PJRXVIJAERNUIP-VKHMYHEASA-N	N[C@@H](CCC(=O)OP(O)(O)=O)C(O)=O	(2S)-2-amino-5-oxo-5-(phosphonooxy)pentanoic acid	C5H10NO7P	227.109	-1.96	-1.32	10.9 g/L	-3	1.12	9.51	6	Glutamic acid and derivatives	Chemical entities	Organic compounds	Organic acids and derivatives	Carboxylic acids and derivatives	InChI=1S/C5H10NO7P/c6-3(5(8)9)1-2-4(7)13-14(10,11)12/h3H,1-2,6H2,(H,8,9)(H2,10,11,12)/t3-/m0/s1	C5H10NO7P	227.019	1.12	-3.04	35.31	3.69	0	148.2	151.6	137.8	155.35	154.881	155.434	Yes
HMDB01229	InChI=1S/C9H9NO4/c10-6(9(13)14)3-5-1-2-7(11)8(12)4-5/h1-2,4,6H,3,10H2,(H,13,14)/t6-/m0/s1	AHMIDUVKSGCHAU-LURJTMIESA-N	N[C@@H](CC1=CC(=O)C(=O)C=C1)C(O)=O	(2S)-2-amino-3-(3,4-dioxocyclohexa-1,5-dien-1-yl)propanoic acid	C9H9NO4	195.172	-1.86	-2.09	1.58 g/L	-2.1	1.87	9.06	3	L-alpha-amino acids	Chemical entities	Organic compounds	Organic acids and derivatives	Carboxylic acids and derivatives	InChI=1S/C9H9NO4/c10-6(9(13)14)3-5-1-2-7(11)8(12)4-5/h1-2,4,6H,3,10H2,(H,13,14)/t6-/m0/s1	C9H9NO4	195.053	1.87	-2.1	37.31	2.33	0.26087	141.3	145.5	139.1	149.649	148.932	148.671	Yes
HMDB01235	InChI=1S/C8H14N3O7P/c9-5-1-10-3-11(5)8-7(13)6(12)4(18-8)2-17-19(14,15)16/h1,3-4,6-8,12-13H,2,9H2,(H2,14,15,16)/t4-,6-,7-,8-/m1/s1	PDACUKOKVHBVHJ-XVFCMESISA-N	NC1=CN=CN1[C@@H]1O[C@H](COP(O)(O)=O)[C@@H](O)[C@H]1O	{[(2R,3S,4R,5R)-5-(5-amino-1H-imidazol-1-yl)-3,4-dihydroxyoxolan-2-yl]methoxy}phosphonic acid	C8H14N3O7P	295.186	-2.27	-1.94	3.38 g/L	-4.3	1.22	7.92	4	Pentose phosphates	Chemical entities	Organic compounds	Organic oxygen compounds	Organooxygen compounds	InChI=1S/C8H14N3O7P/c9-5-1-10-3-11(5)8-7(13)6(12)4(18-8)2-17-19(14,15)16/h1,3-4,6-8,12-13H,2,9H2,(H2,14,15,16)/t4-,6-,7-,8-/m1/s1	C8H14N3O7P	295.057	1.22	-4.33	61.08	1.75	0.294118	161.4	164.2	153	169.973	169.327	171.427	Yes
HMDB01241	InChI=1S/C6H7NO4/c7-4(6(10)11)2-1-3-5(8)9/h1-3H,7H2,(H,8,9)(H,10,11)/b3-1-,4-2+	ZRHONLCTYUYMIQ-HSFFGMMNSA-N	N\C(=C\C=C/C(O)=O)C(O)=O	(2Z,4E)-5-aminohexa-2,4-dienedioic acid	C6H7NO4	157.124	-0.05	-1.76	2.75 g/L	-3.1	2.58	8.37	3	Alpha amino acids	Chemical entities	Organic compounds	Organic acids and derivatives	Carboxylic acids and derivatives	InChI=1S/C6H7NO4/c7-4(6(10)11)2-1-3-5(8)9/h1-3H,7H2,(H,8,9)(H,10,11)	C6H7NO4	157.038	2.58	-3.08	23.85	3.24	0	133.7	138.4	130.4	138.709	138.107	138.299	Yes
HMDB01256	InChI=1S/C10H26N4/c11-5-3-9-13-7-1-2-8-14-10-4-6-12/h13-14H,1-12H2	PFNFFQXMRSDOHW-UHFFFAOYSA-N	NCCCNCCCCNCCCN	(3-aminopropyl)({4-[(3-aminopropyl)amino]butyl})amine	C10H26N4	202.34	-0.66	-1.97	2.19 g/L	-1.5		11.1	11	Dialkylamines	Chemical entities	Organic compounds	Organic nitrogen compounds	Organonitrogen compounds	InChI=1S/C10H26N4/c11-5-3-9-13-7-1-2-8-14-10-4-6-12/h13-14H,1-12H2	C10H26N4	202.216		-1.45	31.52	2.78	0	151.9	155.4	162.6	157.502	157.267	157.087	Yes
HMDB01257	InChI=1S/C7H19N3/c8-4-1-2-6-10-7-3-5-9/h10H,1-9H2	ATHGHQPFGPMSJY-UHFFFAOYSA-N	NCCCCNCCCN	(4-aminobutyl)(3-aminopropyl)amine	C7H19N3	145.246	-0.62	-0.65	32.7 g/L	-1.1		10.9	7	Dialkylamines	Chemical entities	Organic compounds	Organic nitrogen compounds	Organonitrogen compounds	InChI=1S/C7H19N3/c8-4-1-2-6-10-7-3-5-9/h10H,1-9H2	C7H19N3	145.158		-1.15	19.29	2.65	0	132.2	136.8	144.1	138.022	138.05	137.83	Yes
HMDB01259	InChI=1S/C4H6O3/c5-3-1-2-4(6)7/h3H,1-2H2,(H,6,7)	UIUJIQZEACWQSV-UHFFFAOYSA-N	OC(=O)CCC=O	4-oxobutanoic acid	C4H6O3	102.089	-0.47	0.28	194 g/L	-0.56	4.13	-7	3	Straight chain fatty acids	Chemical entities	Organic compounds	Lipids and lipid-like molecules	Fatty Acyls	InChI=1S/C4H6O3/c5-3-1-2-4(6)7/h3H,1-2H2,(H,6,7)	C4H6O3	102.032	4.13	-0.56	11.48	2.68	0	129.2	136.1	114.4	115.872	114.581	114.067	Yes
HMDB01263	InChI=1S/C6H11NO3/c7-5(6(9)10)3-1-2-4-8/h4-5H,1-3,7H2,(H,9,10)	GFXYTQPNNXGICT-UHFFFAOYSA-N	NC(CCCC=O)C(O)=O	2-amino-6-oxohexanoic acid	C6H11NO3	145.156	-2.2	-0.47	49.4 g/L	-2.9	2.25	9.33	5	Alpha amino acids	Chemical entities	Organic compounds	Organic acids and derivatives	Carboxylic acids and derivatives	InChI=1/C6H11NO3/c7-5(6(9)10)3-1-2-4-8/h4-5H,1-3,7H2,(H,9,10)	C6H11NO3	145.074	2.25	-2.91	20.45	3.13	0	131.8	136.2	130.1	135.969	135.705	135.385	Yes
HMDB01264	InChI=1S/C6H6O6/c7-1-2(8)5-3(9)4(10)6(11)12-5/h2,5,7-8H,1H2/t2-,5-/m1/s1	SBJKKFFYIZUCET-DUZGATOHSA-N	[H][C@@]1(OC(=O)C(=O)C1=O)[C@H](O)CO	(5R)-5-[(1R)-1,2-dihydroxyethyl]oxolane-2,3,4-trione	C6H6O6	174.108	-1.17	0.04	190 g/L	-0.67	1.56	-3	2	Gamma butyrolactones	Chemical entities	Organic compounds	Organoheterocyclic compounds	Lactones	InChI=1S/C6H6O6/c7-1-2(8)5-3(9)4(10)6(11)12-5/h2,5,7-8H,1H2/t2-,5-/m1/s1	C6H6O6	174.016	7.8	-0.67	30.65	2.58	0.277778	138.4	144.5	127.2	139.021	136.288	136.204	Yes
HMDB01265	InChI=1S/C6H13O8P/c1-2-3(7)4(8)5(9)6(13-2)14-15(10,11)12/h2-9H,1H3,(H2,10,11,12)/t2-,3+,4+,5-,6?/m0/s1	PTVXQARCLQPGIR-DHVFOXMCSA-N	C[C@@H]1OC(OP(O)(O)=O)[C@@H](O)[C@H](O)[C@@H]1O	{[(3S,4R,5S,6S)-3,4,5-trihydroxy-6-methyloxan-2-yl]oxy}phosphonic acid	C6H13O8P	244.136	-1.53	-0.85	34.2 g/L	-2	1.16	-3.6	2	Monosaccharide phosphates	Chemical entities	Organic compounds	Organic oxygen compounds	Organooxygen compounds	InChI=1S/C6H13O8P/c1-2-3(7)4(8)5(9)6(13-2)14-15(10,11)12/h2-9H,1H3,(H2,10,11,12)/t2-,3+,4+,5-,6?/m0/s1	C6H13O8P	244.035	1.16	-2.01	43.23	2.49	0.214286	151.2	155.9	141.3	150.237	150.025	152.27	Yes
HMDB01266	InChI=1S/C6H12O6/c7-2-6(11)5(10)4(9)3(8)1-12-6/h3-5,7-11H,1-2H2/t3-,4+,5-,6+/m0/s1	LKDRXBCSQODPBY-BGPJRJDNSA-N	OC[C@@]1(O)OC[C@H](O)[C@@H](O)[C@@H]1O	(2R,3S,4R,5S)-2-(hydroxymethyl)oxane-2,3,4,5-tetrol	C6H12O6	180.156	-2.51	0.82	1190 g/L	-2.8	10.29	-3.5	1	Monosaccharides	Chemical entities	Organic compounds	Organic oxygen compounds	Organooxygen compounds	InChI=1S/C6H12O6/c7-2-6(11)5(10)4(9)3(8)1-12-6/h3-5,7-11H,1-2H2/t3-,4+,5-,6+/m0/s1	C6H12O6	180.063	10.29	-2.76	31.38	2.71	0.25	137.2	142.9	129.4	140.557	138.34	138.12	Yes
HMDB01267	InChI=1S/C9H10N2O2/c10-9(13)4-3-8(12)7-2-1-5-11-6-7/h1-2,5-6H,3-4H2,(H2,10,13)	DJEKVKGYYASXCW-UHFFFAOYSA-N	NC(=O)CCC(=O)C1=CN=CC=C1	4-oxo-4-(pyridin-3-yl)butanamide	C9H10N2O2	178.188	-0.45	-1.19	11.5 g/L	-0.67	14.5	3.81	4	Aryl alkyl ketones	Chemical entities	Organic compounds	Organic oxygen compounds	Organooxygen compounds	InChI=1S/C9H10N2O2/c10-9(13)4-3-8(12)7-2-1-5-11-6-7/h1-2,5-6H,3-4H2,(H2,10,13)	C9H10N2O2	178.074	-1.48	-2.49	32.55	2	0.26087	135.7	141.9	135.1	144.766	144.984	144.559	Yes
HMDB01270	InChI=1S/C3H8O10P2/c4-2(1-12-14(6,7)8)3(5)13-15(9,10)11/h2,4H,1H2,(H2,6,7,8)(H2,9,10,11)	LJQLQCAXBUHEAZ-UHFFFAOYSA-N	OC(COP(O)(O)=O)C(=O)OP(O)(O)=O	{[2-hydroxy-3-(phosphonooxy)propanoyl]oxy}phosphonic acid	C3H8O10P2	266.037	-1.14	-1.44	9.64 g/L	-2.3	1.01	-4.2	6	Acyl monophosphates	Chemical entities	Organic compounds	Organic acids and derivatives	Organic phosphoric acids and derivatives	InChI=1/C3H8O10P2/c4-2(1-12-14(6,7)8)3(5)13-15(9,10)11/h2,4H,1H2,(H2,6,7,8)(H2,9,10,11)	C3H8O10P2	265.959	1.01	-2.3	39.9	3.95	0	148.8	152.7	140.4	152.891	151.826	153.785	Yes
HMDB01271	InChI=1S/C9H13N2O9P/c12-5-4(2-19-21(16,17)18)20-7(6(5)13)3-1-10-9(15)11-8(3)14/h1,4-7,12-13H,2H2,(H2,16,17,18)(H2,10,11,14,15)/t4-,5-,6-,7+/m1/s1	MOBMOJGXNHLLIR-GBNDHIKLSA-N	O[C@H]1[C@@H](O)[C@@H](O[C@@H]1COP(O)(O)=O)C1=CNC(=O)NC1=O	{[(2R,3S,4R,5S)-5-(2,4-dioxo-1,2,3,4-tetrahydropyrimidin-5-yl)-3,4-dihydroxyoxolan-2-yl]methoxy}phosphonic acid	C9H13N2O9P	324.181	-1.86	-1.64	7.51 g/L	-3.2	1.23	-3.6	4	Pentose phosphates	Chemical entities	Organic compounds	Organic oxygen compounds	Organooxygen compounds	InChI=1S/C9H13N2O9P/c12-5-4(2-19-21(16,17)18)20-7(6(5)13)3-1-10-9(15)11-8(3)14/h1,4-7,12-13H,2H2,(H2,16,17,18)(H2,10,11,14,15)/t4-,5-,6-,7+/m1/s1	C9H13N2O9P	324.036	1.23	-1.53	70.66	1.87	0.314286	162.2	165.8	159.2	181	180.494	181.005	Yes
HMDB01274	InChI=1S/C10H16N2O11P2/c1-5-3-12(10(15)11-9(5)14)8-2-6(13)7(22-8)4-21-25(19,20)23-24(16,17)18/h3,6-8,13H,2,4H2,1H3,(H,19,20)(H,11,14,15)(H2,16,17,18)/t6-,7+,8+/m0/s1	UJLXYODCHAELLY-XLPZGREQSA-N	CC1=CN([C@H]2C[C@H](O)[C@@H](COP(O)(=O)OP(O)(O)=O)O2)C(=O)NC1=O	{[hydroxy({[(2R,3S,5R)-3-hydroxy-5-(5-methyl-2,4-dioxo-1,2,3,4-tetrahydropyrimidin-1-yl)oxolan-2-yl]methoxy})phosphoryl]oxy}phosphonic acid	C10H16N2O11P2	402.188	-0.87	-1.76	6.94 g/L	-1.7	1.77	-3.2	6	Pyrimidine 2'-deoxyribonucleoside diphosphates	Chemical entities	Organic compounds	Nucleosides, nucleotides, and analogues	Pyrimidine nucleotides	InChI=1S/C10H16N2O11P2/c1-5-3-12(10(15)11-9(5)14)8-2-6(13)7(22-8)4-21-25(19,20)23-24(16,17)18/h3,6-8,13H,2,4H2,1H3,(H,19,20)(H,11,14,15)(H2,16,17,18)/t6-,7+,8+/m0/s1	C10H16N2O11P2	402.023	1.77	-1.3	89.57	1.74	0.261905	179.9	183.7	176.2	210.34	205.369	206.82	Yes
HMDB01276	InChI=1S/C9H21N3O/c1-9(13)12-8-4-7-11-6-3-2-5-10/h11H,2-8,10H2,1H3,(H,12,13)	MQTAVJHICJWXBR-UHFFFAOYSA-N	CC(=O)NCCCNCCCCN	N-{3-[(4-aminobutyl)amino]propyl}acetamide	C9H21N3O	187.282	-0.47	-1.6	4.72 g/L	-1.3	16.53	10.67	8	Carboximidic acids	Chemical entities	Organic compounds	Organic acids and derivatives	Carboximidic acids and derivatives	InChI=1S/C9H21N3O/c1-9(13)12-8-4-7-11-6-3-2-5-10/h11H,2-8,10H2,1H3,(H,12,13)	C9H21N3O	187.168	5.04	-3.27	28.76	2.84	0	146.1	150.7	148.1	154.823	154.664	154.107	Yes
HMDB01280	InChI=1S/C6H7NO3/c7-5(6(9)10)3-1-2-4-8/h1-4H,7H2,(H,9,10)/b2-1-,5-3+	QCGTZPZKJPTAEP-REDYYMJGSA-N	N\C(=C\C=C/C=O)C(O)=O	(2E,4Z)-2-amino-6-oxohexa-2,4-dienoic acid	C6H7NO3	141.125	-0.14	-1.38	5.9 g/L	-3.1	2.76	7.72	3	Alpha amino acids	Chemical entities	Organic compounds	Organic acids and derivatives	Carboxylic acids and derivatives	InChI=1S/C6H7NO3/c7-5(6(9)10)3-1-2-4-8/h1-4H,7H2,(H,9,10)	C6H7NO3	141.043	2.76	-3.07	20.45	3.13	0	128.6	133.7	129.5	133.96	133.426	133.361	Yes
HMDB01292	InChI=1S/C5H10O4/c6-1-4-5(8)3(7)2-9-4/h3-8H,1-2H2/t3-,4+,5+/m1/s1	KZVAAIRBJJYZOW-WISUUJSJSA-N	OC[C@@H]1OC[C@@H](O)[C@@H]1O	(2S,3S,4R)-2-(hydroxymethyl)oxolane-3,4-diol	C5H10O4	134.131	-1.98	0.89	1050 g/L	-1.9	12.88	-3	1	Pentoses	Chemical entities	Organic compounds	Organic oxygen compounds	Organooxygen compounds	InChI=1S/C5H10O4/c6-1-4-5(8)3(7)2-9-4/h3-8H,1-2H2/t3-,4+,5+/m1/s1	C5H10O4	134.058	12.88	-1.94	19.53	2.14	0.263158	126.5	132.9	117.6	125.835	123.902	124.063	Yes
HMDB01294	InChI=1S/C3H8O10P2/c4-3(5)2(13-15(9,10)11)1-12-14(6,7)8/h2H,1H2,(H,4,5)(H2,6,7,8)(H2,9,10,11)/t2-/m1/s1	XOHUEYCVLUUEJJ-UWTATZPHSA-N	OC(=O)[C@@H](COP(O)(O)=O)OP(O)(O)=O	(2R)-2,3-bis(phosphonooxy)propanoic acid	C3H8O10P2	266.037	-1.55	-1.44	9.69 g/L	-1.8	0.48		6	Sugar acids and derivatives	Chemical entities	Organic compounds	Organic oxygen compounds	Organooxygen compounds	InChI=1S/C3H8O10P2/c4-3(5)2(13-15(9,10)11)1-12-14(6,7)8/h2H,1H2,(H,4,5)(H2,6,7,8)(H2,9,10,11)/t2-/m1/s1	C3H8O10P2	265.959	0.48	-1.77	40.39	4.18	0	154.1	157.2	141			150.379	Yes
HMDB01299	InChI=1S/C6H13O7PS/c1-15-3-5(8)6(9)4(7)2-13-14(10,11)12/h5-6,8-9H,2-3H2,1H3,(H2,10,11,12)/t5-,6+/m1/s1	CNSJRYUMVMWNMC-RITPCOANSA-N	CSC[C@@H](O)[C@@H](O)C(=O)COP(O)(O)=O	{[(3R,4S)-3,4-dihydroxy-5-(methylsulfanyl)-2-oxopentyl]oxy}phosphonic acid	C6H13O7PS	260.202	-0.43	-1.13	19.3 g/L	-1.3	1.18	-3.4	7	Glycerone phosphates	Chemical entities	Organic compounds	Organic oxygen compounds	Organooxygen compounds	InChI=1S/C6H13O7PS/c1-15-3-5(8)6(9)4(7)2-13-14(10,11)12/h5-6,8-9H,2-3H2,1H3,(H2,10,11,12)/t5-,6+/m1/s1	C6H13O7PS	260.012	1.18	-1.28	39.53	3.93	0	154.9	160	150.9	156.971	157.867	158.383	Yes
HMDB01301	InChI=1S/C5H7NO2/c7-5(8)4-2-1-3-6-4/h3-4H,1-2H2,(H,7,8)	DWAKNKKXGALPNW-UHFFFAOYSA-N	OC(=O)C1CCC=N1	3,4-dihydro-2H-pyrrole-2-carboxylic acid	C5H7NO2	113.115	-0.01	-0.94	13.1 g/L	-2.3	1.82	6.07	1	Alpha amino acids and derivatives	Chemical entities	Organic compounds	Organic acids and derivatives	Carboxylic acids and derivatives	InChI=1/C5H7NO2/c7-5(8)4-2-1-3-6-4/h3-4H,1-2H2,(H,7,8)	C5H7NO2	113.048	1.82	-2.28	16	2.24	0.333333	126.3	131.9	123.1	117.548	117.248	116.904	Yes
HMDB01310	InChI=1S/C3H7NO2/c1-2(4)3(5)6/h2H,4H2,1H3,(H,5,6)/t2-/m1/s1	QNAYBMKLOCPYGJ-UWTATZPHSA-N	C[C@@H](N)C(O)=O	(2R)-2-aminopropanoic acid	C3H7NO2	89.0932	-3.05	0.7	447 g/L	-2.8	2.47	9.48	1	Alanine and derivatives	Chemical entities	Organic compounds	Organic acids and derivatives	Carboxylic acids and derivatives	InChI=1S/C3H7NO2/c1-2(4)3(5)6/h2H,4H2,1H3,(H,5,6)/t2-/m1/s1	C3H7NO2	89.0477	2.47	-2.84	9.33	2.99	0	117.4	122	111.4	110.079	109.251	109.025	Yes
HMDB01311	InChI=1S/C3H6O3/c1-2(4)3(5)6/h2,4H,1H3,(H,5,6)/t2-/m1/s1	JVTAAEKCZFNVCJ-UWTATZPHSA-N	C[C@@H](O)C(O)=O	(2R)-2-hydroxypropanoic acid	C3H6O3	90.0779	-0.79	0.79	562 g/L	-0.47	3.78	-3.7	1	Alpha hydroxy acids and derivatives	Organic compounds	Organic acids and derivatives	Hydroxy acids and derivatives	Alpha hydroxy acids and derivatives	InChI=1S/C3H6O3/c1-2(4)3(5)6/h2,4H,1H3,(H,5,6)/t2-/m1/s1	C3H6O3	90.0317	3.78	-0.47	9.33	2.99	0	124.9	131.5	107.7	110.274	108.965	108.467	Yes
HMDB01313	InChI=1S/C6H13O9P/c7-1-2(8)4(10)6(5(11)3(1)9)15-16(12,13)14/h1-11H,(H2,12,13,14)/t1-,2-,3-,4+,5-,6-/m0/s1	INAPMGSXUVUWAF-CNWJWELYSA-N	O[C@@H]1[C@H](O)[C@H](O)[C@@H](OP(O)(O)=O)[C@H](O)[C@H]1O	{[(1S,2R,3S,4S,5S,6S)-2,3,4,5,6-pentahydroxycyclohexyl]oxy}phosphonic acid	C6H13O9P	260.136	-1.98	-0.82	39.5 g/L	-3.9	1.16	-3.6	2	Inositol phosphates	Organic compounds	Organic oxygen compounds	Organooxygen compounds	Alcohols and polyols	InChI=1S/C6H13O9P/c7-1-2(8)4(10)6(5(11)3(1)9)15-16(12,13)14/h1-11H,(H2,12,13,14)/t1-,2-,3-,4+,5-,6-/m0/s1	C6H13O9P	260.03	1.16	-3.91	48.36	2.83	0.206897	153.9	157.7	144.5	157.367	156.383	156.936	Yes
HMDB01314	InChI=1S/C10H12N5O7P/c11-10-13-7-4(8(17)14-10)12-2-15(7)9-5(16)6-3(21-9)1-20-23(18,19)22-6/h2-3,5-6,9,16H,1H2,(H,18,19)(H3,11,13,14,17)/t3-,5-,6-,9-/m1/s1	ZOOGRGPOEVQQDX-UUOKFMHZSA-N	NC1=NC2=C(N=CN2[C@@H]2O[C@@H]3COP(O)(=O)O[C@H]3[C@H]2O)C(=O)N1	9-[(4aR,6R,7R,7aS)-2,7-dihydroxy-2-oxo-hexahydro-2λ⁵-furo[3,2-d][1,3,2]dioxaphosphinin-6-yl]-2-amino-6,9-dihydro-1H-purin-6-one	C10H12N5O7P	345.205	-1.98	-1.96	3.79 g/L	-2.1	2.05	1.41	1	3',5'-cyclic purine nucleotides	Organic compounds	Nucleosides, nucleotides, and analogues	Purine nucleotides	Cyclic purine nucleotides	InChI=1S/C10H12N5O7P/c11-10-13-7-4(8(17)14-10)12-2-15(7)9-5(16)6-3(21-9)1-20-23(18,19)22-6/h2-3,5-6,9,16H,1H2,(H,18,19)(H3,11,13,14,17)/t3-,5-,6-,9-/m1/s1	C10H12N5O7P	345.047	-6.3	-4.73	86.03	1.45	0.526316	171.5	175.2	164.6	185.396	185.375	185.596	Yes
HMDB01316	InChI=1S/C6H13O10P/c7-2(1-16-17(13,14)15)3(8)4(9)5(10)6(11)12/h2-5,7-10H,1H2,(H,11,12)(H2,13,14,15)/t2-,3-,4+,5-/m1/s1	BIRSGZKFKXLSJQ-SQOUGZDYSA-N	O[C@H](COP(O)(O)=O)[C@@H](O)[C@H](O)[C@@H](O)C(O)=O	(2R,3S,4R,5R)-2,3,4,5-tetrahydroxy-6-(phosphonooxy)hexanoic acid	C6H13O10P	276.135	-2.27	-1.12	20.7 g/L	-3.5	1.49	-3.5	7	Monosaccharide phosphates	Chemical entities	Organic compounds	Organic oxygen compounds	Organooxygen compounds	InChI=1S/C6H13O10P/c7-2(1-16-17(13,14)15)3(8)4(9)5(10)6(11)12/h2-5,7-10H,1H2,(H,11,12)(H2,13,14,15)/t2-,3-,4+,5-/m1/s1	C6H13O10P	276.025	1.49	-3.53	48.61	4.25	0	152.8	156.1	146.2	161.642	158.823	161.075	Yes
HMDB01319	InChI=1S/C8H12NO6P/c1-5-8(11)7(3-10)6(2-9-5)4-15-16(12,13)14/h2,10-11H,3-4H2,1H3,(H2,12,13,14)	WHOMFKWHIQZTHY-UHFFFAOYSA-N	CC1=NC=C(COP(O)(O)=O)C(CO)=C1O	{[5-hydroxy-4-(hydroxymethyl)-6-methylpyridin-3-yl]methoxy}phosphonic acid	C8H12NO6P	249.158	-0.8	-1.42	9.41 g/L	-3.6	1.74	5.55	4	Pyridoxine-5'-phosphates	Chemical entities	Organic compounds	Organoheterocyclic compounds	Pyridines and derivatives	InChI=1S/C8H12NO6P/c1-5-8(11)7(3-10)6(2-9-5)4-15-16(12,13)14/h2,10-11H,3-4H2,1H3,(H2,12,13,14)	C8H12NO6P	249.04	1.74	-3.64	46.3	2.52	0.214286	153.2	157.2	148.5	156.713	156.131	156.992	Yes
HMDB01321	InChI=1S/C4H9O7P/c5-1-3(6)4(7)2-11-12(8,9)10/h1,3-4,6-7H,2H2,(H2,8,9,10)/t3-,4+/m0/s1	NGHMDNPXVRFFGS-IUYQGCFVSA-N	O[C@H](COP(O)(O)=O)[C@@H](O)C=O	[(2R,3R)-2,3-dihydroxy-4-oxobutoxy]phosphonic acid	C4H9O7P	200.084	-1.89	-0.93	23.7 g/L	-2.4	1.48	-3.6	5	Monosaccharide phosphates	Chemical entities	Organic compounds	Organic oxygen compounds	Organooxygen compounds	InChI=1S/C4H9O7P/c5-1-3(6)4(7)2-11-12(8,9)10/h1,3-4,6-7H,2H2,(H2,8,9,10)/t3-,4+/m0/s1	C4H9O7P	200.009	1.48	-2.43	28.15	3.64	0	140.9	145.8	134.3	137.988	137.757	138.302	Yes
HMDB01324	InChI=1S/C10H12N2O2/c13-7-12-9(3-4-10(12)14)8-2-1-5-11-6-8/h1-2,5-6,9,13H,3-4,7H2/t9-/m0/s1	GQUFOBHEPVFQMD-VIFPVBQESA-N	OCN1[C@@H](CCC1=O)C1=CN=CC=C1	(5S)-1-(hydroxymethyl)-5-(pyridin-3-yl)pyrrolidin-2-one	C10H12N2O2	192.214	-0.66	-0.67	41 g/L	-0.37	14	4.79	2	Pyrrolidinylpyridines	Chemical entities	Organic compounds	Organoheterocyclic compounds	Pyridines and derivatives	InChI=1S/C10H12N2O2/c13-7-12-9(3-4-10(12)14)8-2-1-5-11-6-8/h1-2,5-6,9,13H,3-4,7H2/t9-/m0/s1	C10H12N2O2	192.09	14	-0.37	39.19	1.95	0.407407	142.4	148.5	138.3	147.807	147.485	147.332	Yes
HMDB01325	InChI=1S/C9H20N2O2/c1-11(2,3)7-5-4-6-8(10)9(12)13/h8H,4-7,10H2,1-3H3/t8-/m0/s1	MXNRLFUSFKVQSK-QMMMGPOBSA-N	C[N+](C)(C)CCCC[C@H](N)C([O-])=O	(2S)-2-amino-6-(trimethylazaniumyl)hexanoate	C9H20N2O2	188.267	-3.18	-3.31	0.12 g/L	-6.2	2.41	9.53	6	L-alpha-amino acids	Chemical entities	Organic compounds	Organic acids and derivatives	Carboxylic acids and derivatives	InChI=1S/C9H20N2O2/c1-11(2,3)7-5-4-6-8(10)9(12)13/h8H,4-7,10H2,1-3H3/p+1/t8-/m0/s1	C9H21N2O2	189.16	2.41	-6.2	30.91	3.36	0	140	142.9	154.7	153.95	153.293	153.203	Yes
HMDB01330	InChI=1S/C7H7NO5/c8-5(7(12)13)4(6(10)11)2-1-3-9/h1-3H,8H2,(H,10,11)(H,12,13)/b2-1-,5-4-	KACPVQQHDVBVFC-OIFXTYEKSA-N	N\C(C(O)=O)=C(\C=C/C=O)/C(O)=O	(2Z)-2-amino-3-[(1Z)-3-oxoprop-1-en-1-yl]but-2-enedioic acid	C7H7NO5	185.134	-0.05	-2.05	1.64 g/L	-3.7	2.38	6.72	4	Alpha amino acids	Chemical entities	Organic compounds	Organic acids and derivatives	Carboxylic acids and derivatives	InChI=1S/C7H7NO5/c8-5(7(12)13)4(6(10)11)2-1-3-9/h1-3H,8H2,(H,10,11)(H,12,13)	C7H7NO5	185.032	2.38	-3.67	32.27	4.07	0	139.5	144	136.4	143.472	143.263	143.284	Yes
HMDB01343	InChI=1S/C6H13O7P/c1-6(9,4-5(7)8)2-3-13-14(10,11)12/h9H,2-4H2,1H3,(H,7,8)(H2,10,11,12)/t6-/m1/s1	OKZYCXHTTZZYSK-ZCFIWIBFSA-N	C[C@@](O)(CCOP(O)(O)=O)CC(O)=O	(3R)-3-hydroxy-3-methyl-5-(phosphonooxy)pentanoic acid	C6H13O7P	228.137	-2.18	-1.06	19.9 g/L	-1.2	1.71	-2.9	6	Monoalkyl phosphates	Chemical entities	Organic compounds	Organic acids and derivatives	Organic phosphoric acids and derivatives	InChI=1S/C6H13O7P/c1-6(9,4-5(7)8)2-3-13-14(10,11)12/h9H,2-4H2,1H3,(H,7,8)(H2,10,11,12)/t6-/m1/s1	C6H13O7P	228.04	1.71	-1.22	35.6	3.76	0	145.6	150.1	141.2	148.442	149.062	150.167	Yes
HMDB01351	InChI=1S/C5H11O7P/c6-2-4-3(7)1-5(11-4)12-13(8,9)10/h3-7H,1-2H2,(H2,8,9,10)/t3-,4+,5?/m0/s1	KBDKAJNTYKVSEK-PYHARJCCSA-N	OC[C@H]1OC(C[C@@H]1O)OP(O)(O)=O	{[(4S,5R)-4-hydroxy-5-(hydroxymethyl)oxolan-2-yl]oxy}phosphonic acid	C5H11O7P	214.11	-2.14	-0.76	37.6 g/L	-1.5	1.37	-3	3	Pentoses	Chemical entities	Organic compounds	Organic oxygen compounds	Organooxygen compounds	InChI=1S/C5H11O7P/c6-2-4-3(7)1-5(11-4)12-13(8,9)10/h3-7H,1-2H2,(H2,8,9,10)/t3-,4+,5?/m0/s1	C5H11O7P	214.024	1.37	-1.53	33.81	2.22	0.208333	146.3	151.3	135.5	145.906	145.711	145.484	Yes
HMDB01352	InChI=1S/C3H4O4/c4-1-2(5)3(6)7/h4H,1H2,(H,6,7)	HHDDCCUIIUWNGJ-UHFFFAOYSA-N	OCC(=O)C(O)=O	3-hydroxy-2-oxopropanoic acid	C3H4O4	104.061	-1.43	0.3	209 g/L	-0.75	2.57	-3.4	2	Beta hydroxy acids and derivatives	Chemical entities	Organic compounds	Organic acids and derivatives	Hydroxy acids and derivatives	InChI=1S/C3H4O4/c4-1-2(5)3(6)7/h4H,1H2,(H,6,7)	C3H4O4	104.011	2.57	-0.75	12	3.14	0	125.7	132	112.1	113.696	112.89	113.111	Yes
HMDB01353	InChI=1S/C6H10O6/c7-2-5(10)3(8)1-4(9)6(11)12/h3,5,7-8,10H,1-2H2,(H,11,12)/t3-,5-/m1/s1	WPAMZTWLKIDIOP-NQXXGFSBSA-N	OC[C@@H](O)[C@H](O)CC(=O)C(O)=O	(4R,5R)-4,5,6-trihydroxy-2-oxohexanoic acid	C6H10O6	178.14	-1.87	-0.12	134 g/L	-1.8	2.91	-3	5	Medium-chain keto acids and derivatives	Chemical entities	Organic compounds	Organic acids and derivatives	Keto acids and derivatives	InChI=1S/C6H10O6/c7-2-5(10)3(8)1-4(9)6(11)12/h3,5,7-8,10H,1-2H2,(H,11,12)/t3-,5-/m1/s1	C6H10O6	178.048	2.91	-1.78	28.25	3.75	0	137.5	142.9	129.6	141.251	141.309	141.575	Yes
HMDB01366	InChI=1S/C5H4N4/c1-4-5(8-2-6-1)9-3-7-4/h1-3H,(H,6,7,8,9)	KDCGOANMDULRCW-UHFFFAOYSA-N	N1C=NC2=C1C=NC=N2	7H-purine	C5H4N4	120.112	-0.19	-0.35	53.5 g/L	-0.34	9.31	4.24	0	Purines and purine derivatives	Organic compounds	Organoheterocyclic compounds	Imidazopyrimidines	Purines and purine derivatives	InChI=1S/C5H4N4/c1-4-5(8-2-6-1)9-3-7-4/h1-3H,(H,6,7,8,9)	C5H4N4	120.044	10.68	-0.3	20.5	1.77	0.714286	120.4	127	116.4	116.917	116.277	115.833	Yes
HMDB01369	InChI=1S/C5H7NO3/c7-3-1-4(5(8)9)6-2-3/h2-4,7H,1H2,(H,8,9)	WFOFKRKDDKGRIK-UHFFFAOYSA-N	OC1CC(N=C1)C(O)=O	4-hydroxy-3,4-dihydro-2H-pyrrole-2-carboxylic acid	C5H7NO3	129.114	-1.1	-0.58	33.9 g/L	-1.5	3.72	2.59	1	Alpha amino acids and derivatives	Chemical entities	Organic compounds	Organic acids and derivatives	Carboxylic acids and derivatives	InChI=1/C5H7NO3/c7-3-1-4(5(8)9)6-2-3/h2-4,7H,1H2,(H,8,9)	C5H7NO3	129.043	3.72	-1.45	19.32	2.05	0.3125	128.9	134.8	120.2	123.565	123.269	122.656	Yes
HMDB01370	InChI=1S/C7H14N2O4/c8-4(6(10)11)2-1-3-5(9)7(12)13/h4-5H,1-3,8-9H2,(H,10,11)(H,12,13)/t4-,5-/m0/s1	GMKMEZVLHJARHF-WHFBIAKZSA-N	N[C@@H](CCC[C@H](N)C(O)=O)C(O)=O	(2S,6S)-2,6-diaminoheptanedioic acid	C7H14N2O4	190.197	-4.13	-1.13	14.1 g/L	-5.5	1.85	9.83	6	L-alpha-amino acids	Chemical entities	Organic compounds	Organic acids and derivatives	Carboxylic acids and derivatives	InChI=1S/C7H14N2O4/c8-4(6(10)11)2-1-3-5(9)7(12)13/h4-5H,1-3,8-9H2,(H,10,11)(H,12,13)/t4-,5-/m0/s1	C7H14N2O4	190.095	1.85	-5.55	30.99	3.45	0	140.4	143.3	137.5	148.918	148.385	150.795	Yes
HMDB01376	InChI=1S/C6H11O9P/c7-3(1-4(8)6(10)11)5(9)2-15-16(12,13)14/h3,5,7,9H,1-2H2,(H,10,11)(H2,12,13,14)/t3-,5+/m0/s1	OVPRPPOVAXRCED-WVZVXSGGSA-N	O[C@H](COP(O)(O)=O)[C@@H](O)CC(=O)C(O)=O	(4S,5R)-4,5-dihydroxy-2-oxo-6-(phosphonooxy)hexanoic acid	C6H11O9P	258.12	-2.36	-1.26	14.3 g/L	-1.9	1.48	-3.3	7	Medium-chain keto acids and derivatives	Chemical entities	Organic compounds	Organic acids and derivatives	Keto acids and derivatives	InChI=1S/C6H11O9P/c7-3(1-4(8)6(10)11)5(9)2-15-16(12,13)14/h3,5,7,9H,1-2H2,(H,10,11)(H2,12,13,14)/t3-,5+/m0/s1	C6H11O9P	258.014	1.48	-1.9	43.48	3.95	0	151.7	144.5	143	154.502	153.68	154.331	Yes
HMDB01385	InChI=1S/C6H10O6/c7-1-2-3(8)4(9)5(10)6(11)12-2/h2-3,5-8,10-11H,1H2/t2-,3+,5-,6-/m1/s1	APIQNBNBIICCON-FKMSRSAHSA-N	OC[C@H]1O[C@@H](O)[C@H](O)C(=O)[C@H]1O	(2R,3S,5S,6R)-2,3,5-trihydroxy-6-(hydroxymethyl)oxan-4-one	C6H10O6	178.14	-2.21	0.53	608 g/L	-2.3	10.36	-3	1	Hexoses	Chemical entities	Organic compounds	Organic oxygen compounds	Organooxygen compounds	InChI=1S/C6H10O6/c7-1-2-3(8)4(9)5(10)6(11)12-2/h2-3,5-8,10-11H,1H2/t2-,3+,5-,6-/m1/s1	C6H10O6	178.048	11.06	-2.32	31	2.63	0.272727	135.2	141.2	127.6	135.133	133.215	133.447	Yes
HMDB01390	InChI=1S/C10H12N2O2/c1-12-8(5-9(13)10(12)14)7-3-2-4-11-6-7/h2-4,6,8-9,13H,5H2,1H3/t8-,9?/m0/s1	XOKCJXZZNAUIQN-IENPIDJESA-N	CN1[C@@H](CC(O)C1=O)C1=CN=CC=C1	(5S)-3-hydroxy-1-methyl-5-(pyridin-3-yl)pyrrolidin-2-one	C10H12N2O2	192.214	-0.32	-0.61	47.7 g/L	-0.73	13.11	4.79	1	Pyrrolidinylpyridines	Chemical entities	Organic compounds	Organoheterocyclic compounds	Pyridines and derivatives	InChI=1S/C10H12N2O2/c1-12-8(5-9(13)10(12)14)7-3-2-4-11-6-7/h2-4,6,8-9,13H,5H2,1H3/t8-,9?/m0/s1	C10H12N2O2	192.09	13.11	-0.73	39.52	1.97	0.407407	143.4	149.6	138.5	147.786	147.3	147.084	Yes
HMDB01396	InChI=1S/C20H25N7O6/c1-27-12(9-23-16-15(27)18(31)26-20(21)25-16)8-22-11-4-2-10(3-5-11)17(30)24-13(19(32)33)6-7-14(28)29/h2-5,12-13,22H,6-9H2,1H3,(H,24,30)(H,28,29)(H,32,33)(H4,21,23,25,26,31)/t12?,13-/m1/s1	ZNOVTXRBGFNYRX-ZGTCLIOFSA-N	CN1C(CNC2=CC=C(C=C2)C(=O)N[C@H](CCC(O)=O)C(O)=O)CNC2=C1C(=O)NC(N)=N2	(2R)-2-[(4-{[(2-amino-5-methyl-4-oxo-3,4,5,6,7,8-hexahydropteridin-6-yl)methyl]amino}phenyl)formamido]pentanedioic acid	C20H25N7O6	459.456	-1.26	-3.12	0.35 g/L	-2.8	3.22	4.64	9	Tetrahydrofolic acids	Chemical entities	Organic compounds	Organoheterocyclic compounds	Pteridines and derivatives	InChI=1S/C20H25N7O6/c1-27-12(9-23-16-15(27)18(31)26-20(21)25-16)8-22-11-4-2-10(3-5-11)17(30)24-13(19(32)33)6-7-14(28)29/h2-5,12-13,22H,6-9H2,1H3,(H,24,30)(H,28,29)(H,32,33)(H4,21,23,25,26,31)/t12?,13-/m1/s1	C20H25N7O6	459.187	3.3	-4.32	129.32	1.27	0.283333	196.3	198.1	197.4	238.549	237.884	237.144	Yes
HMDB01397	InChI=1S/C10H14N5O8P/c11-10-13-7-4(8(18)14-10)12-2-15(7)9-6(17)5(16)3(23-9)1-22-24(19,20)21/h2-3,5-6,9,16-17H,1H2,(H2,19,20,21)(H3,11,13,14,18)/t3-,5-,6-,9-/m1/s1	RQFCJASXJCIDSX-UUOKFMHZSA-N	NC1=NC2=C(N=CN2[C@@H]2O[C@H](COP(O)(O)=O)[C@@H](O)[C@H]2O)C(=O)N1	{[(2R,3S,4R,5R)-5-(2-amino-6-oxo-6,9-dihydro-1H-purin-9-yl)-3,4-dihydroxyoxolan-2-yl]methoxy}phosphonic acid	C10H14N5O8P	363.221	-1.99	-2.01	3.56 g/L	-2.9	1.05	1.73	4	Purine ribonucleoside monophosphates	Organic compounds	Nucleosides, nucleotides, and analogues	Purine nucleotides	Purine ribonucleotides	InChI=1S/C10H14N5O8P/c11-10-13-7-4(8(18)14-10)12-2-15(7)9-6(17)5(16)3(23-9)1-22-24(19,20)21/h2-3,5-6,9,16-17H,1H2,(H2,19,20,21)(H3,11,13,14,18)/t3-,5-,6-,9-/m1/s1	C10H14N5O8P	363.058	-5.75	-6.23	88.01	1.53	0.375	171.9	174.7	166.8	190.132	189.181	189.229	Yes
HMDB01401	InChI=1S/C6H13O9P/c7-3-2(1-14-16(11,12)13)15-6(10)5(9)4(3)8/h2-10H,1H2,(H2,11,12,13)/t2-,3-,4+,5-,6?/m1/s1	NBSCHQHZLSJFNQ-GASJEMHNSA-N	OC1O[C@H](COP(O)(O)=O)[C@@H](O)[C@H](O)[C@H]1O	{[(2R,3S,4S,5R)-3,4,5,6-tetrahydroxyoxan-2-yl]methoxy}phosphonic acid	C6H13O9P	260.136	-2.06	-0.92	31.4 g/L	-3.1	1.22	-3.6	3	Hexose phosphates	Chemical entities	Organic compounds	Organic oxygen compounds	Organooxygen compounds	InChI=1S/C6H13O9P/c7-3-2(1-14-16(11,12)13)15-6(10)5(9)4(3)8/h2-10H,1H2,(H2,11,12,13)/t2-,3-,4+,5-,6?/m1/s1	C6H13O9P	260.03	1.22	-3.06	46.69	2.54	0.206897	152.7	156.8	144.1	157.112	153.773	154.009	Yes
HMDB01409	InChI=1S/C9H13N2O8P/c12-5-3-8(11-2-1-7(13)10-9(11)14)19-6(5)4-18-20(15,16)17/h1-2,5-6,8,12H,3-4H2,(H,10,13,14)(H2,15,16,17)/t5-,6+,8+/m0/s1	JSRLJPSBLDHEIO-SHYZEUOFSA-N	O[C@H]1C[C@@H](O[C@@H]1COP(O)(O)=O)N1C=CC(=O)NC1=O	{[(2R,3S,5R)-5-(2,4-dioxo-1,2,3,4-tetrahydropyrimidin-1-yl)-3-hydroxyoxolan-2-yl]methoxy}phosphonic acid	C9H13N2O8P	308.182	-1.42	-1.59	7.97 g/L	-1.6	1.23	-3.2	4	Pyrimidine 2'-deoxyribonucleoside monophosphates	Chemical entities	Organic compounds	Nucleosides, nucleotides, and analogues	Pyrimidine nucleotides	InChI=1S/C9H13N2O8P/c12-5-3-8(11-2-1-7(13)10-9(11)14)19-6(5)4-18-20(15,16)17/h1-2,5-6,8,12H,3-4H2,(H,10,13,14)(H2,15,16,17)/t5-,6+,8+/m0/s1	C9H13N2O8P	308.041	1.23	-1.27	64.88	1.86	0.323529	162.3	166.8	158.9	179.322	180.55	180.306	Yes
HMDB01410	InChI=1S/C9H9N5O5/c1-2(15)5(16)3-8(18)14(19)6-4(11-3)7(17)13-9(10)12-6/h8,18-19H,1H3,(H3,10,12,13,17)	QBHQZPRDJMYEDG-UHFFFAOYSA-N	CC(=O)C(=O)C1=NC2=C(N=C(N)NC2=O)N(O)C1O	1-(2-amino-7,8-dihydroxy-4-oxo-3,4,7,8-tetrahydropteridin-6-yl)propane-1,2-dione	C9H9N5O5	267.198	-0.83	-2.71	0.52 g/L	-1.2	10.77	2.26	2	Pterins and derivatives	Chemical entities	Organic compounds	Organoheterocyclic compounds	Pteridines and derivatives	InChI=1/C9H9N5O5/c1-2(15)5(16)3-8(18)14(19)6-4(11-3)7(17)13-9(10)12-6/h4,11,16,19H,1H3,(H2,10,13,17)	C9H9N5O5	267.06	2.72	-2.14	63.67	1.95	0.37931	158.2	163.4	150	164.976	166.029	166.859	Yes
HMDB01411	InChI=1S/C10H12N2O2/c1-11-9(4-5-10(11)13)8-3-2-6-12(14)7-8/h2-3,6-7,9H,4-5H2,1H3/t9-/m0/s1	CIPULDKLIIVIER-VIFPVBQESA-N	CN1[C@@H](CCC1=O)C1=C[N+]([O-])=CC=C1	3-[(2S)-1-methyl-5-oxopyrrolidin-2-yl]pyridin-1-ium-1-olate	C10H12N2O2	192.214	-0.66	-1.24	11 g/L	-1		0.8	1	Pyrrolidinylpyridines	Chemical entities	Organic compounds	Organoheterocyclic compounds	Pyridines and derivatives	InChI=1S/C10H12N2O2/c1-11-9(4-5-10(11)13)8-3-2-6-12(14)7-8/h2-3,6-7,9H,4-5H2,1H3/t9-/m0/s1	C10H12N2O2	192.09		-1.05	39.35	1.94	0.407407	144	150.3	142.1	148.75	147.671	147.567	Yes
HMDB01412	InChI=1S/C14H14N6O3/c15-14-19-11-10(12(21)20-14)18-9(6-17-11)5-16-8-3-1-7(2-4-8)13(22)23/h1-4,16H,5-6H2,(H,22,23)(H4,15,17,19,20,21)	WBFYVDCHGVNRBH-UHFFFAOYSA-N	NC1=NC2=C(N=C(CNC3=CC=C(C=C3)C(O)=O)CN2)C(=O)N1	4-{[(2-amino-4-oxo-3,4,7,8-tetrahydropteridin-6-yl)methyl]amino}benzoic acid	C14H14N6O3	314.299	-0.21	-3.36	0.14 g/L	-0.48	4.75	3.54	4	Pterins and derivatives	Chemical entities	Organic compounds	Organoheterocyclic compounds	Pteridines and derivatives	InChI=1S/C14H14N6O3/c15-14-19-11-10(12(21)20-14)18-9(6-17-11)5-16-8-3-1-7(2-4-8)13(22)23/h1-4,16H,5-6H2,(H,22,23)(H4,15,17,19,20,21)	C14H14N6O3	314.113	1.62	-1.58	78.69	1.35	0.435897	167.9	172.2	165	193.361	194.42	193.745	Yes
HMDB01414	InChI=1S/C4H12N2/c5-3-1-2-4-6/h1-6H2	KIDHWZJUCRJVML-UHFFFAOYSA-N	NCCCCN	butane-1,4-diamine	C4H12N2	88.1515	-0.98	0.43	236 g/L	-0.85		10.51	3	Monoalkylamines	Organic compounds	Organic nitrogen compounds	Organonitrogen compounds	Amines	InChI=1S/C4H12N2/c5-3-1-2-4-6/h1-6H2	C4H12N2	88.1		-0.85	8.7	2.34	0	113.5	118.6	121.7	114.1	113.554	113.233	Yes
HMDB01416	InChI=1S/C11H23N2O7PS/c1-11(2,7-20-21(17,18)19)9(15)10(16)13-4-3-8(14)12-5-6-22/h9,15,22H,3-7H2,1-2H3,(H,12,14)(H,13,16)(H2,17,18,19)	JDMUPRLRUUMCTL-UHFFFAOYSA-N	CC(C)(COP(O)(O)=O)C(O)C(=O)NCCC(=O)NCCS	[3-hydroxy-2,2-dimethyl-3-({2-[(2-sulfanylethyl)carbamoyl]ethyl}carbamoyl)propoxy]phosphonic acid	C11H23N2O7PS	358.348	-0.71	-2.98	0.38 g/L	-1.7	1.79	-1.5	10	Monoalkyl phosphates	Chemical entities	Organic compounds	Organic acids and derivatives	Organic phosphoric acids and derivatives	InChI=1/C11H23N2O7PS/c1-11(2,7-20-21(17,18)19)9(15)10(16)13-4-3-8(14)12-5-6-22/h9,15,22H,3-7H2,1-2H3,(H,12,14)(H,13,16)(H2,17,18,19)	C11H23N2O7PS	358.096	1.61	-3.01	68.65	4.15	0	168.8	172.3	171.7	179.047	179.082	179.561	Yes
HMDB01426	InChI=1S/CH2O/c1-2/h1H2	WSFSSNUMVMOOMR-UHFFFAOYSA-N	C=O	formaldehyde	CH2O	30.026	-0.68	0.82	198 g/L	-0.47		-6.5	0	Carbonyl compounds	Organic compounds	Organic oxygen compounds	Organooxygen compounds	Carbonyl compounds	InChI=1S/CH2O/c1-2/h1H2	CH2O	30.0106		-0.47	1	1	0							Yes
HMDB01427	InChI=1S/C10H12N2O2/c1-12-9(13)4-5-10(12,14)8-3-2-6-11-7-8/h2-3,6-7,14H,4-5H2,1H3/t10-/m1/s1	BBNHNZGTKSWIHD-SNVBAGLBSA-N	CN1C(=O)CC[C@@]1(O)C1=CN=CC=C1	(5R)-5-hydroxy-1-methyl-5-(pyridin-3-yl)pyrrolidin-2-one	C10H12N2O2	192.214	-0.31	-0.33	90.2 g/L	-0.21	12.21	4.56	1	Pyrrolidinylpyridines	Chemical entities	Organic compounds	Organoheterocyclic compounds	Pyridines and derivatives	InChI=1S/C10H12N2O2/c1-12-9(13)4-5-10(12,14)8-3-2-6-11-7-8/h2-3,6-7,14H,4-5H2,1H3/t10-/m1/s1	C10H12N2O2	192.09	12.21	-0.21	40.26	2.06	0.407407	143.4	149.7	138.6	145.747	145.388	144.995	Yes
HMDB01430	InChI=1S/C9H7NO4/c11-7-2-4-1-6(9(13)14)10-5(4)3-8(7)12/h1,3,6,10H,2H2,(H,13,14)/t6-/m0/s1	CKZOQLKEDKSKJR-LURJTMIESA-N	OC(=O)[C@H]1NC2=CC(=O)C(=O)CC2=C1	(2S)-5,6-dioxo-2,4,5,6-tetrahydro-1H-indole-2-carboxylic acid	C9H7NO4	193.156	0.16	-1.21	11.9 g/L	-0.48	3.7	1.79	1	L-alpha-amino acids	Chemical entities	Organic compounds	Organic acids and derivatives	Carboxylic acids and derivatives	InChI=1S/C9H7NO4/c11-7-2-4-1-6(9(13)14)10-5(4)3-8(7)12/h1,3,6,10H,2H2,(H,13,14)/t6-/m0/s1	C9H7NO4	193.038	3.61	-0.29	39.74	1.98	0.454545	141.3	147.5	137	146.319	146.028	145.696	Yes
HMDB01431	InChI=1S/C8H12N2O2/c1-5-8(12)7(2-9)6(4-11)3-10-5/h3,11-12H,2,4,9H2,1H3	NHZMQXZHNVQTQA-UHFFFAOYSA-N	CC1=C(O)C(CN)=C(CO)C=N1	4-(aminomethyl)-5-(hydroxymethyl)-2-methylpyridin-3-ol	C8H12N2O2	168.193	-1.23	-0.76	29 g/L	-1.6	7.82	9.82	2	Pyridoxamine 5'-phosphates	Organic compounds	Organoheterocyclic compounds	Pyridines and derivatives	Pyridoxamines	InChI=1S/C8H12N2O2/c1-5-8(12)7(2-9)6(4-11)3-10-5/h3,11-12H,2,4,9H2,1H3	C8H12N2O2	168.09	7.81	-1.61	30.62	2.58	0.25	135.8	140.7	133.8	139.489	139.054	139.216	Yes
HMDB01432	InChI=1S/C5H14N4/c6-3-1-2-4-9-5(7)8/h1-4,6H2,(H4,7,8,9)	QYPPJABKJHAVHS-UHFFFAOYSA-N	NCCCCNC(N)=N	1-(4-aminobutyl)guanidine	C5H14N4	130.191	-1.01	-1.56	3.61 g/L	-1.2		12.61	4	Guanidines	Chemical entities	Organic compounds	Organic nitrogen compounds	Organonitrogen compounds	InChI=1S/C5H14N4/c6-3-1-2-4-9-5(7)8/h1-4,6H2,(H4,7,8,9)	C5H14N4	130.122		-1.18	16.84	2.75	0	125.4	129.5	134.5	131.282	130.985	130.768	Yes
HMDB01434	InChI=1S/C10H13NO4/c1-15-9-5-6(2-3-8(9)12)4-7(11)10(13)14/h2-3,5,7,12H,4,11H2,1H3,(H,13,14)	PFDUUKDQEHURQC-UHFFFAOYSA-N	COC1=CC(CC(N)C(O)=O)=CC=C1O	2-amino-3-(4-hydroxy-3-methoxyphenyl)propanoic acid	C10H13NO4	211.214	-2.09	-1.85	2.96 g/L	-1.6	1.75	9.33	4	Tyrosine and derivatives	Chemical entities	Organic compounds	Organic acids and derivatives	Carboxylic acids and derivatives	InChI=1/C10H13NO4/c1-15-9-5-6(2-3-8(9)12)4-7(11)10(13)14/h2-3,5,7,12H,4,11H2,1H3,(H,13,14)	C10H13NO4	211.084	1.75	-1.65	41.33	2.22	0.214286	146.9	150.8	143	152.633	152.214	153.818	Yes
HMDB01441	InChI=1S/C6H6N4/c1-2-9-6-5(8-1)3-7-4-10-6/h3-4H,1-2H2	KVDQMARGGBLIJM-UHFFFAOYSA-N	C1CN=C2N=CN=CC2=N1	6,7-dihydropteridine	C6H6N4	134.139	-0.08	-2.48	0.44 g/L	-0.37		2.46	0	Pteridines and derivatives	Chemical entities	Organic compounds	Organoheterocyclic compounds	Pteridines and derivatives	InChI=1S/C6H6N4/c1-2-9-6-5(8-1)3-7-4-10-6/h3-4H,1-2H2	C6H6N4	134.059		-0.37	23.9	1.58	0.647059	121	127.7	121.2	122.432	122.765	122.525	Yes
HMDB01458	InChI=1S/C10H17N3O2S/c11-8(14)4-2-1-3-7-9-6(5-16-7)12-10(15)13-9/h6-7,9H,1-5H2,(H2,11,14)(H2,12,13,15)/t6-,7-,9-/m1/s1	XFLVBMBRLSCJAI-ZXFLCMHBSA-N	[H][C@@]12CS[C@H](CCCCC(N)=O)[C@]1([H])NC(=O)N2	5-[(3aR,4R,6aS)-2-oxo-hexahydro-1H-thieno[3,4-d]imidazolidin-4-yl]pentanamide	C10H17N3O2S	243.326	-0.2	-2.13	1.81 g/L	-0.49	13.6	-0.56	5	Biotin and derivatives	Chemical entities	Organic compounds	Organoheterocyclic compounds	Biotin and derivatives	InChI=1S/C10H17N3O2S/c11-8(14)4-2-1-3-7-9-6(5-16-7)12-10(15)13-9/h6-7,9H,1-5H2,(H2,11,14)(H2,12,13,15)/t6-,7-,9-/m1/s1	C10H17N3O2S	243.104	-3.57	-3.03	45.38	1.47	0.264706	156.9	162.9	154	159.206	158.456	159.747	Yes
HMDB01466	InChI=1S/C8H11NO/c1-9(2,10)8-6-4-3-5-7-8/h3-7H,1-2H3	LKQUDAOAMBKKQW-UHFFFAOYSA-N	C[N+](C)([O-])C1=CC=CC=C1	N-methyl-N-phenylmethanamine oxide	C8H11NO	137.179	-0.59	-2.36	0.6 g/L	-2.4		4.64	1	Benzene and substituted derivatives	Chemical entities	Organic compounds	Benzenoids	Benzene and substituted derivatives	InChI=1S/C8H11NO/c1-9(2,10)8-6-4-3-5-7-8/h3-7H,1-2H3	C8H11NO	137.084		-2.41	23.02	2.39	0.285714	127.2	132.8	138.8	129.048	128.68	128.499	Yes
HMDB01473	InChI=1S/C3H7O6P/c4-1-3(5)2-9-10(6,7)8/h4H,1-2H2,(H2,6,7,8)	GNGACRATGGDKBX-UHFFFAOYSA-N	OCC(=O)COP(O)(O)=O	(3-hydroxy-2-oxopropoxy)phosphonic acid	C3H7O6P	170.058	-1.49	-0.89	21.9 g/L	-1.7	1.19	-3.3	4	Monosaccharide phosphates	Chemical entities	Organic compounds	Organic oxygen compounds	Organooxygen compounds	InChI=1S/C3H7O6P/c4-1-3(5)2-9-10(6,7)8/h4H,1-2H2,(H2,6,7,8)	C3H7O6P	169.998	1.19	-1.65	21.07	3.36	0	137.1	142.5	125.8	132.962	132.386	132.258	Yes
HMDB01474	InChI=1S/C8H10O7S/c9-4-7(11)5-1-2-8(6(10)3-5)15-16(12,13)14/h1-3,7,9-11H,4H2,(H,12,13,14)	MFYFKAXYRXODPL-UHFFFAOYSA-N	OCC(O)C1=CC(O)=C(OS(O)(=O)=O)C=C1	[4-(1,2-dihydroxyethyl)-2-hydroxyphenyl]oxidanesulfonic acid	C8H10O7S	250.226	-1.56	-1.6	6.34 g/L	-1.9	-2.3	-3	4	Phenylsulfates	Chemical entities	Organic compounds	Organic acids and derivatives	Organic sulfuric acids and derivatives	InChI=1/C8H10O7S/c9-4-7(11)5-1-2-8(6(10)3-5)15-16(12,13)14/h1-3,7,9-11H,4H2,(H,12,13,14)	C8H10O7S	250.015	-2.29	-1.89	46.05	2.46	0.230769	156.5	148.2	146.1	162.681	161.565	161.37	Yes
HMDB01481	InChI=1S/C6H13NO8S/c8-1-2-4(9)5(10)3(6(11)15-2)7-16(12,13)14/h2-11H,1H2,(H,12,13,14)/t2-,3-,4-,5-,6-/m1/s1	PRDZVHCOEWJPOB-QZABAPFNSA-N	OC[C@H]1O[C@@H](O)[C@H](NS(O)(=O)=O)[C@@H](O)[C@@H]1O	N-[(2R,3R,4R,5S,6R)-2,4,5-trihydroxy-6-(hydroxymethyl)oxan-3-yl]sulfamic acid	C6H13NO8S	259.234	-2.3	-0.44	94.3 g/L	-4.9	-1.3	-3	2	Hexoses	Chemical entities	Organic compounds	Organic oxygen compounds	Organooxygen compounds	InChI=1S/C6H13NO8S/c8-1-2-4(9)5(10)3(6(11)15-2)7-16(12,13)14/h2-11H,1H2,(H,12,13,14)/t2-,3-,4-,5-,6-/m1/s1	C6H13NO8S	259.036	-1.3	-4.9	47.58	2.72	0.206897	154.8	158.5	146.5	155.443	155.586	154.799	Yes
HMDB01488	InChI=1S/C6H5NO2/c8-6(9)5-2-1-3-7-4-5/h1-4H,(H,8,9)	PVNIIMVLHYAWGP-UHFFFAOYSA-N	OC(=O)C1=CN=CC=C1	pyridine-3-carboxylic acid	C6H5NO2	123.109	0.29	-0.17	83.1 g/L	-0.17	2.79	4.19	1	Pyridinecarboxylic acids	Organic compounds	Organoheterocyclic compounds	Pyridines and derivatives	Pyridinecarboxylic acids and derivatives	InChI=1S/C6H5NO2/c8-6(9)5-2-1-3-7-4-5/h1-4H,(H,8,9)	C6H5NO2	123.032	2.79	-0.17	19.15	1.98	0.428571	126.9	133.2	121.3	121.42	120.798	120.645	Yes
HMDB01489	InChI=1S/C5H11O8P/c6-1-2-3(7)4(8)5(12-2)13-14(9,10)11/h2-8H,1H2,(H2,9,10,11)/t2-,3-,4-,5-/m1/s1	YXJDFQJKERBOBM-TXICZTDVSA-N	OC[C@H]1O[C@H](OP(O)(O)=O)[C@H](O)[C@@H]1O	{[(2R,3R,4S,5R)-3,4-dihydroxy-5-(hydroxymethyl)oxolan-2-yl]oxy}phosphonic acid	C5H11O8P	230.11	-2.04	-0.82	35.2 g/L	-2.4	1.16	-3	3	Pentoses	Chemical entities	Organic compounds	Organic oxygen compounds	Organooxygen compounds	InChI=1S/C5H11O8P/c6-1-2-3(7)4(8)5(12-2)13-14(9,10)11/h2-8H,1H2,(H2,9,10,11)/t2-,3-,4-,5-/m1/s1	C5H11O8P	230.019	1.16	-2.43	38.45	2.57	0.2	147.6	152.1	137.6	152.607	151.816	152.249	Yes
HMDB01491	InChI=1S/C8H10NO6P/c1-5-8(11)7(3-10)6(2-9-5)4-15-16(12,13)14/h2-3,11H,4H2,1H3,(H2,12,13,14)	NGVDGCNFYWLIFO-UHFFFAOYSA-N	CC1=NC=C(COP(O)(O)=O)C(C=O)=C1O	[(4-formyl-5-hydroxy-6-methylpyridin-3-yl)methoxy]phosphonic acid	C8H10NO6P	247.142	-0.55	-1.64	5.7 g/L	-2.1	1.68	4.11	4	Pyridoxals and derivatives	Chemical entities	Organic compounds	Organoheterocyclic compounds	Pyridines and derivatives	InChI=1S/C8H10NO6P/c1-5-8(11)7(3-10)6(2-9-5)4-15-16(12,13)14/h2-3,11H,4H2,1H3,(H2,12,13,14)	C8H10NO6P	247.025	1.68	-2.09	46.3	2.52	0.230769	152.1	156.7	147.2	157.152	157.012	156.88	Yes
HMDB01494	InChI=1S/C2H5O5P/c1-2(3)7-8(4,5)6/h1H3,(H2,4,5,6)	LIPOUNRJVLNBCD-UHFFFAOYSA-N	CC(=O)OP(O)(O)=O	(acetyloxy)phosphonic acid	C2H5O5P	140.032	-0.92	-0.9	17.8 g/L	-0.88	1.24	-7.4	2	Acyl monophosphates	Organic compounds	Organic acids and derivatives	Organic phosphoric acids and derivatives	Phosphate esters	InChI=1S/C2H5O5P/c1-2(3)7-8(4,5)6/h1H3,(H2,4,5,6)	C2H5O5P	139.987	1.24	-0.88	15.17	3.39	0	143.1	131.8	118.9	124.932	123.79	123.842	Yes
HMDB01495	InChI=1S/C12H15N5O3/c13-12-16-10-8(11(20)17-12)5(4-15-10)3-14-6-1-2-7(18)9(6)19/h1-2,4,6-7,9,14,18-19H,3H2,(H4,13,15,16,17,20)/t6-,7-,9+/m1/s1	WYROLENTHWJFLR-BHNWBGBOSA-N	O[C@@H]1C=C[C@@H](NCC2=CNC3=C2C(=O)NC(=N)N3)[C@@H]1O	5-({[(1R,4R,5S)-4,5-dihydroxycyclopent-2-en-1-yl]amino}methyl)-2-imino-1H,2H,3H,4H,7H-pyrrolo[2,3-d]pyrimidin-4-one	C12H15N5O3	277.279	-1.1	-2.95	0.31 g/L	-0.71	11.11	7.43	3	Pyrrolo[2,3-d]pyrimidines	Organic compounds	Organoheterocyclic compounds	Pyrrolopyrimidines	Pyrrolo[2,3-d]pyrimidines	InChI=1S/C12H15N5O3/c13-12-16-10-8(11(20)17-12)5(4-15-10)3-14-6-1-2-7(18)9(6)19/h1-2,4,6-7,9,14,18-19H,3H2,(H4,13,15,16,17,20)/t6-,7-,9+/m1/s1	C12H15N5O3	277.117	1.95	-3.01	66.37	1.4	0.405405	165	168.8	155.8	163.711	164.863	164.928	Yes
HMDB01498	InChI=1S/C6H15O15P3/c7-1-2(8)5(20-23(13,14)15)6(21-24(16,17)18)3(9)4(1)19-22(10,11)12/h1-9H,(H2,10,11,12)(H2,13,14,15)(H2,16,17,18)/t1-,2+,3+,4-,5-,6-/m1/s1	MMWCIQZXVOZEGG-XJTPDSDZSA-N	O[C@@H]1[C@H](O)[C@@H](OP(O)(O)=O)[C@H](OP(O)(O)=O)[C@@H](O)[C@@H]1OP(O)(O)=O	{[(1R,2S,3R,4R,5S,6R)-2,3,5-trihydroxy-4,6-bis(phosphonooxy)cyclohexyl]oxy}phosphonic acid	C6H15O15P3	420.096	-0.86	-1.45	14.8 g/L	-4.2	0.54	-3.7	6	Inositol phosphates	Organic compounds	Organic oxygen compounds	Organooxygen compounds	Alcohols and polyols	InChI=1S/C6H15O15P3/c7-1-2(8)5(20-23(13,14)15)6(21-24(16,17)18)3(9)4(1)19-22(10,11)12/h1-9H,(H2,10,11,12)(H2,13,14,15)(H2,16,17,18)/t1-,2+,3+,4-,5-,6-/m1/s1	C6H15O15P3	419.962	0.54	-4.15	88.41	3.16	0.153846	186.6	188.2	169.4	186.037	187.55	188.898	Yes
HMDB01511	InChI=1S/C4H10N3O5P/c1-7(2-3(8)9)4(5)6-13(10,11)12/h2H2,1H3,(H,8,9)(H4,5,6,10,11,12)	DRBBFCLWYRJSJZ-UHFFFAOYSA-N	CN(CC(O)=O)C(=N)NP(O)(O)=O	2-(3-methyl-1-phosphonocarbamimidamido)acetic acid	C4H10N3O5P	211.113	-2.01	-1.78	3.52 g/L	-2.3	-1.1	11.57	3	Alpha amino acids and derivatives	Organic compounds	Organic acids and derivatives	Carboxylic acids and derivatives	Amino acids, peptides, and analogues	InChI=1S/C4H10N3O5P/c1-7(2-3(8)9)4(5)6-13(10,11)12/h2H2,1H3,(H,8,9)(H4,5,6,10,11,12)	C4H10N3O5P	211.036	-1.1	-2.25	32.22	3.89	0	143.6	146.5	135.9	145.76	145.353	145.447	Yes
HMDB01514	InChI=1S/C6H13NO5/c7-3-5(10)4(9)2(1-8)12-6(3)11/h2-6,8-11H,1,7H2/t2-,3-,4-,5-,6?/m1/s1	MSWZFWKMSRAUBD-IVMDWMLBSA-N	N[C@H]1C(O)O[C@H](CO)[C@@H](O)[C@@H]1O	(3R,4R,5S,6R)-3-amino-6-(hydroxymethyl)oxane-2,4,5-triol	C6H13NO5	179.171	-2.73	0.49	551 g/L	-3	11.73	8.23	1	Hexoses	Organic compounds	Organic oxygen compounds	Organooxygen compounds	Carbohydrates and carbohydrate conjugates	InChI=1S/C6H13NO5/c7-3-5(10)4(9)2(1-8)12-6(3)11/h2-6,8-11H,1,7H2/t2-,3-,4-,5-,6?/m1/s1	C6H13NO5	179.079	11.73	-3.04	31	2.63	0.24	132.2	136.8	130.2	136.154	135.456	136.124	Yes
HMDB01520	InChI=1S/C17H21N4O9P/c1-7-3-9-10(4-8(7)2)21(15-13(18-9)16(25)20-17(26)19-15)5-11(22)14(24)12(23)6-30-31(27,28)29/h3-4,11-12,14,22-24H,5-6H2,1-2H3,(H,20,25,26)(H2,27,28,29)/t11-,12+,14-/m0/s1	FVTCRASFADXXNN-SCRDCRAPSA-N	CC1=CC2=C(C=C1C)N(C[C@H](O)[C@H](O)[C@H](O)COP(O)(O)=O)C1=NC(=O)NC(=O)C1=N2	{[(2R,3S,4S)-5-{7,8-dimethyl-2,4-dioxo-2H,3H,4H,10H-benzo[g]pteridin-10-yl}-2,3,4-trihydroxypentyl]oxy}phosphonic acid	C17H21N4O9P	456.344	-0.78	-2.83	0.67 g/L	-1	1.57	0.68	7	Flavin nucleotides	Chemical entities	Organic compounds	Nucleosides, nucleotides, and analogues	Flavin nucleotides	InChI=1S/C17H21N4O9P/c1-7-3-9-10(4-8(7)2)21(15-13(18-9)16(25)20-17(26)19-15)5-11(22)14(24)12(23)6-30-31(27,28)29/h3-4,11-12,14,22-24H,5-6H2,1-2H3,(H,20,25,26)(H2,27,28,29)/t11-,12+,14-/m0/s1	C17H21N4O9P	456.105	1.49	-0.67	127.41	1.69	0.296296	195.2	197.8	191	217.582	217.02	219.518	Yes
HMDB01522	InChI=1S/C2H7N3/c1-5-2(3)4/h1H3,(H4,3,4,5)	CHJJGSNFBQVOTG-UHFFFAOYSA-N	CNC(N)=N	1-methylguanidine	C2H7N3	73.0971	-1.33	-0.67	15.7 g/L	-0.96		12.78	0	Guanidines	Chemical entities	Organic compounds	Organic nitrogen compounds	Organonitrogen compounds	InChI=1S/C2H7N3/c1-5-2(3)4/h1H3,(H4,3,4,5)	C2H7N3	73.064		-0.96	6.67	2.54	0	105.9	110.8	112.5	104.032	103.224	102.983	Yes
HMDB01525	InChI=1S/C3H4N2/c1-2-5-3-4-1/h1-3H,(H,4,5)	RAXXELZNTBOGNW-UHFFFAOYSA-N	N1C=CN=C1	1H-imidazole	C3H4N2	68.0773	-0.21	0.9	538 g/L	-0.15	13.4	6.97	0	Imidazoles	Organic compounds	Organoheterocyclic compounds	Azoles	Imidazoles	InChI=1S/C3H4N2/c1-2-5-3-4-1/h1-3H,(H,4,5)	C3H4N2	68.0374	13.4	-0.15	7.5	1.67	0.555556	108.9	115.2	103.1	97.7951	97.0458	96.6554	Yes
HMDB01530	InChI=1S/C6H15O9P/c7-1-3(8)5(10)6(11)4(9)2-15-16(12,13)14/h3-11H,1-2H2,(H2,12,13,14)/t3-,4-,5-,6-/m1/s1	GACTWZZMVMUKNG-KVTDHHQDSA-N	OC[C@@H](O)[C@@H](O)[C@H](O)[C@H](O)COP(O)(O)=O	{[(2R,3R,4R,5R)-2,3,4,5,6-pentahydroxyhexyl]oxy}phosphonic acid	C6H15O9P	262.152	-2.32	-0.99	26.6 g/L	-3.9	1.49	-3	7	Monosaccharide phosphates	Chemical entities	Organic compounds	Organic oxygen compounds	Organooxygen compounds	InChI=1S/C6H15O9P/c7-1-3(8)5(10)6(11)4(9)2-15-16(12,13)14/h3-11H,1-2H2,(H2,12,13,14)/t3-,4-,5-,6-/m1/s1	C6H15O9P	262.045	1.49	-3.85	44.11	4.12	0	153.1	156.7	145.4	156.754	157.338	161.431	Yes
HMDB01533	InChI=1S/C20H23N7O6/c21-20-24-16-15(18(31)25-20)27-9-26(8-12(27)7-22-16)11-3-1-10(2-4-11)17(30)23-13(19(32)33)5-6-14(28)29/h1-4,12-13H,5-9H2,(H,23,30)(H,28,29)(H,32,33)(H4,21,22,24,25,31)/t12-,13?/m1/s1	QYNUQALWYRSVHF-PZORYLMUSA-N	[H][C@@]12CN(CN1C1=C(NC2)N=C(N)NC1=O)C1=CC=C(C=C1)C(=O)NC(CCC(O)=O)C(O)=O	2-({4-[(6aR)-3-amino-1-oxo-1H,2H,5H,6H,6aH,7H,8H,9H-imidazolidino[1,5-f]pteridin-8-yl]phenyl}formamido)pentanedioic acid	C20H23N7O6	457.44	-0.94	-2.75	0.82 g/L	-2	2.93	4.6	7	Tetrahydrofolic acids	Chemical entities	Organic compounds	Organoheterocyclic compounds	Pteridines and derivatives	InChI=1S/C20H23N7O6/c21-20-24-16-15(18(31)25-20)27-9-26(8-12(27)7-22-16)11-3-1-10(2-4-11)17(30)23-13(19(32)33)5-6-14(28)29/h1-4,12-13H,5-9H2,(H,23,30)(H,28,29)(H,32,33)(H4,21,22,24,25,31)/t12-,13?/m1/s1	C20H23N7O6	457.171	3.22	-3.63	133.84	1.23	0.355932	199.4	201.7	197.6	237.904	237.139	237.38	Yes
HMDB01534	InChI=1S/C20H24N8O6/c21-9-28-12(8-24-16-15(28)18(32)27-20(22)26-16)7-23-11-3-1-10(2-4-11)17(31)25-13(19(33)34)5-6-14(29)30/h1-4,9,12-13,21,23H,5-8H2,(H,25,31)(H,29,30)(H,33,34)(H4,22,24,26,27,32)	YCWUVLPMLLBDCU-UHFFFAOYSA-N	NC1=NC2=C(N(C=N)C(CNC3=CC=C(C=C3)C(=O)NC(CCC(O)=O)C(O)=O)CN2)C(=O)N1	2-[(4-{[(2-amino-5-carboximidoyl-4-oxo-3,4,5,6,7,8-hexahydropteridin-6-yl)methyl]amino}phenyl)formamido]pentanedioic acid	C20H24N8O6	472.455	-1.83	-3.46	0.16 g/L	-3.8	2.86	6.04	9	Tetrahydrofolic acids	Chemical entities	Organic compounds	Organoheterocyclic compounds	Pteridines and derivatives	InChI=1/C20H24N8O6/c21-9-28-12(8-24-16-15(28)18(32)27-20(22)26-16)7-23-11-3-1-10(2-4-11)17(31)25-13(19(33)34)5-6-14(29)30/h1-4,9,12-13,21,23H,5-8H2,(H,25,31)(H,29,30)(H,33,34)(H4,22,24,26,27,32)	C20H24N8O6	472.182	2.61	-4.73	135.54	1.42	0.283333	197.4	198.7	200.1	242.746	244.916	244.323	Yes
HMDB01536	InChI=1S/CH3NO/c2-1-3/h1H,(H2,2,3)	ZHNUHDYFZUAESO-UHFFFAOYSA-N	NC=O	formamide	CH3NO	45.0406	-1.53	1.05	503 g/L	-1.1	16.67	-1	0	Carboximidic acids	Chemical entities	Organic compounds	Organic acids and derivatives	Carboximidic acids and derivatives	InChI=1S/CH3NO/c2-1-3/h1H,(H2,2,3)	CH3NO	45.0215	-1.66	-2.9	2.5	1.63	0							Yes
HMDB01537	InChI=1S/C8H11NO3/c9-2-1-5-3-7(11)8(12)4-6(5)10/h3-4,10-12H,1-2,9H2	DIVDFFZHCJEHGG-UHFFFAOYSA-N	NCCC1=C(O)C=C(O)C(O)=C1	5-(2-aminoethyl)benzene-1,2,4-triol	C8H11NO3	169.178	-0.91	-1.44	6.08 g/L	-0.15	9.85	9.17	2	Catecholamines and derivatives	Chemical entities	Organic compounds	Benzenoids	Phenols	InChI=1S/C8H11NO3/c9-2-1-5-3-7(11)8(12)4-6(5)10/h3-4,10-12H,1-2,9H2	C8H11NO3	169.074	9.85	-0.15	30.13	2.43	0.26087	137.1	142.2	132.3	141.502	141.5	140.831	Yes
HMDB01538	InChI=1S/C7H7NO2/c9-7(10)4-6-2-1-3-8-5-6/h1-3,5H,4H2,(H,9,10)	WGNUNYPERJMVRM-UHFFFAOYSA-N	OC(=O)CC1=CN=CC=C1	2-(pyridin-3-yl)acetic acid	C7H7NO2	137.136	0.43	-0.37	58.3 g/L	-0.59	3.61	4.97	2	Pyridines and derivatives	Chemical entities	Organic compounds	Organoheterocyclic compounds	Pyridines and derivatives	InChI=1S/C7H7NO2/c9-7(10)4-6-2-1-3-8-5-6/h1-3,5H,4H2,(H,9,10)	C7H7NO2	137.048	3.61	-0.59	22.08	2.13	0.352941	131	137.2	127.3	128.407	127.615	127.581	Yes
HMDB01539	InChI=1S/C8H18N4O2/c1-12(2)8(10)11-5-3-4-6(9)7(13)14/h6H,3-5,9H2,1-2H3,(H2,10,11)(H,13,14)/t6-/m0/s1	YDGMGEXADBMOMJ-LURJTMIESA-N	N[C@@H](CCC\N=C(/N)N(C)C)C(O)=O	(2S)-2-amino-5-[(E)-[amino(dimethylamino)methylidene]amino]pentanoic acid	C8H18N4O2	202.254	-3.13	-1.48	1.52 g/L	-2.7	2.54	12.34	5	Arginine and derivatives	Chemical entities	Organic compounds	Organic acids and derivatives	Carboxylic acids and derivatives	InChI=1S/C8H18N4O2/c1-12(2)8(10)11-5-3-4-6(9)7(13)14/h6H,3-5,9H2,1-2H3,(H2,10,11)(H,13,14)/t6-/m0/s1	C8H18N4O2	202.143	2.54	-2.61	34.22	3.38	0	144.4	147.7	142.9	159.365	158.697	158.048	Yes
HMDB01546	InChI=1S/C9H15N3O11P2/c10-5-1-2-12(9(15)11-5)8-7(14)6(13)4(22-8)3-21-25(19,20)23-24(16,17)18/h1-2,4,6-8,13-14H,3H2,(H,19,20)(H2,10,11,15)(H2,16,17,18)/t4-,6-,7-,8-/m1/s1	ZWIADYZPOWUWEW-XVFCMESISA-N	NC1=NC(=O)N(C=C1)[C@@H]1O[C@H](COP(O)(=O)OP(O)(O)=O)[C@@H](O)[C@H]1O	[({[(2R,3S,4R,5R)-5-(4-amino-2-oxo-1,2-dihydropyrimidin-1-yl)-3,4-dihydroxyoxolan-2-yl]methoxy}(hydroxy)phosphoryl)oxy]phosphonic acid	C9H15N3O11P2	403.176	-1.38	-1.6	10.1 g/L	-3.6	1.77	-0.52	6	Pyrimidine ribonucleoside diphosphates	Chemical entities	Organic compounds	Nucleosides, nucleotides, and analogues	Pyrimidine nucleotides	InChI=1S/C9H15N3O11P2/c10-5-1-2-12(9(15)11-5)8-7(14)6(13)4(22-8)3-21-25(19,20)23-24(16,17)18/h1-2,4,6-8,13-14H,3H2,(H,19,20)(H2,10,11,15)(H2,16,17,18)/t4-,6-,7-,8-/m1/s1	C9H15N3O11P2	403.018	1.76	-2.6	90.22	1.78	0.268293	178.1	181	172.5	199.448	199.817	197.755	Yes
HMDB01548	InChI=1S/C5H11O8P/c6-3-2(1-12-14(9,10)11)13-5(8)4(3)7/h2-8H,1H2,(H2,9,10,11)/t2-,3-,4-,5?/m1/s1	KTVPXOYAKDPRHY-SOOFDHNKSA-N	OC1O[C@H](COP(O)(O)=O)[C@@H](O)[C@H]1O	{[(2R,3S,4R)-3,4,5-trihydroxyoxolan-2-yl]methoxy}phosphonic acid	C5H11O8P	230.11	-2.07	-0.84	33.6 g/L	-2.4	1.22	-3.7	3	Pentose phosphates	Chemical entities	Organic compounds	Organic oxygen compounds	Organooxygen compounds	InChI=1S/C5H11O8P/c6-3-2(1-12-14(9,10)11)13-5(8)4(3)7/h2-8H,1H2,(H2,9,10,11)/t2-,3-,4-,5?/m1/s1	C5H11O8P	230.019	1.22	-2.43	37.81	2.4	0.2	148	152.5	138.1	151.817	151.92	151.313	Yes
HMDB01550	InChI=1S/C11H17N3O7S/c12-6(11(20)21)1-2-8(16)14-7(4-22-5-15)10(19)13-3-9(17)18/h5-7H,1-4,12H2,(H,13,19)(H,14,16)(H,17,18)(H,20,21)/t6-,7-/m0/s1	FHXAGOICBFGEBF-BQBZGAKWSA-N	N[C@@H](CCC(=O)N[C@@H](CSC=O)C(=O)NCC(O)=O)C(O)=O	(2S)-2-amino-4-{[(1R)-1-[(carboxymethyl)carbamoyl]-2-(formylsulfanyl)ethyl]carbamoyl}butanoic acid	C11H17N3O7S	335.334	-2.87	-1.97	3.62 g/L	-5.1	1.76	9.31	11	Oligopeptides	Chemical entities	Organic compounds	Organic acids and derivatives	Carboxylic acids and derivatives	InChI=1S/C11H17N3O7S/c12-6(11(20)21)1-2-8(16)14-7(4-22-5-15)10(19)13-3-9(17)18/h5-7H,1-4,12H2,(H,13,19)(H,14,16)(H,17,18)(H,20,21)/t6-,7-/m0/s1	C11H17N3O7S	335.079	1.69	-3.61	68.15	4.31	0	173.2	175.3	166.5	186.064	185.7	186.911	Yes
HMDB01552	InChI=1S/C5H7NO4/c6-4(8)2-1-3(7)5(9)10/h1-2H2,(H2,6,8)(H,9,10)	COJBGNAUUSNXHX-UHFFFAOYSA-N	NC(=O)CCC(=O)C(O)=O	4-carbamoyl-2-oxobutanoic acid	C5H7NO4	145.113	-1.43	-0.74	26.7 g/L	-0.92	2.97	-1.5	4	Short-chain keto acids and derivatives	Chemical entities	Organic compounds	Organic acids and derivatives	Keto acids and derivatives	InChI=1S/C5H7NO4/c6-4(8)2-1-3(7)5(9)10/h1-2H2,(H2,6,8)(H,9,10)	C5H7NO4	145.038	-0.91	-2.75	20.87	3.3	0	131.1	137.1	123.7	132.038	131.215	131.012	Yes
HMDB01554	InChI=1S/C10H13N4O9P/c15-5-3(1-22-24(19,20)21)23-9(6(5)16)14-2-11-4-7(14)12-10(18)13-8(4)17/h2-3,5-6,9,15-16H,1H2,(H2,19,20,21)(H2,12,13,17,18)/t3-,5-,6-,9-/m1/s1	DCTLYFZHFGENCW-UUOKFMHZSA-N	O[C@@H]1[C@@H](COP(O)(O)=O)O[C@H]([C@@H]1O)N1C=NC2=C1NC(=O)NC2=O	{[(2R,3S,4R,5R)-5-(2,6-dioxo-2,3,6,9-tetrahydro-1H-purin-9-yl)-3,4-dihydroxyoxolan-2-yl]methoxy}phosphonic acid	C10H13N4O9P	364.205	-1.95	-2.17	2.49 g/L	-2.2	1.26	0.069	4	Purine ribonucleoside monophosphates	Chemical entities	Organic compounds	Nucleosides, nucleotides, and analogues	Purine nucleotides	InChI=1S/C10H13N4O9P/c15-5-3(1-22-24(19,20)21)23-9(6(5)16)14-2-11-4-7(14)12-10(18)13-8(4)17/h2-3,5-6,9,15-16H,1H2,(H2,19,20,21)(H2,12,13,17,18)/t3-,5-,6-,9-/m1/s1	C10H13N4O9P	364.042	1.22	-1.56	88.01	1.53	0.384615	170.8	173.9	165.5	195.035	194.755	195.658	Yes
HMDB01555	InChI=1S/C8H13N2O5P/c1-5-8(11)7(2-9)6(3-10-5)4-15-16(12,13)14/h3,11H,2,4,9H2,1H3,(H2,12,13,14)	ZMJGSOSNSPKHNH-UHFFFAOYSA-N	CC1=NC=C(COP(O)(O)=O)C(CN)=C1O	{[4-(aminomethyl)-5-hydroxy-6-methylpyridin-3-yl]methoxy}phosphonic acid	C8H13N2O5P	248.173	-0.99	-1.57	6.61 g/L	-2.2	1.74	10.11	4	Pyridoxamine 5'-phosphates	Chemical entities	Organic compounds	Organoheterocyclic compounds	Pyridines and derivatives	InChI=1S/C8H13N2O5P/c1-5-8(11)7(2-9)6(3-10-5)4-15-16(12,13)14/h3,11H,2,4,9H2,1H3,(H2,12,13,14)	C8H13N2O5P	248.056	1.74	-2.22	46.3	2.52	0.206897	154.8	158.5	145.9	156.923	156.66	157.361	Yes
HMDB01562	InChI=1S/C20H23N7O7/c21-20-25-16-15(18(32)26-20)27(9-28)12(8-23-16)7-22-11-3-1-10(2-4-11)17(31)24-13(19(33)34)5-6-14(29)30/h1-4,9,12-13,22H,5-8H2,(H,24,31)(H,29,30)(H,33,34)(H4,21,23,25,26,32)	VVIAGPKUTFNRDU-UHFFFAOYSA-N	NC1=NC2=C(N(C=O)C(CNC3=CC=C(C=C3)C(=O)NC(CCC(O)=O)C(O)=O)CN2)C(=O)N1	2-[(4-{[(2-amino-5-formyl-4-oxo-3,4,5,6,7,8-hexahydropteridin-6-yl)methyl]amino}phenyl)formamido]pentanedioic acid	C20H23N7O7	473.439	-0.46	-3.2	0.3 g/L	-3.4	3.18	4.33	9	Tetrahydrofolic acids	Chemical entities	Organic compounds	Organoheterocyclic compounds	Pteridines and derivatives	InChI=1/C20H23N7O7/c21-20-25-16-15(18(32)26-20)27(9-28)12(8-23-16)7-22-11-3-1-10(2-4-11)17(31)24-13(19(33)34)5-6-14(29)30/h1-4,9,12-13,22H,5-8H2,(H,24,31)(H,29,30)(H,33,34)(H4,21,23,25,26,32)	C20H23N7O7	473.166	2.6	-3.58	135.54	1.42	0.288136	200.8	202.7	200.2	243.383	245.192	244.657	Yes
HMDB01563	InChI=1S/C11H15N5O5/c1-15-9(20)5-8(14-11(15)12)16(3-13-5)10-7(19)6(18)4(2-17)21-10/h3-4,6-7,10,17-19H,2H2,1H3,(H2,12,14)/t4-,6-,7-,10-/m1/s1	UTAIYTHAJQNQDW-KQYNXXCUSA-N	CN1C(N)=NC2=C(N=CN2[C@@H]2O[C@H](CO)[C@@H](O)[C@H]2O)C1=O	2-amino-9-[(2R,3R,4S,5R)-3,4-dihydroxy-5-(hydroxymethyl)oxolan-2-yl]-1-methyl-6,9-dihydro-1H-purin-6-one	C11H15N5O5	297.267	-1.81	-1.27	16.1 g/L	-2.5	12.45	1.98	2	Purine nucleosides	Chemical entities	Organic compounds	Nucleosides, nucleotides, and analogues	Purine nucleosides	InChI=1S/C11H15N5O5/c1-15-9(20)5-8(14-11(15)12)16(3-13-5)10-7(19)6(18)4(2-17)21-10/h3-4,6-7,10,17-19H,2H2,1H3,(H2,12,14)/t4-,6-,7-,10-/m1/s1	C11H15N5O5	297.107	12.45	-1.57	74.47	1.53	0.394737	167.2	172	162.2	176.7	176.884	176.617	Yes
HMDB01566	InChI=1S/C6H7N5O/c1-11-4-3(8-2-9-4)5(12)10-6(11)7/h2H,1H3,(H,8,9)(H2,7,10,12)	XHBSBNYEHDQRCP-UHFFFAOYSA-N	CN1C2=C(NC=N2)C(=O)N=C1N	2-amino-3-methyl-6,7-dihydro-3H-purin-6-one	C6H7N5O	165.153	-0.9	-1.37	7.05 g/L	-1.2	9.01	1.45	0	Purines and purine derivatives	Chemical entities	Organic compounds	Organoheterocyclic compounds	Imidazopyrimidines	InChI=1S/C6H7N5O/c1-11-4-3(8-2-9-4)5(12)10-6(11)7/h2H,1H3,(H,8,9)(H2,7,10,12)	C6H7N5O	165.065	-4.65	-2.08	32.35	1.96	0.5	132.1	138.4	127.5	133.22	133.741	133.413	Yes
HMDB01586	InChI=1S/C6H13O9P/c7-1-2-3(8)4(9)5(10)6(14-2)15-16(11,12)13/h2-10H,1H2,(H2,11,12,13)/t2-,3-,4+,5-,6?/m1/s1	HXXFSFRBOHSIMQ-GASJEMHNSA-N	OC[C@H]1OC(OP(O)(O)=O)[C@H](O)[C@@H](O)[C@@H]1O	{[(3R,4S,5S,6R)-3,4,5-trihydroxy-6-(hydroxymethyl)oxan-2-yl]oxy}phosphonic acid	C6H13O9P	260.136	-2	-0.91	32.3 g/L	-3.1	1.16	-3	3	Monosaccharide phosphates	Chemical entities	Organic compounds	Organic oxygen compounds	Organooxygen compounds	InChI=1S/C6H13O9P/c7-1-2-3(8)4(9)5(10)6(14-2)15-16(11,12)13/h2-10H,1H2,(H2,11,12,13)/t2-,3-,4+,5-,6?/m1/s1	C6H13O9P	260.03	1.16	-3.06	47.51	2.71	0.206897	152.8	156.8	144.1	155.547	154.88	151.709	Yes
HMDB01645	InChI=1S/C6H13NO2/c1-2-3-4-5(7)6(8)9/h5H,2-4,7H2,1H3,(H,8,9)/t5-/m0/s1	LRQKBLKVPFOOQJ-YFKPBYRVSA-N	CCCC[C@H](N)C(O)=O	(2S)-2-aminohexanoic acid	C6H13NO2	131.173	-1.74	-0.17	89.1 g/L	-1.4	2.79	9.53	4	L-alpha-amino acids	Chemical entities	Organic compounds	Organic acids and derivatives	Carboxylic acids and derivatives	InChI=1S/C6H13NO2/c1-2-3-4-5(7)6(8)9/h5H,2-4,7H2,1H3,(H,8,9)/t5-/m0/s1	C6H13NO2	131.095	2.79	-1.43	17.55	3.16	0	130.6	135.4	128.7	129.877	129.357	129.228	Yes
HMDB01721	InChI=1S/C3H8NO6P/c4-2(3(5)6)1-10-11(7,8)9/h2H,1,4H2,(H,5,6)(H2,7,8,9)	BZQFBWGGLXLEPQ-UHFFFAOYSA-N	NC(COP(O)(O)=O)C(O)=O	2-amino-3-(phosphonooxy)propanoic acid	C3H8NO6P	185.072	-2.32	-0.97	19.9 g/L	-3.2	1.2	9.39	4	Alpha amino acids	Chemical entities	Organic compounds	Organic acids and derivatives	Carboxylic acids and derivatives	InChI=1/C3H8NO6P/c4-2(3(5)6)1-10-11(7,8)9/h2H,1,4H2,(H,5,6)(H2,7,8,9)	C3H8NO6P	185.009	1.2	-3.18	24.68	3.54	0	142.1	135.5	130	130.788	133.457	134.452	Yes
HMDB01786	InChI=1S/C12H13N5O3/c18-4-8-7(19)3-9(20-8)17-6-14-10-11-13-1-2-16(11)5-15-12(10)17/h1-2,5-9,18-19H,3-4H2/t7-,8+,9+/m0/s1	XQQIMTUYVDUWKJ-DJLDLDEBSA-N	OC[C@H]1O[C@H](C[C@@H]1O)N1C=NC2=C1N=CN1C=CN=C21	(2R,3S,5R)-2-(hydroxymethyl)-5-{3H-imidazo[2,1-f]purin-3-yl}oxolan-3-ol	C12H13N5O3	275.263	-1.07	-1.66	5.98 g/L	-1.4	13.89	4.96	2	Purines and purine derivatives	Chemical entities	Organic compounds	Organoheterocyclic compounds	Imidazopyrimidines	InChI=1S/C12H13N5O3/c18-4-8-7(19)3-9(20-8)17-6-14-10-11-13-1-2-16(11)5-15-12(10)17/h1-2,5-9,18-19H,3-4H2/t7-,8+,9+/m0/s1	C12H13N5O3	275.102	13.89	-1.44	69.38	1.27	0.527778	163.7	168.9	157.9	173.545	173.062	172.895	Yes
HMDB01833	InChI=1S/C19H20N8O5/c20-15-14-16(27-19(21)26-15)23-8-11(24-14)7-22-10-3-1-9(2-4-10)17(30)25-12(18(31)32)5-6-13(28)29/h1-4,8,12,22H,5-7H2,(H,25,30)(H,28,29)(H,31,32)(H4,20,21,23,26,27)	TVZGACDUOSZQKY-UHFFFAOYSA-N	NC1=NC2=C(N=C(CNC3=CC=C(C=C3)C(=O)NC(CCC(O)=O)C(O)=O)C=N2)C(N)=N1	2-[(4-{[(2,4-diaminopteridin-6-yl)methyl]amino}phenyl)formamido]pentanedioic acid	C19H20N8O5	440.413	-0.25	-3.62	0.11 g/L	-1.2	3.5	2.89	9	Folic acids	Chemical entities	Organic compounds	Organoheterocyclic compounds	Pteridines and derivatives	InChI=1/C19H20N8O5/c20-15-14-16(27-19(21)26-15)23-8-11(24-14)7-22-10-3-1-9(2-4-10)17(30)25-12(18(31)32)5-6-13(28)29/h1-4,8,12,22H,5-7H2,(H,25,30)(H,28,29)(H,31,32)(H4,20,21,23,26,27)	C19H20N8O5	440.156	3.32	-3.09	122.42	1.28	0.314815	204.4	207.1	192.3	235.199	236.66	237.524	Yes
HMDB01842	InChI=1S/CH5N3/c2-1(3)4/h(H5,2,3,4)	ZRALSGWEFCBTJO-UHFFFAOYSA-N	NC(N)=N	guanidine	CH5N3	59.0705	-1.92	-0.71	11.5 g/L	-1.2		12.55	0	Guanidines	Organic compounds	Organic nitrogen compounds	Organonitrogen compounds	Guanidines	InChI=1S/CH5N3/c2-1(3)4/h(H5,2,3,4)	CH5N3	59.0483		-1.24	4.5	2.32	0				95.2227	94.7697	94.3984	Yes
HMDB01846	InChI=1S/C19H23N7O6/c20-19-25-15-14(17(30)26-19)23-11(8-22-15)7-21-10-3-1-9(2-4-10)16(29)24-12(18(31)32)5-6-13(27)28/h1-4,11-12,21,23H,5-8H2,(H,24,29)(H,27,28)(H,31,32)(H4,20,22,25,26,30)/t11-,12?/m0/s1	MSTNYGQPCMXVAQ-PXYINDEMSA-N	NC1=NC(=O)C2=C(NC[C@H](CNC3=CC=C(C=C3)C(=O)NC(CCC(O)=O)C(O)=O)N2)N1	2-{[4-({[(6S)-2-amino-4-oxo-1,4,5,6,7,8-hexahydropteridin-6-yl]methyl}amino)phenyl]formamido}pentanedioic acid	C19H23N7O6	445.429	-0.96	-3.22	0.27 g/L	-2.8	3.51	3.58	9	Tetrahydrofolic acids	Chemical entities	Organic compounds	Organoheterocyclic compounds	Pteridines and derivatives	InChI=1S/C19H23N7O6/c20-19-25-15-14(17(30)26-19)23-11(8-22-15)7-21-10-3-1-9(2-4-10)16(29)24-12(18(31)32)5-6-13(27)28/h1-4,11-12,21,23H,5-8H2,(H,24,29)(H,27,28)(H,31,32)(H4,20,22,25,26,30)/t11-,12?/m0/s1	C19H23N7O6	445.171	3.3	-4.69	122.42	1.28	0.298246	195.8	197.8	191.9	225.512	225.123	225.244	Yes
HMDB01847	InChI=1S/C8H10N4O2/c1-10-4-9-6-5(10)7(13)12(3)8(14)11(6)2/h4H,1-3H3	RYYVLZVUVIJVGH-UHFFFAOYSA-N	CN1C=NC2=C1C(=O)N(C)C(=O)N2C	1,3,7-trimethyl-2,3,6,7-tetrahydro-1H-purine-2,6-dione	C8H10N4O2	194.191	-0.24	-1.25	11 g/L	-0.55		-0.92	0	Xanthines	Organic compounds	Organoheterocyclic compounds	Imidazopyrimidines	Purines and purine derivatives	InChI=1S/C8H10N4O2/c1-10-4-9-6-5(10)7(13)12(3)8(14)11(6)2/h4H,1-3H3	C8H10N4O2	194.08		-0.55	41.35	2.23	0.4	143.9	150.6	140	144.371	144.332	143.751	Yes
HMDB01851	InChI=1S/C5H12O5/c6-1-3(8)5(10)4(9)2-7/h3-10H,1-2H2/t3-,4-/m0/s1	HEBKCHPVOIAQTA-IMJSIDKUSA-N	OC[C@H](O)C(O)[C@@H](O)CO	(2S,4S)-pentane-1,2,3,4,5-pentol	C5H12O5	152.146	-2.53	0.64	664 g/L	-3.1	12.76	-3	4	Sugar alcohols	Chemical entities	Organic compounds	Organic oxygen compounds	Organooxygen compounds	InChI=1S/C5H12O5/c6-1-3(8)5(10)4(9)2-7/h3-10H,1-2H2/t3-,4-/m0/s1	C5H12O5	152.068	12.76	-3.1	21.47	3.69	0	128.4	134.1	124.4	129.537	129.549	129.596	Yes
HMDB02005	InChI=1S/C5H11NO3S/c1-10(9)3-2-4(6)5(7)8/h4H,2-3,6H2,1H3,(H,7,8)	QEFRNWWLZKMPFJ-UHFFFAOYSA-N	CS(=O)CCC(N)C(O)=O	2-amino-4-methanesulfinylbutanoic acid	C5H11NO3S	165.211	-2.4	-0.49	54 g/L	-4.6	1.74	9.11	4	Alpha amino acids	Chemical entities	Organic compounds	Organic acids and derivatives	Carboxylic acids and derivatives	InChI=1/C5H11NO3S/c1-10(9)3-2-4(6)5(7)8/h4H,2-3,6H2,1H3,(H,7,8)	C5H11NO3S	165.046	1.74	-4.57	20.87	3.3	0	135.9	139.9	134	135.521	134.694	134.772	Yes
HMDB02006	InChI=1S/C3H8N2O2/c4-1-2(5)3(6)7/h2H,1,4-5H2,(H,6,7)/t2-/m0/s1	PECYZEOJVXMISF-REOHCLBHSA-N	NC[C@H](N)C(O)=O	(2S)-2,3-diaminopropanoic acid	C3H8N2O2	104.108	-3.88	0.53	352 g/L	-4	2.1	9.57	2	L-alpha-amino acids	Chemical entities	Organic compounds	Organic acids and derivatives	Carboxylic acids and derivatives	InChI=1S/C3H8N2O2/c4-1-2(5)3(6)7/h2H,1,4-5H2,(H,6,7)/t2-/m0/s1	C3H8N2O2	104.059	2.1	-4.02	12	3.14	0	118.3	122.3	114.2	114.928	114.282	114.296	Yes
HMDB02011	InChI=1S/C5H10O3/c1-4(3-6)2-5(7)8/h4,6H,2-3H2,1H3,(H,7,8)	ZGYGEPZZMAXSKH-UHFFFAOYSA-N	CC(CO)CC(O)=O	4-hydroxy-3-methylbutanoic acid	C5H10O3	118.131	-0.09	0.37	276 g/L	-0.15	4.59	-2.6	3	Hydroxy fatty acids	Chemical entities	Organic compounds	Lipids and lipid-like molecules	Fatty Acyls	InChI=1/C5H10O3/c1-4(3-6)2-5(7)8/h4,6H,2-3H2,1H3,(H,7,8)	C5H10O3	118.063	4.59	-0.15	14.65	3.1	0	129.2	136.1	119.7	122.005	121.194	121.496	Yes
HMDB02013	InChI=1S/C11H21NO4/c1-5-6-11(15)16-9(7-10(13)14)8-12(2,3)4/h9H,5-8H2,1-4H3	QWYFHHGCZUCMBN-UHFFFAOYSA-N	CCCC(=O)OC(CC([O-])=O)C[N+](C)(C)C	3-(butanoyloxy)-4-(trimethylazaniumyl)butanoate	C11H21NO4	231.289	-2.1	-3.74	0.052 g/L	-3.3	4.27	-7.1	8	Acyl carnitines	Organic compounds	Lipids and lipid-like molecules	Fatty Acyls	Fatty acid esters	InChI=1/C11H21NO4/c1-5-6-11(15)16-9(7-10(13)14)8-12(2,3)4/h9H,5-8H2,1-4H3/p+1	C11H22NO4	232.155	4.27	-3.3	43.69	4.2	0	139.7	144.9	165.7	162.332	162.94	163.134	Yes
HMDB02016	InChI=1S/C9H9NO4/c10-7(9(13)14)5-1-3-6(4-2-5)8(11)12/h1-4,7H,10H2,(H,11,12)(H,13,14)	VTMJKPGFERYGJF-UHFFFAOYSA-N	NC(C(O)=O)C1=CC=C(C=C1)C(O)=O	4-[amino(carboxy)methyl]benzoic acid	C9H9NO4	195.172	-2.67	-2	1.94 g/L	-1.9	1.38	8.87	3	Alpha amino acids	Chemical entities	Organic compounds	Organic acids and derivatives	Carboxylic acids and derivatives	InChI=1/C9H9NO4/c10-7(9(13)14)5-1-3-6(4-2-5)8(11)12/h1-4,7H,10H2,(H,11,12)(H,13,14)	C9H9NO4	195.053	1.38	-1.87	37.49	2.35	0.26087	143.4	147.2	138.7	150.692	149.92	149.727	Yes
HMDB02024	InChI=1S/C5H6N2O2/c8-5(9)1-4-2-6-3-7-4/h2-3H,1H2,(H,6,7)(H,8,9)	PRJKNHOMHKJCEJ-UHFFFAOYSA-N	OC(=O)CC1=CN=CN1	2-(1H-imidazol-5-yl)acetic acid	C5H6N2O2	126.113	-0.5	-0.37	53.3 g/L	-1.4	3.65	6.78	2	Imidazolyl carboxylic acids and derivatives	Chemical entities	Organic compounds	Organoheterocyclic compounds	Azoles	InChI=1S/C5H6N2O2/c8-5(9)1-4-2-6-3-7-4/h2-3H,1H2,(H,6,7)(H,8,9)	C5H6N2O2	126.043	3.65	-1.4	18.8	1.88	0.333333	127.9	133.5	121.6	123.759	122.744	122.443	Yes
HMDB02025	InChI=1S/C7H12O5/c1-4(6(10)11)7(2,12)3-5(8)9/h4,12H,3H2,1-2H3,(H,8,9)(H,10,11)	CCFYMOIEFAALDH-UHFFFAOYSA-N	CC(C(O)=O)C(C)(O)CC(O)=O	3-hydroxy-2,3-dimethylpentanedioic acid	C7H12O5	176.167	-0.23	0.1	221 g/L	-0.21	3.79	-3.1	4	Hydroxy fatty acids	Chemical entities	Organic compounds	Lipids and lipid-like molecules	Fatty Acyls	InChI=1/C7H12O5/c1-4(6(10)11)7(2,12)3-5(8)9/h4,12H,3H2,1-2H3,(H,8,9)(H,10,11)	C7H12O5	176.068	3.79	-0.21	29.37	4.18	0	138	144.3	131.1	138.016	136.691	137.145	Yes
HMDB02028	InChI=1S/C9H11NO7S/c10-6(9(12)13)3-5-1-2-7(11)8(4-5)17-18(14,15)16/h1-2,4,6,11H,3,10H2,(H,12,13)(H,14,15,16)/t6-/m0/s1	SWJDFMNJUOJVPA-LURJTMIESA-N	N[C@@H](CC1=CC(OS(O)(=O)=O)=C(O)C=C1)C(O)=O	(2S)-2-amino-3-[4-hydroxy-3-(sulfooxy)phenyl]propanoic acid	C9H11NO7S	277.251	-1.92	-2.01	2.73 g/L	-0.4	-2.2	9.37	5	Tyrosine and derivatives	Chemical entities	Organic compounds	Organic acids and derivatives	Carboxylic acids and derivatives	InChI=1S/C9H11NO7S/c10-6(9(12)13)3-5-1-2-7(11)8(4-5)17-18(14,15)16/h1-2,4,6,11H,3,10H2,(H,12,13)(H,14,15,16)/t6-/m0/s1	C9H11NO7S	277.026	-2.17	-0.4	54.47	2.5	0.206897	159.1	162.2	145.7	163.565	163.062	163.275	Yes
HMDB02030	InChI=1S/C6H13NO5/c7-2-6(11)5(10)4(9)3(8)1-12-6/h3-5,8-11H,1-2,7H2/t3-,4-,5+,6-/m1/s1	IXZISFNWUWKBOM-ARQDHWQXSA-N	NC[C@@]1(O)OC[C@@H](O)[C@@H](O)[C@@H]1O	(2R,3S,4R,5R)-2-(aminomethyl)oxane-2,3,4,5-tetrol	C6H13NO5	179.171	-2.71	0.74	990 g/L	-2.9	10.71	8.17	1	Monosaccharides	Chemical entities	Organic compounds	Organic oxygen compounds	Organooxygen compounds	InChI=1S/C6H13NO5/c7-2-6(11)5(10)4(9)3(8)1-12-6/h3-5,8-11H,1-2,7H2/t3-,4-,5+,6-/m1/s1	C6H13NO5	179.079	10.71	-2.86	31.38	2.71	0.24	131.1	135.7	129.7	138.163	137.61	137.438	Yes
HMDB02031	InChI=1S/C5H10N2O3/c1-3(4(8)9)2-7-5(6)10/h3H,2H2,1H3,(H,8,9)(H3,6,7,10)	PHENTZNALBMCQD-UHFFFAOYSA-N	CC(CNC(N)=O)C(O)=O	3-(carbamoylamino)-2-methylpropanoic acid	C5H10N2O3	146.144	-0.86	-0.5	46.1 g/L	-0.88	4.32	-1.8	3	Ureas	Chemical entities	Organic compounds	Organic acids and derivatives	Organic carbonic acids and derivatives	InChI=1/C5H10N2O3/c1-3(4(8)9)2-7-5(6)10/h3H,2H2,1H3,(H,8,9)(H3,6,7,10)	C5H10N2O3	146.069	-0.37	-1.6	20.87	3.3	0	132.8	139	124.8	131.234	130.083	129.759	Yes
HMDB02032	InChI=1S/C5H5N5O2/c6-4-8-2-1(3(11)10-4)7-5(12)9-2/h(H5,6,7,8,9,10,11,12)	CLGFIVUFZRGQRP-UHFFFAOYSA-N	NC1=NC2=C(NC(=O)N2)C(=O)N1	2-amino-6,7,8,9-tetrahydro-1H-purine-6,8-dione	C5H5N5O2	167.125	-1.57	-1.93	1.94 g/L	-1.5	7.35	3.95	0	Purines and purine derivatives	Chemical entities	Organic compounds	Organoheterocyclic compounds	Imidazopyrimidines	InChI=1S/C5H5N5O2/c6-4-8-2-1(3(11)10-4)7-5(12)9-2/h(H5,6,7,8,9,10,11,12)	C5H5N5O2	167.044	-5.78	-1.74	32	1.89	0.555556	134.1	139.3	127.1	134.049	134.579	133.937	Yes
HMDB02034	InChI=1S/C8H16N2O6S/c9-5(7(11)12)1-3-17(15,16)4-2-6(10)8(13)14/h5-6H,1-4,9-10H2,(H,11,12)(H,13,14)	CMACTJDDABKNPX-UHFFFAOYSA-N	NC(CCS(=O)(=O)CCC(N)C(O)=O)C(O)=O	2-amino-4-(3-amino-3-carboxypropanesulfonyl)butanoic acid	C8H16N2O6S	268.287	-3.98	-0.95	30.4 g/L	-7.6	1.23	8.99	8	Alpha amino acids	Chemical entities	Organic compounds	Organic acids and derivatives	Carboxylic acids and derivatives	InChI=1/C8H16N2O6S/c9-5(7(11)12)1-3-17(15,16)4-2-6(10)8(13)14/h5-6H,1-4,9-10H2,(H,11,12)(H,13,14)	C8H16N2O6S	268.073	1.23	-7.61	47.28	3.95	0	152.9	155.3	151.3	169.51	168.961	170.248	Yes
HMDB02038	InChI=1S/C7H16N2O2/c1-9-5-3-2-4-6(8)7(10)11/h6,9H,2-5,8H2,1H3,(H,10,11)/t6-/m0/s1	PQNASZJZHFPQLE-LURJTMIESA-N	CNCCCC[C@H](N)C(O)=O	(2S)-2-amino-6-(methylamino)hexanoic acid	C7H16N2O2	160.214	-2.37	-0.49	51.5 g/L	-2.9	2.8	10.58	6	L-alpha-amino acids	Chemical entities	Organic compounds	Organic acids and derivatives	Carboxylic acids and derivatives	InChI=1S/C7H16N2O2/c1-9-5-3-2-4-6(8)7(10)11/h6,9H,2-5,8H2,1H3,(H,10,11)/t6-/m0/s1	C7H16N2O2	160.121	2.8	-2.91	23.44	3.1	0	136.3	140.4	137.5	142.74	142.173	141.884	Yes
HMDB02039	InChI=1S/C4H7NO/c6-4-2-1-3-5-4/h1-3H2,(H,5,6)	HNJBEVLQSNELDL-UHFFFAOYSA-N	O=C1CCCN1	pyrrolidin-2-one	C4H7NO	85.1045	-0.9	0.8	537 g/L	-0.58	14.75	-1.2	0	Pyrrolidine-2-ones	Organic compounds	Organoheterocyclic compounds	Pyrrolidines	Pyrrolidones	InChI=1S/C4H7NO/c6-4-2-1-3-5-4/h1-3H2,(H,5,6)	C4H7NO	85.0528	4.78	-0.32	10.17	2.18	0.384615	119.5	126.2	104.7	106.762	106.626	106.435	Yes
HMDB02042	InChI=1S/C11H13NO3/c13-10(6-7-12-8-11(14)15)9-4-2-1-3-5-9/h1-5,12H,6-8H2,(H,14,15)	XHSURMJJKAFELI-UHFFFAOYSA-N	OC(=O)CNCCC(=O)C1=CC=CC=C1	2-[(3-oxo-3-phenylpropyl)amino]acetic acid	C11H13NO3	207.226	-1.34	-2.6	0.52 g/L	-1.7	1.55	9.83	6	Alkyl-phenylketones	Chemical entities	Organic compounds	Organic oxygen compounds	Organooxygen compounds	InChI=1S/C11H13NO3/c13-10(6-7-12-8-11(14)15)9-4-2-1-3-5-9/h1-5,12H,6-8H2,(H,14,15)	C11H13NO3	207.09	1.55	-1.72	39.2	1.9	0.214286	147.7	151.7	149.5	158.149	157.435	157.216	Yes
HMDB02044	InChI=1S/C10H13N5O6/c11-9-13-6-3(7(19)14-9)12-10(20)15(6)8-5(18)4(17)2(1-16)21-8/h2,4-5,8,16-18H,1H2,(H,12,20)(H3,11,13,14,19)/t2-,4-,5-,8-/m1/s1	FPGSEBKFEJEOSA-UMMCILCDSA-N	NC1=NC2=C(NC(=O)N2[C@@H]2O[C@H](CO)[C@@H](O)[C@H]2O)C(=O)N1	2-amino-9-[(2R,3R,4S,5R)-3,4-dihydroxy-5-(hydroxymethyl)oxolan-2-yl]-6,7,8,9-tetrahydro-1H-purine-6,8-dione	C10H13N5O6	299.24	-2.08	-1.49	9.79 g/L	-3	7.53	3.54	2	Purine nucleosides	Chemical entities	Organic compounds	Nucleosides, nucleotides, and analogues	Purine nucleosides	InChI=1S/C10H13N5O6/c11-9-13-6-3(7(19)14-9)12-10(20)15(6)8-5(18)4(17)2(1-16)21-8/h2,4-5,8,16-18H,1H2,(H,12,20)(H3,11,13,14,19)/t2-,4-,5-,8-/m1/s1	C10H13N5O6	299.087	-1.94	-3.29	74.93	1.57	0.416667	166.9	170.8	158.9	175.815	176.431	175.664	Yes
HMDB02050	InChI=1S/C4H4O6/c5-1(3(7)8)2(6)4(9)10/h5,7-8H,(H,9,10)	KAPRQAPANAEVOD-UHFFFAOYSA-N	OC(O)=C(O)C(=O)C(O)=O	3,4,4-trihydroxy-2-oxobut-3-enoic acid	C4H4O6	148.071	-1.37	-1.02	14.1 g/L	-0.0088	2.01	-5.2	2	Short-chain keto acids and derivatives	Chemical entities	Organic compounds	Organic acids and derivatives	Keto acids and derivatives	InChI=1S/C4H4O6/c5-1(3(7)8)2(6)4(9)10/h3,7-8H,(H,9,10)	C4H4O6	148.001	2.11	-0.75	21.8	3.81	0	126	131.9	118.4	132.424	129.256	129.414	Yes
HMDB02062	InChI=1S/C8H11NO6S/c9-4-7(11)5-1-2-8(6(10)3-5)15-16(12,13)14/h1-3,7,10-11H,4,9H2,(H,12,13,14)/t7-/m0/s1	CVJMZWLHUCMEKO-ZETCQYMHSA-N	NC[C@H](O)C1=CC(O)=C(OS(O)(=O)=O)C=C1	{4-[(1R)-2-amino-1-hydroxyethyl]-2-hydroxyphenyl}oxidanesulfonic acid	C8H11NO6S	249.241	-1.65	-1.62	5.97 g/L	-0.97	-2.2	9.06	4	Phenylsulfates	Chemical entities	Organic compounds	Organic acids and derivatives	Organic sulfuric acids and derivatives	InChI=1S/C8H11NO6S/c9-4-7(11)5-1-2-8(6(10)3-5)15-16(12,13)14/h1-3,7,10-11H,4,9H2,(H,12,13,14)/t7-/m0/s1	C8H11NO6S	249.031	-2.2	-0.97	46.05	2.46	0.222222	151.7	155.2	142.2	164.408	163.537	163.366	Yes
HMDB02064	InChI=1S/C6H14N2O/c1-6(9)8-5-3-2-4-7/h2-5,7H2,1H3,(H,8,9)	KLZGKIDSEJWEDW-UHFFFAOYSA-N	CC(=O)NCCCCN	N-(4-aminobutyl)acetamide	C6H14N2O	130.188	-0.84	0.04	141 g/L	-1	16.48	9.9	4	Carboximidic acids	Chemical entities	Organic compounds	Organic acids and derivatives	Carboximidic acids and derivatives	InChI=1S/C6H14N2O/c1-6(9)8-5-3-2-4-7/h2-5,7H2,1H3,(H,8,9)	C6H14N2O	130.111	5.3	-2.47	16.84	2.75	0	124.5	129.8	126.8	130.45	130.01	129.87	Yes
HMDB02065	InChI=1S/C9H13N5O3/c1-3(15)6(16)4-2-11-7-5(12-4)8(17)14-9(10)13-7/h3-4,12,15H,2H2,1H3,(H4,10,11,13,14,17)	HKCYZTKHPLJZDR-UHFFFAOYSA-N	CC(O)C(=O)C1CNC2=C(N1)C(=O)NC(N)=N2	2-amino-6-(2-hydroxypropanoyl)-3,4,5,6,7,8-hexahydropteridin-4-one	C9H13N5O3	239.231	-1.55	-2.29	1.21 g/L	-1.7	11.12	4.62	2	Pterins and derivatives	Chemical entities	Organic compounds	Organoheterocyclic compounds	Pteridines and derivatives	InChI=1/C9H13N5O3/c1-3(15)6(16)4-2-11-7-5(12-4)8(17)14-9(10)13-7/h3-4,12,15H,2H2,1H3,(H4,10,11,13,14,17)	C9H13N5O3	239.102	5.06	-3.18	52.71	1.98	0.354839	152.9	157.6	146.9	161.093	160.454	160.85	Yes
HMDB02070	InChI=1S/C5H6O6/c6-2(4(8)9)1-3(7)5(10)11/h2,6H,1H2,(H,8,9)(H,10,11)	WXSKVKPSMAHCSG-UHFFFAOYSA-N	OC(CC(=O)C(O)=O)C(O)=O	2-hydroxy-4-oxopentanedioic acid	C5H6O6	162.097	-1.11	-0.37	69.8 g/L	-0.82	2.45	-3.9	4	Gamma-keto acids and derivatives	Chemical entities	Organic compounds	Organic acids and derivatives	Keto acids and derivatives	InChI=1/C5H6O6/c6-2(4(8)9)1-3(7)5(10)11/h2,6H,1H2,(H,8,9)(H,10,11)	C5H6O6	162.016	2.45	-0.82	24.77	3.66	0	132.1	138	122.5	134.124	133.799	133.717	Yes
HMDB02089	InChI=1S/C11H17N3O6/c12-6(11(18)19)1-5-2-14(4-13-5)10-9(17)8(16)7(3-15)20-10/h2,4,6-10,15-17H,1,3,12H2,(H,18,19)/t6-,7+,8+,9+,10+/m0/s1	TTYCFBAOLXCFAB-VAPHQMJDSA-N	N[C@@H](CC1=CN(C=N1)[C@@H]1O[C@H](CO)[C@@H](O)[C@H]1O)C(O)=O	(2S)-2-amino-3-{1-[(2R,3R,4S,5R)-3,4-dihydroxy-5-(hydroxymethyl)oxolan-2-yl]-1H-imidazol-4-yl}propanoic acid	C11H17N3O6	287.269	-2.96	-1.16	20 g/L	-4.9	1.53	9.24	5	Histidine and derivatives	Chemical entities	Organic compounds	Organic acids and derivatives	Carboxylic acids and derivatives	InChI=1S/C11H17N3O6/c12-6(11(18)19)1-5-2-14(4-13-5)10-9(17)8(16)7(3-15)20-10/h2,4,6-10,15-17H,1,3,12H2,(H,18,19)/t6-,7+,8+,9+,10+/m0/s1	C11H17N3O6	287.112	1.53	-4.85	64.84	1.87	0.263158	161.1	163.8	154	184.236	184.287	184.498	Yes
HMDB02091	InChI=1S/C11H18O8/c1-4(2)3-5(12)18-11-8(15)6(13)7(14)9(19-11)10(16)17/h4,6-9,11,13-15H,3H2,1-2H3,(H,16,17)/t6-,7-,8+,9-,11+/m0/s1	VOJAALAAOYUSCT-ZCLKDUABSA-N	CC(C)CC(=O)O[C@@H]1O[C@@H]([C@@H](O)[C@H](O)[C@H]1O)C(O)=O	(2S,3S,4S,5R,6S)-3,4,5-trihydroxy-6-[(3-methylbutanoyl)oxy]oxane-2-carboxylic acid	C11H18O8	278.256	-0.98	-0.63	65.8 g/L	-0.74	3.51	-3.7	5	O-glucuronides	Chemical entities	Organic compounds	Organic oxygen compounds	Organooxygen compounds	InChI=1S/C11H18O8/c1-4(2)3-5(12)18-11-8(15)6(13)7(14)9(19-11)10(16)17/h4,6-9,11,13-15H,3H2,1-2H3,(H,16,17)/t6-,7-,8+,9-,11+/m0/s1	C11H18O8	278.1	3.51	-0.74	60.05	2.52	0.162162	162.7	168.1	156.4	179.72	178.52	178.217	Yes
HMDB02095	InChI=1S/C10H17NO6/c1-11(2,3)6-7(4-8(12)13)17-10(16)5-9(14)15/h7H,4-6H2,1-3H3,(H-,12,13,14,15)/t7-/m0/s1	ZGNBLKBZJBJFDG-ZETCQYMHSA-N	C[N+](C)(C)C[C@H](CC([O-])=O)OC(=O)CC(O)=O	(3S)-3-[(2-carboxyacetyl)oxy]-4-(trimethylazaniumyl)butanoate	C10H17NO6	247.245	-1.98	-2.95	0.34 g/L	-4.6	3.47	-7.2	8	Acyl carnitines	Chemical entities	Organic compounds	Lipids and lipid-like molecules	Fatty Acyls	InChI=1S/C10H17NO6/c1-11(2,3)6-7(4-8(12)13)17-10(16)5-9(14)15/h7H,4-6H2,1-3H3,(H-,12,13,14,15)/p+1/t7-/m0/s1	C10H18NO6	248.113	3.47	-4.55	47.97	4.28	0	139.9	144.8	164.5	167.075	166.249	167.027	Yes
HMDB02098	InChI=1S/C18H32O15/c1-5-9(24)12(27)14(29)17(30-5)33-16-13(28)11(26)8(4-21)31-18(16)32-15(7(23)3-20)10(25)6(22)2-19/h2,5-18,20-29H,3-4H2,1H3/t5-,6-,7+,8+,9+,10+,11-,12+,13-,14-,15+,16+,17-,18-/m0/s1	HWHQUWQCBPAQQH-BWRPKUOHSA-N	C[C@@H]1O[C@@H](O[C@H]2[C@H](O[C@H]([C@H](O)CO)[C@H](O)[C@@H](O)C=O)O[C@H](CO)[C@H](O)[C@@H]2O)[C@@H](O)[C@H](O)[C@@H]1O	(2R,3R,4R,5R)-4-{[(2S,3R,4S,5R,6R)-4,5-dihydroxy-6-(hydroxymethyl)-3-{[(2S,3S,4R,5S,6S)-3,4,5-trihydroxy-6-methyloxan-2-yl]oxy}oxan-2-yl]oxy}-2,3,5,6-tetrahydroxyhexanal	C18H32O15	488.438	-2.47	-0.31	240 g/L	-6.1	11.61	-3.6	10	Oligosaccharides	Chemical entities	Organic compounds	Organic oxygen compounds	Organooxygen compounds	InChI=1S/C18H32O15/c1-5-9(24)12(27)14(29)17(30-5)33-16-13(28)11(26)8(4-21)31-18(16)32-15(7(23)3-20)10(25)6(22)2-19/h2,5-18,20-29H,3-4H2,1H3/t5-,6-,7+,8+,9+,10+,11-,12+,13-,14-,15+,16+,17-,18-/m0/s1	C18H32O15	488.174	11.9	-6.06	138.98	2.23	0.181818	207.5	209.8	201.6	196.589	207.548	194.777	Yes
HMDB02099	InChI=1S/C6H7N5/c1-7-5-4-6(10-2-8-4)11-3-9-5/h2-3H,1H3,(H2,7,8,9,10,11)	CKOMXBHMKXXTNW-UHFFFAOYSA-N	CNC1=NC=NC2=C1NC=N2	N-methyl-7H-purin-6-amine	C6H7N5	149.153	0.19	-2.2	0.94 g/L	-0.27	10.24	5.22	1	6-alkylaminopurines	Chemical entities	Organic compounds	Organoheterocyclic compounds	Imidazopyrimidines	InChI=1S/C6H7N5/c1-7-5-4-6(10-2-8-4)11-3-9-5/h2-3H,1H3,(H2,7,8,9,10,11)	C6H7N5	149.07	9.81	-0.23	27.77	2	0.526316	127.2	133.5	126.1	129.121	128.676	128.11	Yes
HMDB02104	InChI=1S/C5H9NO3/c6-4(5(8)9)2-1-3-7/h3-4H,1-2,6H2,(H,8,9)/t4-/m0/s1	KABXUUFDPUOJMW-BYPYZUCNSA-N	N[C@@H](CCC=O)C(O)=O	(2S)-2-amino-5-oxopentanoic acid	C5H9NO3	131.13	-2.57	0.04	144 g/L	-3.4	2.12	9.11	4	L-alpha-amino acids	Chemical entities	Organic compounds	Organic acids and derivatives	Carboxylic acids and derivatives	InChI=1S/C5H9NO3/c6-4(5(8)9)2-1-3-7/h3-4H,1-2,6H2,(H,8,9)/t4-/m0/s1	C5H9NO3	131.058	2.12	-3.35	17.55	3.16	0	126.4	130.8	124.1	125.856	125.053	124.855	Yes
HMDB02108	InChI=1S/C4H9NO2S/c1-8-2-3(5)4(6)7/h3H,2,5H2,1H3,(H,6,7)/t3-/m0/s1	IDIDJDIHTAOVLG-VKHMYHEASA-N	CSC[C@H](N)C(O)=O	(2R)-2-amino-3-(methylsulfanyl)propanoic acid	C4H9NO2S	135.185	-2.21	-0.31	65.8 g/L	-2.4	2.44	9.15	3	L-cysteine-S-conjugates	Chemical entities	Organic compounds	Organic acids and derivatives	Carboxylic acids and derivatives	InChI=1S/C4H9NO2S/c1-8-2-3(5)4(6)7/h3H,2,5H2,1H3,(H,6,7)/t3-/m0/s1	C4H9NO2S	135.035	2.44	-2.4	14.73	3.17	0	131.3	135.9	126.9	124.562	123.851	123.862	Yes
HMDB02109	InChI=1S/C9H11N5O4/c10-9-13-7-5(8(18)14-9)12-3(1-11-7)6(17)4(16)2-15/h4,15-16H,1-2H2,(H4,10,11,13,14,18)/t4-/m0/s1	QHNIUIKIRXYAAW-BYPYZUCNSA-N	NC1=NC(=O)C2=C(NCC(=N2)C(=O)[C@@H](O)CO)N1	2-amino-6-[(2S)-2,3-dihydroxypropanoyl]-1,4,7,8-tetrahydropteridin-4-one	C9H11N5O4	253.215	-1.67	-2.17	1.7 g/L	-2.4	7.93	3.16	3	Pterins and derivatives	Chemical entities	Organic compounds	Organoheterocyclic compounds	Pteridines and derivatives	InChI=1S/C9H11N5O4/c10-9-13-7-5(8(18)14-9)12-3(1-11-7)6(17)4(16)2-15/h4,15-16H,1-2H2,(H4,10,11,13,14,18)/t4-/m0/s1	C9H11N5O4	253.081	1.14	-3.23	56.98	1.86	0.366667	154.6	159.2	149.2	162.252	163.053	162.413	Yes
HMDB02113	InChI=1S/C5H9NO3/c7-3-1-2-6-4(3)5(8)9/h3-4,6-7H,1-2H2,(H,8,9)/t3-,4+/m0/s1	BJBUEDPLEOHJGE-IUYQGCFVSA-N	O[C@H]1CCN[C@H]1C(O)=O	(2R,3S)-3-hydroxypyrrolidine-2-carboxylic acid	C5H9NO3	131.13	-3.18	0.52	431 g/L	-3.7	1.61	10.62	1	Proline and derivatives	Chemical entities	Organic compounds	Organic acids and derivatives	Carboxylic acids and derivatives	InChI=1S/C5H9NO3/c7-3-1-2-6-4(3)5(8)9/h3-4,6-7H,1-2H2,(H,8,9)/t3-,4+/m0/s1	C5H9NO3	131.058	1.61	-3.72	19.5	2.13	0.277778	124.5	128.4	119.5	122.796	122.255	122.017	Yes
HMDB02123	InChI=1S/C8H10N4O3/c1-10-4-5(9-7(10)14)11(2)8(15)12(3)6(4)13/h1-3H3,(H,9,14)	BYXCFUMGEBZDDI-UHFFFAOYSA-N	CN1C(=O)NC2=C1C(=O)N(C)C(=O)N2C	1,3,7-trimethyl-2,3,6,7,8,9-hexahydro-1H-purine-2,6,8-trione	C8H10N4O3	210.19	-0.49	-0.87	28.3 g/L	-0.87	8.46	-5.7	0	Xanthines	Chemical entities	Organic compounds	Organoheterocyclic compounds	Imidazopyrimidines	InChI=1S/C8H10N4O3/c1-10-4-5(9-7(10)14)11(2)8(15)12(3)6(4)13/h1-3H3,(H,9,14)	C8H10N4O3	210.075	11.38	-0.16	45.98	2.12	0.384615	145.5	152.3	144.2	148.994	148.838	148.865	Yes
HMDB02127	InChI=1S/C3H6O3S/c4-2(1-7)3(5)6/h2,4,7H,1H2,(H,5,6)	OLQOVQTWRIJPRE-UHFFFAOYSA-N	OC(CS)C(O)=O	2-hydroxy-3-sulfanylpropanoic acid	C3H6O3S	122.143	-0.33	-0.63	28.8 g/L	-0.42	3.73	-3.9	2	Monosaccharides	Chemical entities	Organic compounds	Organic oxygen compounds	Organooxygen compounds	InChI=1/C3H6O3S/c4-2(1-7)3(5)6/h2,4,7H,1H2,(H,5,6)	C3H6O3S	122.004	3.73	-0.42	12	3.14	0	132.1	138.8	119.6	118.864	116.46	116.129	Yes
HMDB02128	InChI=1S/C4H6N4O/c5-2-1-3(9)8-4(6)7-2/h1H,(H5,5,6,7,8,9)	SWELIMKTDYHAOY-UHFFFAOYSA-N	NC1=CC(=O)N=C(N)N1	2,6-diamino-1,4-dihydropyrimidin-4-one	C4H6N4O	126.117	-1.43	-1.05	11.3 g/L	-1.6	9.25	3.19	0	Pyrimidones	Chemical entities	Organic compounds	Organoheterocyclic compounds	Diazines	InChI=1S/C4H6N4O/c5-2-1-3(9)8-4(6)7-2/h1H,(H5,5,6,7,8,9)	C4H6N4O	126.054	-1.72	-2.44	19.5	2.08	0.4	119.3	125.2	117.7	121.466	121.91	121.919	Yes
HMDB02134	InChI=1S/C3H7NO/c1-3(5)2-4/h2,4H2,1H3	BCDGQXUMWHRQCB-UHFFFAOYSA-N	CC(=O)CN	1-aminopropan-2-one	C3H7NO	73.0938	-1.29	0.86	528 g/L	-0.82	17.3	7.84	1	Alpha-amino ketones	Chemical entities	Organic compounds	Organic oxygen compounds	Organooxygen compounds	InChI=1S/C3H7NO/c1-3(5)2-4/h2,4H2,1H3	C3H7NO	73.0528	17.3	-0.82	6.67	2.54	0	102.3	107.9	104.5	105.11	104.507	104.005	Yes
HMDB02135	InChI=1S/C7H11NO5S/c8-4(6(10)11)3-14-2-1-5(9)7(12)13/h4H,1-3,8H2,(H,10,11)(H,12,13)	MXVUEJUCBIAFCN-UHFFFAOYSA-N	NC(CSCCC(=O)C(O)=O)C(O)=O	4-[(2-amino-2-carboxyethyl)sulfanyl]-2-oxobutanoic acid	C7H11NO5S	221.231	-2.64	-1.63	5.24 g/L	-2.7	1.76	8.94	7	Cysteine and derivatives	Chemical entities	Organic compounds	Organic acids and derivatives	Carboxylic acids and derivatives	InChI=1/C7H11NO5S/c8-4(6(10)11)3-14-2-1-5(9)7(12)13/h4H,1-3,8H2,(H,10,11)(H,12,13)	C7H11NO5S	221.036	1.76	-2.68	34.22	3.38	0	149.3	152.9	144	155.034	154.371	155.327	Yes
HMDB02140	InChI=1S/C20H23N7O7/c21-20-25-16-15(18(32)26-20)27(9-28)12(8-23-16)7-22-11-3-1-10(2-4-11)17(31)24-13(19(33)34)5-6-14(29)30/h1-4,9,12-13,22H,5-8H2,(H,24,31)(H,29,30)(H,33,34)(H4,21,23,25,26,32)/t12?,13-/m1/s1	VVIAGPKUTFNRDU-ZGTCLIOFSA-N	NC1=NC(=O)C2=C(NCC(CNC3=CC=C(C=C3)C(=O)N[C@H](CCC(O)=O)C(O)=O)N2C=O)N1	(2R)-2-[(4-{[(2-amino-5-formyl-4-oxo-1,4,5,6,7,8-hexahydropteridin-6-yl)methyl]amino}phenyl)formamido]pentanedioic acid	C20H23N7O7	473.439	-1.06	-3.2	0.3 g/L	-3.9	3.28	2.94	9	Tetrahydrofolic acids	Chemical entities	Organic compounds	Organoheterocyclic compounds	Pteridines and derivatives	InChI=1S/C20H23N7O7/c21-20-25-16-15(18(32)26-20)27(9-28)12(8-23-16)7-22-11-3-1-10(2-4-11)17(31)24-13(19(33)34)5-6-14(29)30/h1-4,9,12-13,22H,5-8H2,(H,24,31)(H,29,30)(H,33,34)(H4,21,23,25,26,32)/t12?,13-/m1/s1	C20H23N7O7	473.166	2.6	-3.58	135.54	1.42	0.288136	199.1	201	199.8	236.945	237.787	237.727	Yes
HMDB02141	InChI=1S/C5H11NO2/c1-5(2,6-3)4(7)8/h6H,1-3H3,(H,7,8)	DLAMVQGYEVKIRE-UHFFFAOYSA-N	CNC(C)(C)C(O)=O	2-methyl-2-(methylamino)propanoic acid	C5H11NO2	117.146	-2.08	0.06	136 g/L	-2.2	2.23	10.52	2	Alpha amino acids	Chemical entities	Organic compounds	Organic acids and derivatives	Carboxylic acids and derivatives	InChI=1S/C5H11NO2/c1-5(2,6-3)4(7)8/h6H,1-3H3,(H,7,8)	C5H11NO2	117.079	2.23	-2.18	15.5	3.71	0	125.8	130.4	122.6	121.464	121.219	120.981	Yes
HMDB02144	InChI=1S/C6H8N2O2/c1-7-4-3-5(9)8(2)6(7)10/h3-4H,1-2H3	JSDBKAHWADVXFU-UHFFFAOYSA-N	CN1C=CC(=O)N(C)C1=O	1,3-dimethyl-1,2,3,4-tetrahydropyrimidine-2,4-dione	C6H8N2O2	140.14	-0.81	0.28	270 g/L	-0.41		-4.9	0	Pyrimidones	Chemical entities	Organic compounds	Organoheterocyclic compounds	Diazines	InChI=1S/C6H8N2O2/c1-7-4-3-5(9)8(2)6(7)10/h3-4H,1-2H3	C6H8N2O2	140.059		-0.41	23.37	2.52	0.333333	134.8	141.8	121.6	127.755	127.181	126.648	Yes
HMDB02151	InChI=1S/C2H6OS/c1-4(2)3/h1-2H3	IAZDPXIOMUYVGZ-UHFFFAOYSA-N	CS(C)=O	methanesulfinylmethane	C2H6OS	78.133	-1.09	-0.08	65.7 g/L	-1.4		-6.2	0	Sulfoxides	Organic compounds	Organosulfur compounds	Sulfoxides		InChI=1S/C2H6OS/c1-4(2)3/h1-2H3	C2H6OS	78.0139		-1.41	4.5	2.32	0	122.3	129.2	101.6	101.733	101.647	101.199	Yes
HMDB02166	InChI=1S/C4H9NO2/c1-3(2-5)4(6)7/h3H,2,5H2,1H3,(H,6,7)/t3-/m0/s1	QCHPKSFMDHPSNR-VKHMYHEASA-N	C[C@@H](CN)C(O)=O	(2S)-3-amino-2-methylpropanoic acid	C4H9NO2	103.12	-2.97	0.55	367 g/L	-2.6	4.17	10.32	2	Beta amino acids and derivatives	Chemical entities	Organic compounds	Organic acids and derivatives	Carboxylic acids and derivatives	InChI=1S/C4H9NO2/c1-3(2-5)4(6)7/h3H,2,5H2,1H3,(H,6,7)/t3-/m0/s1	C4H9NO2	103.063	4.17	-2.63	12	3.14	0	120.1	124.6	116.2	115.857	115.629	115.435	Yes
HMDB02169	InChI=1S/C6H13NO2S/c1-5(6(8)9)4-10-3-2-7/h5H,2-4,7H2,1H3,(H,8,9)	UFRVABODKAYFCB-UHFFFAOYSA-N	CC(CSCCN)C(O)=O	3-[(2-aminoethyl)sulfanyl]-2-methylpropanoic acid	C6H13NO2S	163.238	-1.86	-1	16.4 g/L	-1.9	4.48	9.71	5	Amino acids	Chemical entities	Organic compounds	Organic acids and derivatives	Carboxylic acids and derivatives	InChI=1/C6H13NO2S/c1-5(6(8)9)4-10-3-2-7/h5H,2-4,7H2,1H3,(H,8,9)	C6H13NO2S	163.067	4.48	-1.94	20.45	3.13	0	139.2	143.8	138	136.11	135.722	135.925	Yes
HMDB02171	InChI=1S/C12H19N3O5/c13-6-9(17)14-4-1-2-7(14)11(18)15-5-3-8(16)10(15)12(19)20/h7-8,10,16H,1-6,13H2,(H,19,20)/t7-,8?,10-/m0/s1	HVIBGVJOBJJPFB-OFQRNFBNSA-N	NCC(=O)N1CCC[C@H]1C(=O)N1CCC(O)[C@H]1C(O)=O	(2S)-1-[(2S)-1-(2-aminoacetyl)pyrrolidine-2-carbonyl]-3-hydroxypyrrolidine-2-carboxylic acid	C12H19N3O5	285.296	-2.48	-0.5	89.4 g/L	-5.1	3.43	7.83	3	Oligopeptides	Chemical entities	Organic compounds	Organic acids and derivatives	Carboxylic acids and derivatives	InChI=1S/C12H19N3O5/c13-6-9(17)14-4-1-2-7(14)11(18)15-5-3-8(16)10(15)12(19)20/h7-8,10,16H,1-6,13H2,(H,19,20)/t7-,8?,10-/m0/s1	C12H19N3O5	285.132	3.43	-5.09	66.97	2.08	0.25	161.8	165.3	157.8	173.901	172.689	172.126	Yes
HMDB02172	InChI=1S/C14H30N4O2/c1-13(19)17-11-5-9-15-7-3-4-8-16-10-6-12-18-14(2)20/h15-16H,3-12H2,1-2H3,(H,17,19)(H,18,20)	NPDTUDWGJMBVEP-UHFFFAOYSA-N	CC(=O)NCCCNCCCCNCCCNC(C)=O	N-[3-({4-[(3-acetamidopropyl)amino]butyl}amino)propyl]acetamide	C14H30N4O2	286.414	-0.18	-3.43	0.11 g/L	-1.8	15.99	10.78	13	Carboximidic acids	Chemical entities	Organic compounds	Organic acids and derivatives	Carboximidic acids and derivatives	InChI=1S/C14H30N4O2/c1-13(19)17-11-5-9-15-7-3-4-8-16-10-6-12-18-14(2)20/h15-16H,3-12H2,1-2H3,(H,17,19)(H,18,20)	C14H30N4O2	286.237	4.67	-5.11	52.85	2.96	0	179.9	183.6	174.9	188.842	188.4	191.232	Yes
HMDB02173	InChI=1S/C6H10O4/c7-4-1-2-6(9)10-3-5(4)8/h4-5,7-8H,1-3H2	QFCPIZSGDXQFDK-UHFFFAOYSA-N	OC1CCC(=O)OCC1O	5,6-dihydroxyoxepan-2-one	C6H10O4	146.141	-1.18	0.74	804 g/L	-1.1	13.33	-3.2	0	Lactones	Chemical entities	Organic compounds	Organoheterocyclic compounds	Lactones	InChI=1/C6H10O4/c7-4-1-2-6(9)10-3-5(4)8/h4-5,7-8H,1-3H2	C6H10O4	146.058	13.33	-1.11	23.07	2.38	0.35	131.7	138.4	119.7	130.599	128.324	128.287	Yes
HMDB02182	InChI=1S/C9H13NO2/c1-10-6-9(12)7-3-2-4-8(11)5-7/h2-5,9-12H,6H2,1H3/t9-/m0/s1	SONNWYBIRXJNDC-VIFPVBQESA-N	CNC[C@H](O)C1=CC(O)=CC=C1	3-[(1R)-1-hydroxy-2-(methylamino)ethyl]phenol	C9H13NO2	167.205	-0.69	-0.88	22 g/L	-0.07	9.07	9.69	3	1-hydroxy-4-unsubstituted benzenoids	Organic compounds	Benzenoids	Phenols	1-hydroxy-4-unsubstituted benzenoids	InChI=1S/C9H13NO2/c1-10-6-9(12)7-3-2-4-8(11)5-7/h2-5,9-12H,6H2,1H3/t9-/m0/s1	C9H13NO2	167.095	9.07	-0.07	29.47	2.29	0.24	137.2	142.4	136.7	142.197	141.402	141.206	Yes
HMDB02184	InChI=1S/C9H11NO3/c10-7(9(12)13)8(11)6-4-2-1-3-5-6/h1-5,7-8,11H,10H2,(H,12,13)/t7-,8?/m0/s1	VHVGNTVUSQUXPS-JAMMHHFISA-N	N[C@@H](C(O)C1=CC=CC=C1)C(O)=O	(2S)-2-amino-3-hydroxy-3-phenylpropanoic acid	C9H11NO3	181.189	-1.75	-1.21	11.1 g/L	-2.1	2.16	8.88	3	Phenylalanine and derivatives	Chemical entities	Organic compounds	Organic acids and derivatives	Carboxylic acids and derivatives	InChI=1S/C9H11NO3/c10-7(9(12)13)8(11)6-4-2-1-3-5-6/h1-5,7-8,11H,10H2,(H,12,13)/t7-,8?/m0/s1	C9H11NO3	181.074	2.16	-2.1	33.7	2.21	0.25	140.1	144.4	136.7	142.525	141.586	142.347	Yes
HMDB02189	InChI=1S/C9H21N3O/c1-9(13)12-8-3-2-6-11-7-4-5-10/h11H,2-8,10H2,1H3,(H,12,13)	FONIWJIDLJEJTL-UHFFFAOYSA-N	CC(=O)NCCCCNCCCN	N-{4-[(3-aminopropyl)amino]butyl}acetamide	C9H21N3O	187.282	-0.48	-1.63	4.4 g/L	-1.3	16.53	10.59	8	Carboximidic acids	Chemical entities	Organic compounds	Organic acids and derivatives	Carboximidic acids and derivatives	InChI=1S/C9H21N3O/c1-9(13)12-8-3-2-6-11-7-4-5-10/h11H,2-8,10H2,1H3,(H,12,13)	C9H21N3O	187.168	5.12	-2.99	28.76	2.84	0	146.1	150.7	148	153.876	153.073	152.866	Yes
HMDB02201	InChI=1S/C7H13NO4/c9-6(10)2-1-4-8-5-3-7(11)12/h8H,1-5H2,(H,9,10)(H,11,12)	SRGQUICKDUQCKO-UHFFFAOYSA-N	OC(=O)CCCNCCC(O)=O	4-[(2-carboxyethyl)amino]butanoic acid	C7H13NO4	175.182	-2.54	-1.17	11.9 g/L	-3.2	3.36	10.57	7	Gamma amino acids and derivatives	Chemical entities	Organic compounds	Organic acids and derivatives	Carboxylic acids and derivatives	InChI=1S/C7H13NO4/c9-6(10)2-1-4-8-5-3-7(11)12/h8H,1-5H2,(H,9,10)(H,11,12)	C7H13NO4	175.084	3.36	-3.17	26.06	2.91	0	140.3	144.1	137.6	143.85	143.244	143.888	Yes
HMDB02205	InChI=1S/C4H9NO5S/c5-3(4(6)7)1-2-11(8,9)10/h3H,1-2,5H2,(H,6,7)(H,8,9,10)/t3-/m0/s1	VBOQYPQEPHKASR-VKHMYHEASA-N	N[C@@H](CCS(O)(=O)=O)C(O)=O	(2S)-2-amino-4-sulfobutanoic acid	C4H9NO5S	183.183	-2.35	-0.45	64.3 g/L	-2.9	-1.3	9.51	4	L-alpha-amino acids	Chemical entities	Organic compounds	Organic acids and derivatives	Carboxylic acids and derivatives	InChI=1S/C4H9NO5S/c5-3(4(6)7)1-2-11(8,9)10/h3H,1-2,5H2,(H,6,7)(H,8,9,10)/t3-/m0/s1	C4H9NO5S	183.02	-1.25	-2.91	24.68	3.54	0	136.5	140.2	129.2	139.371	139.254	138.922	Yes
HMDB02210	InChI=1S/C8H9NO2/c9-7(8(10)11)6-4-2-1-3-5-6/h1-5,7H,9H2,(H,10,11)	ZGUNAGUHMKGQNY-UHFFFAOYSA-N	NC(C(O)=O)C1=CC=CC=C1	2-amino-2-phenylacetic acid	C8H9NO2	151.163	-1.52	-1.3	7.65 g/L	-1.5	2.23	8.85	2	Alpha amino acids	Chemical entities	Organic compounds	Organic acids and derivatives	Carboxylic acids and derivatives	InChI=1/C8H9NO2/c9-7(8(10)11)6-4-2-1-3-5-6/h1-5,7H,9H2,(H,10,11)	C8H9NO2	151.063	2.23	-1.47	26.12	2.11	0.3	133.9	138.6	132.1	134.169	133.367	133.37	Yes
HMDB02215	InChI=1S/C9H13N5O3/c1-3(15)6(16)4-2-11-7-5(12-4)8(17)14-9(10)13-7/h3-4,6,15-16H,2H2,1H3,(H3,10,11,13,14,17)/t3-,4+,6-/m0/s1	ZHQJVZLJDXWFFX-RPDRRWSUSA-N	[H][C@@]1(CN=C2NC(N)=NC(=O)C2=N1)[C@@H](O)[C@H](C)O	(6R)-2-amino-6-[(1R,2S)-1,2-dihydroxypropyl]-1,4,6,7-tetrahydropteridin-4-one	C9H13N5O3	239.231	-1.41	-2.22	1.45 g/L	-2	7.69	1.82	2	Biopterins and derivatives	Chemical entities	Organic compounds	Organoheterocyclic compounds	Pteridines and derivatives	InChI=1S/C9H13N5O3/c1-3(15)6(16)4-2-11-7-5(12-4)8(17)14-9(10)13-7/h3-4,6,15-16H,2H2,1H3,(H3,10,11,13,14,17)/t3-,4+,6-/m0/s1	C9H13N5O3	239.102	-2.37	-2.78	52.71	1.98	0.354839	153.8	158.9	145.7	157.864	158.541	160.861	Yes
HMDB02220	InChI=1S/C14H25NO10/c1-5-9(19)12(22)13(23)14(25-5)24-4-8(18)11(21)10(20)7(3-16)15-6(2)17/h3,5,7-14,18-23H,4H2,1-2H3,(H,15,17)/t5-,7-,8?,9+,10+,11+,12+,13-,14?/m0/s1	YBWAUUBLHOFOPK-SOHGFDPZSA-N	C[C@@H]1OC(OCC(O)[C@@H](O)[C@H](O)[C@@H](NC(C)=O)C=O)[C@@H](O)[C@H](O)[C@@H]1O	N-[(2R,3R,4S)-3,4,5-trihydroxy-1-oxo-6-{[(3S,4R,5S,6S)-3,4,5-trihydroxy-6-methyloxan-2-yl]oxy}hexan-2-yl]acetamide	C14H25NO10	367.349	-2.01	-0.56	102 g/L	-4.6	11.42	-3.5	8	Fatty acyl glycosides of mono- and disaccharides	Chemical entities	Organic compounds	Lipids and lipid-like molecules	Fatty Acyls	InChI=1S/C14H25NO10/c1-5-9(19)12(22)13(23)14(25-5)24-4-8(18)11(21)10(20)7(3-16)15-6(2)17/h3,5,7-14,18-23H,4H2,1-2H3,(H,15,17)/t5-,7-,8?,9+,10+,11+,12+,13-,14?/m0/s1	C14H25NO10	367.148	5.57	-3.76	87.35	2.45	0.12	183.1	186.9	180.2	192.992	193.043	193.944	Yes
HMDB02224	InChI=1S/C10H15N3O4/c1-5-3-13(10(16)12-9(5)11)8-2-6(15)7(4-14)17-8/h3,6-8,14-15H,2,4H2,1H3,(H2,11,12,16)/t6?,7-,8-/m1/s1	LUCHPKXVUGJYGU-SPDVFEMOSA-N	CC1=CN([C@H]2CC(O)[C@@H](CO)O2)C(=O)N=C1N	4-amino-1-[(2R,5R)-4-hydroxy-5-(hydroxymethyl)oxolan-2-yl]-5-methyl-1,2-dihydropyrimidin-2-one	C10H15N3O4	241.244	-1.71	-1.35	10.8 g/L	-1.5	13.89	0.41	2	Pyrimidine 2'-deoxyribonucleosides	Chemical entities	Organic compounds	Nucleosides, nucleotides, and analogues	Pyrimidine nucleosides	InChI=1S/C10H15N3O4/c1-5-3-13(10(16)12-9(5)11)8-2-6(15)7(4-14)17-8/h3,6-8,14-15H,2,4H2,1H3,(H2,11,12,16)/t6?,7-,8-/m1/s1	C10H15N3O4	241.106	6.01	-0.52	52.55	1.98	0.333333	153.3	159	147.9	162.896	162.478	162.185	Yes
HMDB02234	InChI=1S/C5H7NO3/c7-3-1-4(5(8)9)6-2-3/h3,7H,1-2H2,(H,8,9)	AOMLMYXPXUTBQH-UHFFFAOYSA-N	OC1CN=C(C1)C(O)=O	3-hydroxy-3,4-dihydro-2H-pyrrole-5-carboxylic acid	C5H7NO3	129.114	-0.87	-0.85	18.3 g/L	-0.39	3.66	0.53	1	Pyrrolines	Chemical entities	Organic compounds	Organoheterocyclic compounds	Pyrrolines	InChI=1/C5H7NO3/c7-3-1-4(5(8)9)6-2-3/h3,7H,1-2H2,(H,8,9)	C5H7NO3	129.043	3.66	-0.39	19.32	2.05	0.3125	129	135.3	119.6	124.909	124.287	123.75	Yes
HMDB02238	InChI=1S/C3H9NO3S2/c4-3(1-2-8)9(5,6)7/h3,8H,1-2,4H2,(H,5,6,7)/t3-/m1/s1	MHHDKRFQNZZMOE-GSVOUGTGSA-N	N[C@@H](CCS)S(O)(=O)=O	(1R)-1-amino-3-sulfanylpropane-1-sulfonic acid	C3H9NO3S2	171.238	-1.73	-1.2	10.8 g/L	-1.4	-3.2	7.66	3	Organosulfonic acids	Chemical entities	Organic compounds	Organic acids and derivatives	Organic sulfonic acids and derivatives	InChI=1S/C3H9NO3S2/c4-3(1-2-8)9(5,6)7/h3,8H,1-2,4H2,(H,5,6,7)/t3-/m1/s1	C3H9NO3S2	171.002	-3.16	-1.38	18.35	3.59	0	137.1	141.1	131.3	130.345	129.925	130.106	Yes
HMDB02243	InChI=1S/C6H5NO2/c8-6(9)5-3-1-2-4-7-5/h1-4H,(H,8,9)	SIOXPEMLGUPBBT-UHFFFAOYSA-N	OC(=O)C1=CC=CC=N1	pyridine-2-carboxylic acid	C6H5NO2	123.109	0.22	-0.3	61.1 g/L	-0.67	0.99	5.53	1	Pyridinecarboxylic acids	Organic compounds	Organoheterocyclic compounds	Pyridines and derivatives	Pyridinecarboxylic acids and derivatives	InChI=1S/C6H5NO2/c8-6(9)5-3-1-2-4-7-5/h1-4H,(H,8,9)	C6H5NO2	123.032	1	-0.65	19.15	1.98	0.428571	127.4	133.3	122.7	121.484	121.025	120.836	Yes
HMDB02248	InChI=1S/C10H19N3O5/c11-5-1-2-7(10(17)18)13-9(16)6(12)3-4-8(14)15/h6-7H,1-5,11-12H2,(H,13,16)(H,14,15)(H,17,18)/t6-,7-/m0/s1	FCQBDQYWNGUTPD-BQBZGAKWSA-N	NCCC[C@H](NC(=O)[C@@H](N)CCC(O)=O)C(O)=O	(2S)-5-amino-2-[(2S)-2-amino-4-carboxybutanamido]pentanoic acid	C10H19N3O5	261.275	-3.98	-1.45	9.34 g/L	-6.6	3.29	9.92	9	Dipeptides	Chemical entities	Organic compounds	Organic acids and derivatives	Carboxylic acids and derivatives	InChI=1S/C10H19N3O5/c11-5-1-2-7(10(17)18)13-9(16)6(12)3-4-8(14)15/h6-7H,1-5,11-12H2,(H,13,16)(H,14,15)(H,17,18)/t6-,7-/m0/s1	C10H19N3O5	261.132	3.11	-6.03	51.09	4.09	0	157.5	159.9	153.9	169.295	168.896	169.388	Yes
HMDB02249	InChI=1S/C7H11N5O/c1-3-2-9-5-4(10-3)6(13)12-7(8)11-5/h3,10H,2H2,1H3,(H4,8,9,11,12,13)	HWOZEJJVUCALGB-UHFFFAOYSA-N	CC1CNC2=C(N1)C(=O)N=C(N)N2	2-amino-6-methyl-1,4,5,6,7,8-hexahydropteridin-4-one	C7H11N5O	181.195	-0.93	-2.13	1.33 g/L	-1.4	10.02	3.72	0	Pterins and derivatives	Chemical entities	Organic compounds	Organoheterocyclic compounds	Pteridines and derivatives	InChI=1/C7H11N5O/c1-3-2-9-5-4(10-3)6(13)12-7(8)11-5/h3,10H,2H2,1H3,(H4,8,9,11,12,13)	C7H11N5O	181.096	-0.56	-3.33	35.91	1.73	0.44	137.4	143	133.8	141.151	141.996	141.957	Yes
HMDB02263	InChI=1S/C9H11N5O3/c1-3(15)6(16)4-2-11-5-7(12-4)13-9(10)14-8(5)17/h2-3,6,15-16H,1H3,(H3,10,12,13,14,17)	LNXRKRFGNHXANN-UHFFFAOYSA-N	CC(O)C(O)C1=CN=C2C(=O)N=C(N)NC2=N1	2-amino-7-(1,2-dihydroxypropyl)-1,4-dihydropteridin-4-one	C9H11N5O3	237.215	-0.83	-1.78	3.91 g/L	-1.2	7.63	-1.3	2	Pterins and derivatives	Chemical entities	Organic compounds	Organoheterocyclic compounds	Pteridines and derivatives	InChI=1/C9H11N5O3/c1-3(15)6(16)4-2-11-5-7(12-4)13-9(10)14-8(5)17/h2-3,6,15-16H,1H3,(H3,10,12,13,14,17)	C9H11N5O3	237.086	7.36	-1.01	52.68	1.98	0.37931	151.8	157.6	145	159.643	160.441	160.869	Yes
HMDB02271	InChI=1S/C6H8N2O2/c9-6(10)2-1-5-3-7-4-8-5/h3-4H,1-2H2,(H,7,8)(H,9,10)	ZCKYOWGFRHAZIQ-UHFFFAOYSA-N	OC(=O)CCC1=CN=CN1	3-(1H-imidazol-5-yl)propanoic acid	C6H8N2O2	140.14	-0.27	-0.5	43.9 g/L	-1.1	4.04	6.77	3	Imidazolyl carboxylic acids and derivatives	Chemical entities	Organic compounds	Organoheterocyclic compounds	Azoles	InChI=1S/C6H8N2O2/c9-6(10)2-1-5-3-7-4-8-5/h3-4H,1-2H2,(H,7,8)(H,9,10)	C6H8N2O2	140.059	4.04	-1.09	21.7	2.01	0.277778	131.9	137.5	127.2	128.493	127.998	127.787	Yes
HMDB02273	InChI=1S/C5H9NO5/c6-2(4(8)9)1-3(7)5(10)11/h2-3,7H,1,6H2,(H,8,9)(H,10,11)/p-2/t2-,3?/m0/s1	HBDWQSHEVMSFGY-SCQFTWEKSA-L	N[C@@H](CC(O)C([O-])=O)C([O-])=O	(2S)-2-amino-4-hydroxypentanedioate	C5H7NO5	161.113	-1.48	0.46	565 g/L	-4.2	1.68	9.16	4	Glutamic acid and derivatives	Chemical entities	Organic compounds	Organic acids and derivatives	Carboxylic acids and derivatives	InChI=1S/C5H9NO5/c6-2(4(8)9)1-3(7)5(10)11/h2-3,7H,1,6H2,(H,8,9)(H,10,11)/t2-,3?/m0/s1	C5H9NO5	163.048	1.68	-4.25	24.77	3.66	0	139.7	140.2	127.9	136.663	135.914	135.51	Yes
HMDB02275	InChI=1S/C9H13N5O4/c10-9-13-7-5(8(18)14-9)12-3(1-11-7)6(17)4(16)2-15/h4,6,15-17H,1-2H2,(H4,10,11,13,14,18)	YQIFAMYNGGOTFB-UHFFFAOYSA-N	NC1=NC(=O)C2=C(NCC(=N2)C(O)C(O)CO)N1	2-amino-6-(1,2,3-trihydroxypropyl)-1,4,7,8-tetrahydropteridin-4-one	C9H13N5O4	255.231	-2.1	-2.14	1.86 g/L	-3.3	7.97	3.22	3	Biopterins and derivatives	Chemical entities	Organic compounds	Organoheterocyclic compounds	Pteridines and derivatives	InChI=1/C9H13N5O4/c10-9-13-7-5(8(18)14-9)12-3(1-11-7)6(17)4(16)2-15/h1,4-6,12,15-17H,2H2,(H3,10,11,13,14,18)	C9H13N5O4	255.097	-6.6	-4.84	56.98	1.86	0.34375	156.6	160.7	150.7	163.614	162.518	163.223	Yes
HMDB02281	InChI=1S/C9H15N5O4/c1-3(15)5(16)4-2-11-6-9(18,14-4)7(17)13-8(10)12-6/h3-5,14-16,18H,2H2,1H3,(H3,10,11,12,13,17)	KJKIEFUPAPPGBC-UHFFFAOYSA-N	CC(O)C(O)C1CNC2=NC(N)=NC(=O)C2(O)N1	2-amino-6-(1,2-dihydroxypropyl)-4a-hydroxy-4,4a,5,6,7,8-hexahydropteridin-4-one	C9H15N5O4	257.247	-2.29	-1.73	4.81 g/L	-3.1	9.81	3.85	2	Biopterins and derivatives	Chemical entities	Organic compounds	Organoheterocyclic compounds	Pteridines and derivatives	InChI=1/C9H15N5O4/c1-3(15)5(16)4-2-11-6-9(18,14-4)7(17)13-8(10)12-6/h3-5,14-16,18H,2H2,1H3,(H3,10,11,12,13,17)	C9H15N5O4	257.112	-11.99	-3.56	58.56	1.99	0.323529	158.9	163.1	150	153.529	152.964	155.14	Yes
HMDB02282	InChI=1S/C14H23NO10/c1-5(18)15-6-4-23-8(3-17)13(9(6)19)25-14-12(22)11(21)10(20)7(2-16)24-14/h4,7-14,16-17,19-22H,2-3H2,1H3,(H,15,18)/t7-,8-,9-,10+,11+,12-,13-,14+/m1/s1	MIDRXTGJGROJRO-JFXDCXPESA-N	[H][C@@]1(O[C@@H]2O[C@H](CO)[C@H](O)[C@H](O)[C@H]2O)[C@@H](CO)OC=C(NC(C)=O)[C@H]1O	N-[(2R,3S,4R)-4-hydroxy-2-(hydroxymethyl)-3-{[(2S,3R,4S,5R,6R)-3,4,5-trihydroxy-6-(hydroxymethyl)oxan-2-yl]oxy}-3,4-dihydro-2H-pyran-5-yl]acetamide	C14H23NO10	365.333	-2.22	-0.45	131 g/L	-4.9	12.13	-3	5	O-glycosyl compounds	Chemical entities	Organic compounds	Organic oxygen compounds	Organooxygen compounds	InChI=1S/C14H23NO10/c1-5(18)15-6-4-23-8(3-17)13(9(6)19)25-14-12(22)11(21)10(20)7(2-16)24-14/h4,7-14,16-17,19-22H,2-3H2,1H3,(H,15,18)/t7-,8-,9-,10+,11+,12-,13-,14+/m1/s1	C14H23NO10	365.132	5.37	-4.08	92.1	1.94	0.244898	181.7	185.6	179	185.192	184.87	180.862	Yes
HMDB02284	InChI=1S/C7H16N2O/c1-7(10)9-6-4-2-3-5-8/h2-6,8H2,1H3,(H,9,10)	RMOIHHAKNOFHOE-UHFFFAOYSA-N	CC(=O)NCCCCCN	N-(5-aminopentyl)acetamide	C7H16N2O	144.215	-0.4	-0.78	23.7 g/L	-0.58	16.53	10.21	5	Acetamides	Chemical entities	Organic compounds	Organic acids and derivatives	Carboxylic acids and derivatives	InChI=1S/C7H16N2O/c1-7(10)9-6-4-2-3-5-8/h2-6,8H2,1H3,(H,9,10)	C7H16N2O	144.126	5.31	-2.03	19.68	2.77	0	130.8	136	132.6	138.134	137.247	137.099	Yes
HMDB02287	InChI=1S/C4H7NOS/c5-3-1-2-7-4(3)6/h3H,1-2,5H2	KIWQWJKWBHZMDT-UHFFFAOYSA-N	NC1CCSC1=O	3-aminothiolan-2-one	C4H7NOS	117.169	-0.51	-0.3	59.3 g/L	-0.25		7.83	0	Alpha amino acids and derivatives	Chemical entities	Organic compounds	Organic acids and derivatives	Carboxylic acids and derivatives	InChI=1/C4H7NOS/c5-3-1-2-7-4(3)6/h3H,1-2,5H2	C4H7NOS	117.025		-0.25	13.17	1.99	0.357143	123	128.7	120.7	115.734	115.211	114.81	Yes
HMDB02299	InChI=1S/C4H9NO2/c1-3(2-5)4(6)7/h3H,2,5H2,1H3,(H,6,7)/t3-/m1/s1	QCHPKSFMDHPSNR-GSVOUGTGSA-N	C[C@H](CN)C(O)=O	(2R)-3-amino-2-methylpropanoic acid	C4H9NO2	103.12	-2.97	0.55	367 g/L	-2.6	4.17	10.32	2	Beta amino acids and derivatives	Chemical entities	Organic compounds	Organic acids and derivatives	Carboxylic acids and derivatives	InChI=1S/C4H9NO2/c1-3(2-5)4(6)7/h3H,2,5H2,1H3,(H,6,7)/t3-/m1/s1	C4H9NO2	103.063	4.17	-2.63	12	3.14	0	120.1	124.6	116.2	115.752	115.659	115.347	Yes
HMDB02305	InChI=1S/C8H16N3O8P/c9-5(1-10-3-12)11-8-7(14)6(13)4(19-8)2-18-20(15,16)17/h3-4,6-8,13-14H,1-2H2,(H2,9,11)(H,10,12)(H2,15,16,17)	PMCOGCVKOAOZQM-UHFFFAOYSA-N	N\C(CNC=O)=N/C1OC(COP(O)(O)=O)C(O)C1O	({5-[(Z)-(1-amino-2-formamidoethylidene)amino]-3,4-dihydroxyoxolan-2-yl}methoxy)phosphonic acid	C8H16N3O8P	313.202	-2.46	-1.52	9.4 g/L	-4.2	1.22	6.6	6	Pentose phosphates	Chemical entities	Organic compounds	Organic oxygen compounds	Organooxygen compounds	InChI=1/C8H16N3O8P/c9-5(1-10-3-12)11-8-7(14)6(13)4(19-8)2-18-20(15,16)17/h3-4,6-8,13-14H,1-2H2,(H2,9,11)(H,10,12)(H2,15,16,17)	C8H16N3O8P	313.068	1.07	-3.81	62.19	2.43	0.138889	165	167.5	157.3	173.498	173.403	171.163	Yes
HMDB02320	InChI=1S/C6H8N2O3/c9-5(6(10)11)3-8-2-1-7-4-8/h1-2,4-5,9H,3H2,(H,10,11)	JTYMXXCJQKGGFG-UHFFFAOYSA-N	OC(CN1C=CN=C1)C(O)=O	2-hydroxy-3-(1H-imidazol-1-yl)propanoic acid	C6H8N2O3	156.139	-1.18	-1.15	11 g/L	-1.7	3.39	6.77	3	Imidazolyl carboxylic acids and derivatives	Chemical entities	Organic compounds	Organoheterocyclic compounds	Azoles	InChI=1/C6H8N2O3/c9-5(6(10)11)3-8-2-1-7-4-8/h1-2,4-5,9H,3H2,(H,10,11)	C6H8N2O3	156.053	3.39	-1.74	25.6	1.98	0.263158	134.8	139.9	129.4	132.388	132.21	132.56	Yes
HMDB02322	InChI=1S/C5H14N2/c6-4-2-1-3-5-7/h1-7H2	VHRGRCVQAFMJIZ-UHFFFAOYSA-N	NCCCCCN	pentane-1,5-diamine	C5H14N2	102.178	-0.27	-0.06	89.1 g/L	-0.4		10.51	4	Monoalkylamines	Chemical entities	Organic compounds	Organic nitrogen compounds	Organonitrogen compounds	InChI=1S/C5H14N2/c6-4-2-1-3-5-7/h1-7H2	C5H14N2	102.116		-0.4	11.15	2.45	0	118.9	124.1	126	121.833	120.999	120.879	Yes
HMDB02329	InChI=1S/C2H2O4/c3-1(4)2(5)6/h(H,3,4)(H,5,6)	MUBZPKHOEPUJKR-UHFFFAOYSA-N	OC(=O)C(O)=O	oxalic acid	C2H2O4	90.0349	-0.51	-0.14	65.7 g/L	-0.26	1.36		1	Dicarboxylic acids and derivatives	Organic compounds	Organic acids and derivatives	Carboxylic acids and derivatives	Dicarboxylic acids and derivatives	InChI=1S/C2H2O4/c3-1(4)2(5)6/h(H,3,4)(H,5,6)	C2H2O4	89.9953	1.36	-0.26	9.33	2.99	0	123.4	113.4	104.9			106.054	Yes
HMDB02331	InChI=1S/C10H14N2O6/c13-3-6-8(16)9(17)10(18-6)12-2-5(11-4-12)1-7(14)15/h2,4,6,8-10,13,16-17H,1,3H2,(H,14,15)/t6-,8-,9-,10-/m1/s1	AHPWEWASPTZMEK-PEBGCTIMSA-N	OC[C@H]1O[C@H]([C@H](O)[C@@H]1O)N1C=NC(CC(O)=O)=C1	2-{1-[(2R,3R,4S,5R)-3,4-dihydroxy-5-(hydroxymethyl)oxolan-2-yl]-1H-imidazol-4-yl}acetic acid	C10H14N2O6	258.228	-1.45	-0.98	27 g/L	-3	3.4	6.16	4	Imidazole ribonucleosides and ribonucleotides	Chemical entities	Organic compounds	Nucleosides, nucleotides, and analogues	Imidazole ribonucleosides and ribonucleotides	InChI=1S/C10H14N2O6/c13-3-6-8(16)9(17)10(18-6)12-2-5(11-4-12)1-7(14)15/h2,4,6,8-10,13,16-17H,1,3H2,(H,14,15)/t6-,8-,9-,10-/m1/s1	C10H14N2O6	258.085	3.4	-2.97	56	1.8	0.30303	157.4	161.6	150.6	167.238	166.172	165.735	Yes
HMDB02332	InChI=1S/C3H4O5S/c4-2(3(5)6)1-9(7)8/h1H2,(H,5,6)(H,7,8)	JXYLQEMXCAAMOL-UHFFFAOYSA-N	OC(=O)C(=O)CS(O)=O	2-oxo-3-sulfinopropanoic acid	C3H4O5S	152.126	-0.2	-1.19	9.89 g/L	-0.34	-1	-9.9	3	Alpha-keto acids and derivatives	Chemical entities	Organic compounds	Organic acids and derivatives	Keto acids and derivatives	InChI=1/C3H4O5S/c4-2(3(5)6)1-9(7)8/h1H2,(H,5,6)(H,7,8)	C3H4O5S	151.978	1.71	-0.34	17.97	3.38	0	140.5	146.8	123.3	126.657	125.756	125.746	Yes
HMDB02335	InChI=1S/C9H14N2O5/c10-5(4-7(12)13)8(14)11-3-1-2-6(11)9(15)16/h5-6H,1-4,10H2,(H,12,13)(H,15,16)/t5-,6-/m0/s1	UKGGPJNBONZZCM-WDSKDSINSA-N	N[C@@H](CC(O)=O)C(=O)N1CCC[C@H]1C(O)=O	(2S)-1-[(2S)-2-amino-3-carboxypropanoyl]pyrrolidine-2-carboxylic acid	C9H14N2O5	230.218	-3.3	-0.86	32.1 g/L	-4	3.1	8.52	4	Dipeptides	Chemical entities	Organic compounds	Organic acids and derivatives	Carboxylic acids and derivatives	InChI=1S/C9H14N2O5/c10-5(4-7(12)13)8(14)11-3-1-2-6(11)9(15)16/h5-6H,1-4,10H2,(H,12,13)(H,15,16)/t5-,6-/m0/s1	C9H14N2O5	230.09	3.1	-4.04	46.18	2.54	0.166667	147.6	151.1	144.4	159.799	159.536	159.292	Yes
HMDB02336	InChI=1S/C16H18O9/c1-5-2-6(18)10-8(24-5)3-7(19)11(13(10)21)16-15(23)14(22)12(20)9(4-17)25-16/h2-3,9,12,14-17,19-23H,4H2,1H3/t9-,12-,14+,15-,16+/m1/s1	XTZWWMZDVUKEDJ-SPEJKDPOSA-N	CC1=CC(=O)C2=C(O)C([C@@H]3O[C@H](CO)[C@@H](O)[C@H](O)[C@H]3O)=C(O)C=C2O1	5,7-dihydroxy-2-methyl-6-[(2S,3R,4R,5S,6R)-3,4,5-trihydroxy-6-(hydroxymethyl)oxan-2-yl]-4H-chromen-4-one	C16H18O9	354.309	-0.72	-1.43	13.1 g/L	-0.84	6.21	-3	2	Phenolic glycosides	Chemical entities	Organic compounds	Organic oxygen compounds	Organooxygen compounds	InChI=1S/C16H18O9/c1-5-2-6(18)10-8(24-5)3-7(19)11(13(10)21)16-15(23)14(22)12(20)9(4-17)25-16/h2-3,9,12,14-20,22-23H,4H2,1H3/t9-,12-,14+,15-,16+/m1/s1	C16H18O9	354.095	7.21	-2.35	97	1.63	0.377778	181.5	186.1	174.4	186.261	184.627	184.955	Yes
HMDB02339	InChI=1S/C12H14N2O3/c1-17-8-2-3-11-9(5-8)7(6-14-11)4-10(13)12(15)16/h2-3,5-6,10,14H,4,13H2,1H3,(H,15,16)/t10-/m0/s1	KVNPSKDDJARYKK-JTQLQIEISA-N	COC1=CC2=C(NC=C2C[C@H](N)C(O)=O)C=C1	(2S)-2-amino-3-(5-methoxy-1H-indol-3-yl)propanoic acid	C12H14N2O3	234.251	-1.03	-2.11	1.83 g/L	-1.2	2.22	9.42	4	Serotonins	Chemical entities	Organic compounds	Organoheterocyclic compounds	Indoles and derivatives	InChI=1S/C12H14N2O3/c1-17-8-2-3-11-9(5-8)7(6-14-11)4-10(13)12(15)16/h2-3,5-6,10,14H,4,13H2,1H3,(H,15,16)/t10-/m0/s1	C12H14N2O3	234.1	2.22	-1.24	51.61	1.91	0.3125	151.8	155.9	151.2	165.029	164.796	164.316	Yes
HMDB02354	InChI=1S/C11H17NO6S/c12-7(10(16)17)5-19-8-3-6(13)1-2-11(8,18)4-9(14)15/h1-2,6-8,13,18H,3-5,12H2,(H,14,15)(H,16,17)	SPXVLTDISXZSFM-UHFFFAOYSA-N	NC(CSC1CC(O)C=CC1(O)CC(O)=O)C(O)=O	2-amino-3-{[2-(carboxymethyl)-2,5-dihydroxycyclohex-3-en-1-yl]sulfanyl}propanoic acid	C11H17NO6S	291.321	-3.19	-1.41	11.4 g/L	-3.9	1.94	9.13	6	Cysteine and derivatives	Organic compounds	Organic acids and derivatives	Carboxylic acids and derivatives	Amino acids, peptides, and analogues	InChI=1/C11H17NO6S/c12-7(10(16)17)5-19-8-3-6(13)1-2-11(8,18)4-9(14)15/h1-2,6-8,13,18H,3-5,12H2,(H,14,15)(H,16,17)	C11H17NO6S	291.078	1.94	-3.89	59.5	2.48	0.166667	161.3	163.9	157	167.579	167.762	170.92	Yes
HMDB02362	InChI=1S/C4H10N2O2/c5-2-1-3(6)4(7)8/h3H,1-2,5-6H2,(H,7,8)	OGNSCSPNOLGXSM-UHFFFAOYSA-N	NCCC(N)C(O)=O	2,4-diaminobutanoic acid	C4H10N2O2	118.134	-3.66	0.36	270 g/L	-4	2.55	10.25	3	Alpha amino acids	Organic compounds	Organic acids and derivatives	Carboxylic acids and derivatives	Amino acids, peptides, and analogues	InChI=1/C4H10N2O2/c5-2-1-3(6)4(7)8/h3H,1-2,5-6H2,(H,7,8)	C4H10N2O2	118.074	2.55	-4.01	14.73	3.17	0	120.8	124.7	119.8	123.011	123.059	122.691	Yes
HMDB02366	InChI=1S/C12H21NO4/c1-6-9(2)12(16)17-10(7-11(14)15)8-13(3,4)5/h6,10H,7-8H2,1-5H3/b9-6+	WURBQCVBQNMUQT-RMKNXTFCSA-N	C\C=C(/C)C(=O)OC(CC([O-])=O)C[N+](C)(C)C	3-{[(2E)-2-methylbut-2-enoyl]oxy}-4-(trimethylazaniumyl)butanoate	C12H21NO4	243.299	-1.89	-4.1	0.023 g/L	-2.7	4.3	-6.9	7	Acyl carnitines	Chemical entities	Organic compounds	Lipids and lipid-like molecules	Fatty Acyls	InChI=1/C12H21NO4/c1-6-9(2)12(16)17-10(7-11(14)15)8-13(3,4)5/h6,10H,7-8H2,1-5H3/p+1/b9-6+	C12H22NO4	244.155	4.3	-2.67	48.39	4.38	0	141.4	146.7	168.1	169.02	169.006	169.047	Yes
HMDB02381	InChI=1S/C9H16N2O5S/c1-5(12)11-7(9(15)16)4-17-3-2-6(10)8(13)14/h6-7H,2-4,10H2,1H3,(H,11,12)(H,13,14)(H,15,16)/t6-,7?/m0/s1	QWACVTVBTRSCRL-PKPIPKONSA-N	CC(=O)NC(CSCC[C@H](N)C(O)=O)C(O)=O	(2S)-2-amino-4-[(2-carboxy-2-acetamidoethyl)sulfanyl]butanoic acid	C9H16N2O5S	264.299	-2.96	-1.87	3.53 g/L	-3.8	1.78	9.5	8	N-acyl-alpha amino acids	Chemical entities	Organic compounds	Organic acids and derivatives	Carboxylic acids and derivatives	InChI=1S/C9H16N2O5S/c1-5(12)11-7(9(15)16)4-17-3-2-6(10)8(13)14/h6-7H,2-4,10H2,1H3,(H,11,12)(H,13,14)(H,15,16)/t6-,7?/m0/s1	C9H16N2O5S	264.078	1.75	-2.99	46.2	3.75	0	158.9	161.6	155	162.53	162.467	162.847	Yes
HMDB02393	InChI=1S/C5H9NO4/c1-6-3(5(9)10)2-4(7)8/h3,6H,2H2,1H3,(H,7,8)(H,9,10)/t3-/m1/s1	HOKKHZGPKSLGJE-GSVOUGTGSA-N	CN[C@H](CC(O)=O)C(O)=O	(2R)-2-(methylamino)butanedioic acid	C5H9NO4	147.129	-2.58	-0.56	40.6 g/L	-3.3	1.46	10.34	4	Aspartic acid and derivatives	Chemical entities	Organic compounds	Organic acids and derivatives	Carboxylic acids and derivatives	InChI=1S/C5H9NO4/c1-6-3(5(9)10)2-4(7)8/h3,6H,2H2,1H3,(H,7,8)(H,9,10)/t3-/m1/s1	C5H9NO4	147.053	1.46	-3.27	21.28	3.6	0	130.6	134.5	125.6	128.434	127.978	129.888	Yes
HMDB02432	InChI=1S/C6H6O4/c7-3-4-1-2-5(10-4)6(8)9/h1-2,7H,3H2,(H,8,9)	PCSKKIUURRTAEM-UHFFFAOYSA-N	OCC1=CC=C(O1)C(O)=O	5-(hydroxymethyl)furan-2-carboxylic acid	C6H6O4	142.109	0.11	-0.66	30.9 g/L	-0.16	3.11	-3.4	2	Furoic acids	Chemical entities	Organic compounds	Organoheterocyclic compounds	Furans	InChI=1S/C6H6O4/c7-3-4-1-2-5(10-4)6(8)9/h1-2,7H,3H2,(H,8,9)	C6H6O4	142.027	-6.61	-0.16	22.52	2.28	0.3125	133.1	139.9	124.2	129.751	129.816	129.461	Yes
HMDB02453	InChI=1S/C4H8O4/c1-2(5)3(6)4(7)8/h2-3,5-6H,1H3,(H,7,8)/t2-,3+/m1/s1	LOUGYXZSURQALL-GBXIJSLDSA-N	C[C@@H](O)[C@H](O)C(O)=O	(2S,3R)-2,3-dihydroxybutanoic acid	C4H8O4	120.104	-1.25	0.58	454 g/L	-1.1	3.63	-3.1	2	Sugar acids and derivatives	Chemical entities	Organic compounds	Organic oxygen compounds	Organooxygen compounds	InChI=1S/C4H8O4/c1-2(5)3(6)4(7)8/h2-3,5-6H,1H3,(H,7,8)/t2-,3+/m1/s1	C4H8O4	120.042	3.63	-1.1	15.17	3.46	0	128.9	135.1	115.3	121.416	119.922	119.471	Yes
HMDB02467	InChI=1S/C5H7NO5/c7-4(8)2-1-3(6-11)5(9)10/h11H,1-2H2,(H,7,8)(H,9,10)/b6-3+	RSXBEVMDACDZRB-ZZXKWVIFSA-N	O\N=C(/CCC(O)=O)C(O)=O	(2E)-2-(hydroxyimino)pentanedioic acid	C5H7NO5	161.113	-0.66	-1.34	7.35 g/L	-0.1	3.08	-2.8	4	Dicarboxylic acids and derivatives	Chemical entities	Organic compounds	Organic acids and derivatives	Carboxylic acids and derivatives	InChI=1S/C5H7NO5/c7-4(8)2-1-3(6-11)5(9)10/h11H,1-2H2,(H,7,8)(H,9,10)/b6-3+	C5H7NO5	161.032	3.08	-0.1	24.32	3.52	0	132.6	138.6	123.7	135.698	134.843	133.455	Yes
HMDB02520	InChI=1S/C3H9O6P/c4-1-3(2-5)9-10(6,7)8/h3-5H,1-2H2,(H2,6,7,8)	DHCLVCXQIBBOPH-UHFFFAOYSA-N	OCC(CO)OP(O)(O)=O	[(1,3-dihydroxypropan-2-yl)oxy]phosphonic acid	C3H9O6P	172.074	-1.84	-0.75	30.7 g/L	-2	1.13	-3	4	Glycerophosphates	Chemical entities	Organic compounds	Lipids and lipid-like molecules	Glycerophospholipids	InChI=1S/C3H9O6P/c4-1-3(2-5)9-10(6,7)8/h3-5H,1-2H2,(H2,6,7,8)	C3H9O6P	172.014	1.13	-1.96	21.45	3.63	0	143.1	133.9	126.1	131.03	129.369	130.152	Yes
HMDB02523	InChI=1S/C4H6O2/c5-4-1-2-6-3-4/h1-3H2	JLPJFSCQKHRSQR-UHFFFAOYSA-N	O=C1CCOC1	oxolan-3-one	C4H6O2	86.0892	-0.77	0.78	519 g/L	-0.13	17.26	-4.2	0	Furanones	Chemical entities	Organic compounds	Organoheterocyclic compounds	Dihydrofurans	InChI=1S/C4H6O2/c5-4-1-2-6-3-4/h1-3H2	C4H6O2	86.0368	19.18	-0.13	10.17	2.18	0.416667	114.8	121.7	102	106.302	106.145	105.741	Yes
HMDB02541	InChI=1S/C6H10O6/c7-2-1-12-6(11)5(10)4(9)3(2)8/h2-5,7-10H,1H2/t2-,3+,4+,5-/m1/s1	WTXGYGWMPUGBAL-MGCNEYSASA-N	O[C@@H]1COC(=O)[C@H](O)[C@@H](O)[C@H]1O	(3R,4S,5S,6R)-3,4,5,6-tetrahydroxyoxepan-2-one	C6H10O6	178.14	-2.29	0.51	583 g/L	-2.7	11.61	-3.5	0	Lactones	Chemical entities	Organic compounds	Organoheterocyclic compounds	Lactones	InChI=1S/C6H10O6/c7-2-1-12-6(11)5(10)4(9)3(2)8/h2-5,7-10H,1H2/t2-,3+,4+,5-/m1/s1	C6H10O6	178.048	11.61	-2.75	31.35	2.68	0.318182	137.4	143.3	126.1	137	135.857	135.141	Yes
HMDB02545	InChI=1S/C6H10O7/c7-1-2(8)3(9)4(10)5(11)6(12)13/h1-5,8-11H,(H,12,13)/t2-,3+,4+,5-/m0/s1	IAJILQKETJEXLJ-RSJOWCBRSA-N	O[C@@H](C=O)[C@@H](O)[C@@H](O)[C@H](O)C(O)=O	(2S,3R,4S,5R)-2,3,4,5-tetrahydroxy-6-oxohexanoic acid	C6H10O7	194.139	-2.32	-0.29	100 g/L	-3.2	3.24	-3.7	5	Glucuronic acid derivatives	Organic compounds	Organic oxygen compounds	Organooxygen compounds	Carbohydrates and carbohydrate conjugates	InChI=1S/C6H10O7/c7-1-2(8)3(9)4(10)5(11)6(12)13/h1-5,8-11H,(H,12,13)/t2-,3+,4+,5-/m0/s1	C6H10O7	194.043	3.24	-3.25	32.79	4.15	0	139.7	144.6	132.2	140.959	139.52	140.18	Yes
HMDB02601	InChI=1S/C4H8O4/c1-4(8,2-5)3(6)7/h5,8H,2H2,1H3,(H,6,7)	DGADNPLBVRLJGD-UHFFFAOYSA-N	CC(O)(CO)C(O)=O	2,3-dihydroxy-2-methylpropanoic acid	C4H8O4	120.104	-1.25	0.65	540 g/L	-1.1	3.59	-3.2	2	Beta hydroxy acids and derivatives	Chemical entities	Organic compounds	Organic acids and derivatives	Hydroxy acids and derivatives	InChI=1/C4H8O4/c1-4(8,2-5)3(6)7/h5,8H,2H2,1H3,(H,6,7)	C4H8O4	120.042	3.59	-1.09	15.5	3.71	0	128.7	135	115.2	121.441	119.16	118.845	Yes
HMDB02649	InChI=1S/C4H8O4/c5-2-1-8-4(7)3(2)6/h2-7H,1H2/t2-,3-,4?/m1/s1	FMAORJIQYMIRHF-HERZVMAMSA-N	O[C@@H]1COC(O)[C@@H]1O	(3R,4R)-oxolane-2,3,4-triol	C4H8O4	120.104	-2.3	1.08	1430 g/L	-1.7	11.32	-3.6	0	Pentoses	Chemical entities	Organic compounds	Organic oxygen compounds	Organooxygen compounds	InChI=1S/C4H8O4/c5-2-1-8-4(7)3(2)6/h2-7H,1H2/t2-,3-,4?/m1/s1	C4H8O4	120.042	11.32	-1.67	16.42	2.44	0.3125	125	131.4	111.8	119.093	117.708	117.684	Yes
HMDB02666	InChI=1S/C12H17N4O4PS/c1-8-11(3-4-20-21(17,18)19)22-7-16(8)6-10-5-14-9(2)15-12(10)13/h5,7H,3-4,6H2,1-2H3,(H3-,13,14,15,17,18,19)	HZSAJDVWZRBGIF-UHFFFAOYSA-N	CC1=C(CCO[P@](O)([O-])=O)SC=[N+]1CC1=CN=C(C)N=C1N	3-[(4-amino-2-methylpyrimidin-5-yl)methyl]-5-[2-(hydrogen phosphonatooxy)ethyl]-4-methyl-1,3-thiazol-3-ium	C12H17N4O4PS	344.327	-1.68	-3.65	0.089 g/L	-5.7	1.66	5.51	6	Thiamine phosphates	Chemical entities	Organic compounds	Organoheterocyclic compounds	Diazines	InChI=1S/C12H17N4O4PS/c1-8-11(3-4-20-21(17,18)19)22-7-16(8)6-10-5-14-9(2)15-12(10)13/h5,7H,3-4,6H2,1-2H3,(H3-,13,14,15,17,18,19)/p+1	C12H18N4O4PS	345.079	1.66	-6.57	72.53	1.6	0.268293	169.9	172.7	176.4	185.314	186.262	182.874	Yes
HMDB02704	InChI=1S/C6H10O7/c7-1-2(8)3(9)4(10)5(11)6(12)13/h1-5,8-11H,(H,12,13)/t2-,3+,4-,5+/m1/s1	IAJILQKETJEXLJ-LECHCGJUSA-N	O[C@H](C=O)[C@H](O)[C@@H](O)[C@H](O)C(O)=O	(2S,3R,4R,5S)-2,3,4,5-tetrahydroxy-6-oxohexanoic acid	C6H10O7	194.139	-2.32	-0.29	100 g/L	-3.2	3.24	-3.7	5	Glucuronic acid derivatives	Chemical entities	Organic compounds	Organic oxygen compounds	Organooxygen compounds	InChI=1S/C6H10O7/c7-1-2(8)3(9)4(10)5(11)6(12)13/h1-5,8-11H,(H,12,13)/t2-,3+,4-,5+/m1/s1	C6H10O7	194.043	3.24	-3.25	32.79	4.15	0	139.6	144.5	132.1	143.011	142.504	140.362	Yes
HMDB02706	InChI=1S/C5H12N4O3/c6-3(4(10)11)1-2-12-9-5(7)8/h3H,1-2,6H2,(H,10,11)(H4,7,8,9)/t3-/m0/s1	FSBIGDSBMBYOPN-VKHMYHEASA-N	N[C@@H](CCONC(N)=N)C(O)=O	(2S)-2-amino-4-(carbamimidamidooxy)butanoic acid	C5H12N4O3	176.174	-3.86	-1.8	2.77 g/L	-3.7	2.1	10.34	5	L-alpha-amino acids	Organic compounds	Organic acids and derivatives	Carboxylic acids and derivatives	Amino acids, peptides, and analogues	InChI=1S/C5H12N4O3/c6-3(4(10)11)1-2-12-9-5(7)8/h3H,1-2,6H2,(H,10,11)(H4,7,8,9)/t3-/m0/s1	C5H12N4O3	176.091	2.1	-3.7	26.92	3.2	0	135.9	138.9	136.1	144.249	143.339	143.138	Yes
HMDB02712	InChI=1S/C6H12O5/c7-1-4-6(10)5(9)3(8)2-11-4/h3-10H,1-2H2/t3-,4+,5+,6+/m0/s1	MPCAJMNYNOGXPB-SLPGGIOYSA-N	OC[C@H]1OC[C@H](O)[C@@H](O)[C@@H]1O	(2R,3S,4R,5S)-2-(hydroxymethyl)oxane-3,4,5-triol	C6H12O5	164.156	-2.62	0.8	1040 g/L	-2.6	12.66	-3	1	Monosaccharides	Chemical entities	Organic compounds	Organic oxygen compounds	Organooxygen compounds	InChI=1S/C6H12O5/c7-1-4-6(10)5(9)3(8)2-11-4/h3-10H,1-2H2/t3-,4+,5+,6+/m0/s1	C6H12O5	164.068	12.66	-2.57	26.85	2.29	0.26087	132.8	138.8	125.6	134.519	134.461	133.979	Yes
HMDB02721	InChI=1S/C11H14N4O5/c1-14-3-13-9-6(10(14)19)12-4-15(9)11-8(18)7(17)5(2-16)20-11/h3-5,7-8,11,16-18H,2H2,1H3/t5-,7-,8-,11-/m1/s1	WJNGQIYEQLPJMN-IOSLPCCCSA-N	CN1C=NC2=C(N=CN2[C@@H]2O[C@H](CO)[C@@H](O)[C@H]2O)C1=O	9-[(2R,3R,4S,5R)-3,4-dihydroxy-5-(hydroxymethyl)oxolan-2-yl]-1-methyl-6,9-dihydro-1H-purin-6-one	C11H14N4O5	282.253	-1.54	-1.23	16.8 g/L	-2.3	12.45	1.58	2	Purine nucleosides	Chemical entities	Organic compounds	Nucleosides, nucleotides, and analogues	Purine nucleosides	InChI=1S/C11H14N4O5/c1-14-3-13-9-6(10(14)19)12-4-15(9)11-8(18)7(17)5(2-16)20-11/h3-5,7-8,11,16-18H,2H2,1H3/t5-,7-,8-,11-/m1/s1	C11H14N4O5	282.096	12.45	-2.25	69	1.57	0.416667	164.2	169.5	159.2	174.969	174.609	174.557	Yes
HMDB02730	InChI=1S/C6H6N2O2/c7-6(9)5-2-1-3-8(10)4-5/h1-4H,(H2,7,9)	USSFUVKEHXDAPM-UHFFFAOYSA-N	NC(=O)C1=C[N+]([O-])=CC=C1	3-carbamoylpyridin-1-ium-1-olate	C6H6N2O2	138.124	-1.08	-1.58	3.66 g/L	-1.7	12.76	-0.0075	1	Nicotinamides	Chemical entities	Organic compounds	Organoheterocyclic compounds	Pyridines and derivatives	InChI=1S/C6H6N2O2/c7-6(9)5-2-1-3-8(10)4-5/h1-4H,(H2,7,9)	C6H6N2O2	138.043	6.55	-1.18	22.72	2.32	0.375	127.7	134	120.4	127.861	127.157	127.141	Yes
HMDB02757	InChI=1S/C3H7NO5S/c4-2(3(5)6)1-10(7,8)9/h2H,1,4H2,(H,5,6)(H,7,8,9)	XVOYSCVBGLVSOL-UHFFFAOYSA-N	NC(CS(O)(=O)=O)C(O)=O	2-amino-3-sulfopropanoic acid	C3H7NO5S	169.156	-2.39	-0.36	73.6 g/L	-3	-1.7	8.79	3	Alpha amino acids	Chemical entities	Organic compounds	Organic acids and derivatives	Carboxylic acids and derivatives	InChI=1/C3H7NO5S/c4-2(3(5)6)1-10(7,8)9/h2H,1,4H2,(H,5,6)(H,7,8,9)	C3H7NO5S	169.004	-1.72	-2.96	21.7	3.68	0	132.2	136	125.6	131.243	130.642	130.464	Yes
HMDB02818	InChI=1S/C4H2N2O4/c7-1-2(8)5-4(10)6-3(1)9/h(H2,5,6,8,9,10)	HIMXGTXNXJYFGB-UHFFFAOYSA-N	O=C1NC(=O)C(=O)C(=O)N1	1,3-diazinane-2,4,5,6-tetrone	C4H2N2O4	142.07	-0.85	-1.14	10.2 g/L	-0.91	7.07		0	Pyrimidones	Chemical entities	Organic compounds	Organoheterocyclic compounds	Diazines	InChI=1S/C4H2N2O4/c7-1-2(8)5-4(10)6-3(1)9/h(H2,5,6,8,9,10)	C4H2N2O4	142.001	1.62	-0.18	23.28	2.49	0.5	128	134.4	114.9	125.346	125.167	124.855	Yes
HMDB02820	InChI=1S/C6H8N2O2/c1-8-3-5(7-4-8)2-6(9)10/h3-4H,2H2,1H3,(H,9,10)	ZHCKPJGJQOPTLB-UHFFFAOYSA-N	CN1C=NC(CC(O)=O)=C1	2-(1-methyl-1H-imidazol-4-yl)acetic acid	C6H8N2O2	140.14	-0.22	-1.38	5.88 g/L	-1.2	3.68	6.45	2	Imidazolyl carboxylic acids and derivatives	Chemical entities	Organic compounds	Organoheterocyclic compounds	Azoles	InChI=1S/C6H8N2O2/c1-8-3-5(7-4-8)2-6(9)10/h3-4H,2H2,1H3,(H,9,10)	C6H8N2O2	140.059	3.63	-1.16	22.25	2.18	0.277778	132.2	137.8	129.9	131.18	130.397	130.508	Yes
HMDB02825	InChI=1S/C7H8N4O2/c1-10-3-8-5-4(10)6(12)9-7(13)11(5)2/h3H,1-2H3,(H,9,12,13)	YAPQBXQYLJRXSA-UHFFFAOYSA-N	CN1C=NC2=C1C(=O)NC(=O)N2C	3,7-dimethyl-2,3,6,7-tetrahydro-1H-purine-2,6-dione	C7H8N4O2	180.164	-0.46	-1.27	9.74 g/L	-0.77	9.28	-0.91	0	Xanthines	Organic compounds	Organoheterocyclic compounds	Imidazopyrimidines	Purines and purine derivatives	InChI=1S/C7H8N4O2/c1-10-3-8-5-4(10)6(12)9-7(13)11(5)2/h3H,1-2H3,(H,9,12,13)	C7H8N4O2	180.065	6.79	-0.4	36.67	1.85	0.454545	139.8	146.4	133.2	139.144	138.865	138.685	Yes
HMDB02832	InChI=1S/C9H13NO3/c1-5(10)9(13)6-2-3-7(11)8(12)4-6/h2-5,9,11-13H,10H2,1H3	GEFQWZLICWMTKF-UHFFFAOYSA-N	CC(N)C(O)C1=CC(O)=C(O)C=C1	4-(2-amino-1-hydroxypropyl)benzene-1,2-diol	C9H13NO3	183.204	-0.77	-1.1	14.6 g/L	-0.39	9.63	8.96	2	Phenylpropanes	Chemical entities	Organic compounds	Benzenoids	Benzene and substituted derivatives	InChI=1/C9H13NO3/c1-5(10)9(13)6-2-3-7(11)8(12)4-6/h2-5,9,11-13H,10H2,1H3	C9H13NO3	183.09	9.63	-0.39	34.09	2.26	0.230769	141.4	146.4	136.4	146.783	145.549	145.195	Yes
HMDB02894	InChI=1S/C5H7N3O/c1-3-2-7-5(9)8-4(3)6/h2H,1H3,(H3,6,7,8,9)	LRSASMSXMSNRBT-UHFFFAOYSA-N	CC1=C(N)NC(=O)N=C1	6-amino-5-methyl-1,2-dihydropyrimidin-2-one	C5H7N3O	125.129	-0.63	-1.15	8.91 g/L	-0.75	10.08	3.75	0	Hydroxypyrimidines	Chemical entities	Organic compounds	Organoheterocyclic compounds	Diazines	InChI=1S/C5H7N3O/c1-3-2-7-5(9)8-4(3)6/h2H,1H3,(H3,6,7,8,9)	C5H7N3O	125.059	0.12	-1.16	19.53	2.09	0.375	120.8	127.1	119.5	121.91	122.319	122.003	Yes
HMDB02917	InChI=1S/C5H12O5/c6-1-3(8)5(10)4(9)2-7/h3-10H,1-2H2/t3-,4+,5?	HEBKCHPVOIAQTA-NGQZWQHPSA-N	OC[C@H](O)C(O)[C@H](O)CO	(2R,4S)-pentane-1,2,3,4,5-pentol	C5H12O5	152.146	-2.53	0.64	664 g/L	-3.1	12.76	-3	4	Sugar alcohols	Organic compounds	Organic oxygen compounds	Organooxygen compounds	Carbohydrates and carbohydrate conjugates	InChI=1/C5H12O5/c6-1-3(8)5(10)4(9)2-7/h3-10H,1-2H2/t3-,4+,5?	C5H12O5	152.068	12.76	-3.1	21.47	3.69	0	128.5	134.2	124.6	128.864	129.378	129.193	Yes
HMDB02923	InChI=1S/C12H22O11/c13-1-3-5(14)8(17)10(19)12(23-3)21-2-4-6(15)7(16)9(18)11(20)22-4/h3-20H,1-2H2/t3-,4-,5-,6-,7+,8+,9-,10-,11?,12+/m1/s1	DLRVVLDZNNYCBX-RTPHMHGBSA-N	OC[C@H]1O[C@H](OC[C@H]2OC(O)[C@H](O)[C@@H](O)[C@@H]2O)[C@H](O)[C@@H](O)[C@@H]1O	(3R,4S,5S,6R)-6-({[(2S,3R,4S,5S,6R)-3,4,5-trihydroxy-6-(hydroxymethyl)oxan-2-yl]oxy}methyl)oxane-2,3,4,5-tetrol	C12H22O11	342.296	-3	0.17	511 g/L	-4.7	11.25	-3	4	O-glycosyl compounds	Chemical entities	Organic compounds	Organic oxygen compounds	Organooxygen compounds	InChI=1S/C12H22O11/c13-1-3-5(14)8(17)10(19)12(23-3)21-2-4-6(15)7(16)9(18)11(20)22-4/h3-20H,1-2H2/t3-,4-,5-,6-,7+,8+,9-,10-,11?,12+/m1/s1	C12H22O11	342.116	11.25	-4.7	80.69	1.94	0.26087	173.7	177.4	171	181.301	181.613	184.885	Yes
HMDB02931	InChI=1S/C5H9NO4/c1-3(8)6-4(2-7)5(9)10/h4,7H,2H2,1H3,(H,6,8)(H,9,10)/t4-/m0/s1	JJIHLJJYMXLCOY-BYPYZUCNSA-N	CC(=O)N[C@@H](CO)C(O)=O	(2S)-2-acetamido-3-hydroxypropanoic acid	C5H9NO4	147.129	-1.36	-0.24	84.6 g/L	-1.8	3.61	-1.5	3	N-acyl-L-alpha-amino acids	Chemical entities	Organic compounds	Organic acids and derivatives	Carboxylic acids and derivatives	InChI=1S/C5H9NO4/c1-3(8)6-4(2-7)5(9)10/h4,7H,2H2,1H3,(H,6,8)(H,9,10)/t4-/m0/s1	C5H9NO4	147.053	3.64	-0.99	21.28	3.6	0	134.3	140.2	124.5	129.368	128.683	129.287	Yes
HMDB02985	InChI=1S/C6H13O9P/c7-1-2(8)4(10)6(5(11)3(1)9)15-16(12,13)14/h1-11H,(H2,12,13,14)/t1-,2-,3-,4+,5-,6-/m1/s1	INAPMGSXUVUWAF-XCMZKKERSA-N	O[C@@H]1[C@@H](O)[C@H](O)[C@@H](OP(O)(O)=O)[C@H](O)[C@@H]1O	{[(1R,2R,3R,4R,5R,6S)-2,3,4,5,6-pentahydroxycyclohexyl]oxy}phosphonic acid	C6H13O9P	260.136	-1.98	-0.82	39.5 g/L	-3.9	1.16	-3.6	2	Inositol phosphates	Organic compounds	Organic oxygen compounds	Organooxygen compounds	Alcohols and polyols	InChI=1S/C6H13O9P/c7-1-2(8)4(10)6(5(11)3(1)9)15-16(12,13)14/h1-11H,(H2,12,13,14)/t1-,2-,3-,4+,5-,6-/m1/s1	C6H13O9P	260.03	1.16	-3.91	48.36	2.83	0.206897	153.9	157.6	144.5	154.14	152.376	152.683	Yes
HMDB02991	InChI=1S/C2H7NS/c3-1-2-4/h4H,1-3H2	UFULAYFCSOUIOV-UHFFFAOYSA-N	NCCS	2-aminoethane-1-thiol	C2H7NS	77.149	0.01	-0.52	23.5 g/L	-0.42	9.42	10.4	1	Alkylthiols	Organic compounds	Organosulfur compounds	Thiols	Alkylthiols	InChI=1S/C2H7NS/c3-1-2-4/h4H,1-3H2	C2H7NS	77.0299	9.42	-0.42	4.33	1.97	0	114.2	119.7	116.1	102.379	101.419	100.768	Yes
HMDB02994	InChI=1S/C4H10O4/c5-1-3(7)4(8)2-6/h3-8H,1-2H2/t3-,4+	UNXHWFMMPAWVPI-ZXZARUISSA-N	OC[C@H](O)[C@H](O)CO	(2R,3S)-butane-1,2,3,4-tetrol	C4H10O4	122.12	-2.03	0.98	1160 g/L	-2.5	13.04	-3	3	Sugar alcohols	Chemical entities	Organic compounds	Organic oxygen compounds	Organooxygen compounds	InChI=1/C4H10O4/c5-1-3(7)4(8)2-6/h3-8H,1-2H2/t3-,4+	C4H10O4	122.058	13.04	-2.47	14.87	3.29	0	121.3	127.5	116.2	119.041	119.217	119.411	Yes
HMDB03011	InChI=1S/C5H9NO4/c1-3(7)10-2-4(6)5(8)9/h4H,2,6H2,1H3,(H,8,9)/t4-/m0/s1	VZXPDPZARILFQX-BYPYZUCNSA-N	CC(=O)OC[C@H](N)C(O)=O	(2S)-3-(acetyloxy)-2-aminopropanoic acid	C5H9NO4	147.129	-2.85	0.07	174 g/L	-3.4	1.86	8.6	4	L-alpha-amino acids	Organic compounds	Organic acids and derivatives	Carboxylic acids and derivatives	Amino acids, peptides, and analogues	InChI=1S/C5H9NO4/c1-3(7)10-2-4(6)5(8)9/h4H,2,6H2,1H3,(H,8,9)/t4-/m0/s1	C5H9NO4	147.053	1.86	-3.45	20.87	3.3	0	130.4	134.7	125.8	131.162	130.192	130.556	Yes
HMDB03040	InChI=1S/C10H12N4O5/c15-1-4-6(16)7(17)10(19-4)14-3-13-5-8(14)11-2-12-9(5)18/h2-4,6-7,10,15-17H,1H2,(H,11,12,18)/t4-,6-,7+,10?/m1/s1	UGQMRVRMYYASKQ-KBNQYOMWSA-N	OC[C@H]1OC([C@@H](O)[C@@H]1O)N1C=NC2=C1NC=NC2=O	9-[(3S,4S,5R)-3,4-dihydroxy-5-(hydroxymethyl)oxolan-2-yl]-6,9-dihydro-3H-purin-6-one	C10H12N4O5	268.226	-1.74	-1.27	14.3 g/L	-2	6.94	2.74	2	Purine nucleosides	Chemical entities	Organic compounds	Nucleosides, nucleotides, and analogues	Purine nucleosides	InChI=1S/C10H12N4O5/c15-1-4-6(16)7(17)10(19-4)14-3-13-5-8(14)11-2-12-9(5)18/h2-4,6-7,10,15-17H,1H2,(H,11,12,18)/t4-,6-,7+,10?/m1/s1	C10H12N4O5	268.081	11.61	-1.57	63.95	1.65	0.454545	158.5	163.2	153.5	169.911	169.815	169.158	Yes
HMDB03045	InChI=1S/C9H15N3O2S/c1-12(2,3)7(8(13)14)4-6-5-10-9(15)11-6/h5,7H,4H2,1-3H3,(H2-,10,11,13,14,15)/t7-/m0/s1	SSISHJJTAXXQAX-ZETCQYMHSA-N	C[N+](C)(C)[C@@H](CC1=CNC(=S)N1)C([O-])=O	(2S)-3-(2-sulfanylidene-2,3-dihydro-1H-imidazol-4-yl)-2-(trimethylazaniumyl)propanoate	C9H15N3O2S	229.299	-1.72	-3.68	0.059 g/L	-4	2.49	-3	4	Histidine and derivatives	Chemical entities	Organic compounds	Organic acids and derivatives	Carboxylic acids and derivatives	InChI=1S/C9H15N3O2S/c1-12(2,3)7(8(13)14)4-6-5-10-9(15)11-6/h5,7H,4H2,1-3H3,(H2-,10,11,13,14,15)/p+1/t7-/m0/s1	C9H16N3O2S	230.096	1.88	-4.05	42.21	2.35	0.16129	135.7	140.4	160.9	156.061	156.073	155.556	Yes
HMDB03052	InChI=1S/C3H6O2/c1-3(5)2-4/h2-3,5H,1H3/t3-/m0/s1	BSABBBMNWQWLLU-VKHMYHEASA-N	C[C@H](O)C=O	(2S)-2-hydroxypropanal	C3H6O2	74.0785	-1.04	0.95	658 g/L	-0.63	14	-3.2	1	Alpha-hydroxyaldehydes	Chemical entities	Organic compounds	Organic oxygen compounds	Organooxygen compounds	InChI=1S/C3H6O2/c1-3(5)2-4/h2-3,5H,1H3/t3-/m0/s1	C3H6O2	74.0368	14.01	-0.63	6.67	2.54	0	112.8	119.6	100.8	103.65	103.19	103.099	Yes
HMDB03070	InChI=1S/C7H10O5/c8-4-1-3(7(11)12)2-5(9)6(4)10/h1,4-6,8-10H,2H2,(H,11,12)/t4-,5-,6-/m1/s1	JXOHGGNKMLTUBP-HSUXUTPPSA-N	O[C@@H]1CC(=C[C@@H](O)[C@H]1O)C(O)=O	(3R,4S,5R)-3,4,5-trihydroxycyclohex-1-ene-1-carboxylic acid	C7H10O5	174.151	-1.7	0.07	206 g/L	-1.6	4.1	-3.2	1	Shikimic acids and derivatves	Organic compounds	Organic oxygen compounds	Organooxygen compounds	Alcohols and polyols	InChI=1S/C7H10O5/c8-4-1-3(7(11)12)2-5(9)6(4)10/h1,4-6,8-10H,2H2,(H,11,12)/t4-,5-,6-/m1/s1	C7H10O5	174.053	4.1	-1.64	30.65	2.53	0.272727	139.9	145.7	129.2	138.441	138.031	137.63	Yes
HMDB03072	InChI=1S/C7H12O6/c8-3-1-7(13,6(11)12)2-4(9)5(3)10/h3-5,8-10,13H,1-2H2,(H,11,12)/t3-,4?,5-,7+/m1/s1	AAWZDTNXLSGCEK-RKGSPJAZSA-N	OC1C[C@@](O)(C[C@@H](O)[C@H]1O)C(O)=O	(1R,3R,4S)-1,3,4,5-tetrahydroxycyclohexane-1-carboxylic acid	C7H12O6	192.167	-2.46	0.6	765 g/L	-2.7	3.46	-3.2	1	Quinic acids and derivatives	Organic compounds	Organic oxygen compounds	Organooxygen compounds	Alcohols and polyols	InChI=1S/C7H12O6/c8-3-1-7(13,6(11)12)2-4(9)5(3)10/h3-5,8-10,13H,1-2H2,(H,11,12)/t3-,4?,5-,7+/m1/s1	C7H12O6	192.063	3.46	-2.7	35.43	2.52	0.24	142.8	147.9	132.8	142.234	141.407	141.474	Yes
HMDB03081	InChI=1S/C6H12O5/c1-2-3(7)4(8)5(9)6(10)11-2/h2-10H,1H3/t2-,3+,4+,5-,6-/m1/s1	SHZGCJCMOBCMKK-FPRJBGLDSA-N	C[C@H]1O[C@@H](O)[C@H](O)[C@@H](O)[C@H]1O	(2R,3R,4S,5R,6R)-6-methyloxane-2,3,4,5-tetrol	C6H12O5	164.156	-2.39	0.7	827 g/L	-1.9	11.3	-3.6	0	Hexoses	Chemical entities	Organic compounds	Organic oxygen compounds	Organooxygen compounds	InChI=1S/C6H12O5/c1-2-3(7)4(8)5(9)6(10)11-2/h2-10H,1H3/t2-,3+,4+,5-,6-/m1/s1	C6H12O5	164.068	11.3	-1.89	27.32	2.39	0.26087	135.9	142	125.1	132.424	130.55	131.223	Yes
HMDB03134	InChI=1S/C16H28N4O4S/c17-10(15(22)23)5-3-4-8-18-13(21)7-2-1-6-12-14-11(9-25-12)19-16(24)20-14/h10-12,14H,1-9,17H2,(H,18,21)(H,22,23)(H2,19,20,24)/t10-,11-,12-,14-/m0/s1	BAQMYDQNMFBZNA-MNXVOIDGSA-N	[H][C@]12CS[C@@H](CCCCC(=O)NCCCC[C@H](N)C(O)=O)[C@@]1([H])NC(=O)N2	(2S)-6-{5-[(3aS,4S,6aR)-2-oxo-hexahydro-1H-thieno[3,4-d]imidazolidin-4-yl]pentanamido}-2-aminohexanoic acid	C16H28N4O4S	372.483	-0.69	-3.33	0.17 g/L	-2.6	2.24	9.53	11	L-alpha-amino acids	Chemical entities	Organic compounds	Organic acids and derivatives	Carboxylic acids and derivatives	InChI=1S/C16H28N4O4S/c17-10(15(22)23)5-3-4-8-18-13(21)7-2-1-6-12-14-11(9-25-12)19-16(24)20-14/h10-12,14H,1-9,17H2,(H,18,21)(H,22,23)(H2,19,20,24)/t10-,11-,12-,14-/m0/s1	C16H28N4O4S	372.183	-3.34	-3.12	81.09	1.33	0.166667	184	186.4	183.3	209.065	208.756	208.092	Yes
HMDB03148	InChI=1S/C6H13N3O3/c7-6(8)9-3-1-2-4(10)5(11)12/h4,10H,1-3H2,(H,11,12)(H4,7,8,9)/t4-/m0/s1	BMFMQGXDDJALKQ-BYPYZUCNSA-N	NC(=N)NCCC[C@H](O)C(O)=O	(2S)-5-carbamimidamido-2-hydroxypentanoic acid	C6H13N3O3	175.186	-1.7	-1.87	2.35 g/L	-3	3.67	12.37	5	Delta amino acids and derivatives	Chemical entities	Organic compounds	Organic acids and derivatives	Carboxylic acids and derivatives	InChI=1S/C6H13N3O3/c7-6(8)9-3-1-2-4(10)5(11)12/h4,10H,1-3H2,(H,11,12)(H4,7,8,9)/t4-/m0/s1	C6H13N3O3	175.096	3.58	-3.03	26.92	3.2	0	139.1	142.6	138	145.014	144.381	145.012	Yes
HMDB03156	InChI=1S/C4H10O2/c1-3(5)4(2)6/h3-6H,1-2H3	OWBTYPJTUOEWEK-UHFFFAOYSA-N	CC(O)C(C)O	butane-2,3-diol	C4H10O2	90.121	-0.59	0.83	603 g/L	-0.38	14.22	-3	1	1,2-diols	Organic compounds	Organic oxygen compounds	Organooxygen compounds	Alcohols and polyols	InChI=1/C4H10O2/c1-3(5)4(2)6/h3-6H,1-2H3	C4H10O2	90.0681	14.22	-0.38	9.33	2.99	0	117.9	124.9	107.7	110.968	110.939	110.932	Yes
HMDB03157	InChI=1S/C5H9N3O4/c6-5(7)8-2(4(11)12)1-3(9)10/h2H,1H2,(H,9,10)(H,11,12)(H4,6,7,8)/t2-/m0/s1	VVHOUVWJCQOYGG-REOHCLBHSA-N	NC(=N)N[C@@H](CC(O)=O)C(O)=O	(2S)-2-carbamimidamidobutanedioic acid	C5H9N3O4	175.143	-1.55	-1.79	2.82 g/L	-3.3	2.99	12.23	4	Aspartic acid and derivatives	Chemical entities	Organic compounds	Organic acids and derivatives	Carboxylic acids and derivatives	InChI=1S/C5H9N3O4/c6-5(7)8-2(4(11)12)1-3(9)10/h2H,1H2,(H,9,10)(H,11,12)(H4,6,7,8)/t2-/m0/s1	C5H9N3O4	175.059	2.98	-3.27	28.32	3.87	0	137.4	140.9	133.5	140.306	140.169	140.233	Yes
HMDB03164	InChI=1S/C16H18O9/c17-9-3-1-8(5-10(9)18)2-4-13(20)25-12-7-16(24,15(22)23)6-11(19)14(12)21/h1-5,11-12,14,17-19,21,24H,6-7H2,(H,22,23)/b4-2+/t11-,12-,14-,16+/m1/s1	CWVRJTMFETXNAD-JUHZACGLSA-N	O[C@@H]1C[C@](O)(C[C@@H](OC(=O)\C=C\C2=CC(O)=C(O)C=C2)[C@@H]1O)C(O)=O	(1S,3R,4R,5R)-3-{[(2E)-3-(3,4-dihydroxyphenyl)prop-2-enoyl]oxy}-1,4,5-trihydroxycyclohexane-1-carboxylic acid	C16H18O9	354.309	0.17	-2.01	3.44 g/L	-0.27	3.33	-3.2	5	Quinic acids and derivatives	Chemical entities	Organic compounds	Organic oxygen compounds	Organooxygen compounds	InChI=1S/C16H18O9/c17-9-3-1-8(5-10(9)18)2-4-13(20)25-12-7-16(24,15(22)23)6-11(19)14(12)21/h1-5,11-12,14,17-19,21,24H,6-7H2,(H,22,23)/t11-,12-,14-,16+/m1/s1	C16H18O9	354.095	3.33	-0.27	88.83	1.69	0.272727	179.1	183.8	170.2	198.273	197.824	197.324	Yes
HMDB03192	InChI=1S/C4H6N4O/c5-3-2(4(6)9)7-1-8-3/h1H,5H2,(H2,6,9)(H,7,8)	DVNYTAVYBRSTGK-UHFFFAOYSA-N	NC(=O)C1=C(N)N=CN1	4-amino-1H-imidazole-5-carboxamide	C4H6N4O	126.117	-1.16	-0.01	124 g/L	-0.96	12.74	5.26	1	Aminoimidazoles	Chemical entities	Organic compounds	Organoheterocyclic compounds	Azoles	InChI=1S/C4H6N4O/c5-3-2(4(6)9)7-1-8-3/h1H,5H2,(H2,6,9)(H,7,8)	C4H6N4O	126.054	5.65	-1.6	19.5	2.13	0.333333	121.6	127.5	116.5	121.447	120.831	120.676	Yes
HMDB03219	InChI=1S/C7H14O7/c8-1-3(10)5(12)7(14)6(13)4(11)2-9/h3,5-10,12-14H,1-2H2	HSNZZMHEPUFJNZ-UHFFFAOYSA-N	OCC(O)C(O)C(O)C(O)C(=O)CO	1,3,4,5,6,7-hexahydroxyheptan-2-one	C7H14O7	210.182	-2.38	0.03	227 g/L	-3.9	8.91	-3	6	Heptoses	Chemical entities	Organic compounds	Organic oxygen compounds	Organooxygen compounds	InChI=1/C7H14O7/c8-1-3(10)5(12)7(14)6(13)4(11)2-9/h3,5-10,12-14H,1-2H2	C7H14O7	210.074	12.11	-3.9	36.6	4.22	0	144.3	149.3	139.3	148.524	147.536	147.163	Yes
HMDB03224	InChI=1S/C5H10O4/c6-2-4-3(7)1-5(8)9-4/h3-8H,1-2H2/t3-,4+,5+/m1/s1	PDWIQYODPROSQH-WISUUJSJSA-N	OC[C@@H]1O[C@H](O)C[C@H]1O	(2S,4R,5S)-5-(hydroxymethyl)oxolane-2,4-diol	C5H10O4	134.131	-2.06	0.89	1050 g/L	-1.4	12.36	-3	1	Pentoses	Chemical entities	Organic compounds	Organic oxygen compounds	Organooxygen compounds	InChI=1S/C5H10O4/c6-2-4-3(7)1-5(8)9-4/h3-8H,1-2H2/t3-,4+,5+/m1/s1	C5H10O4	134.058	12.36	-1.4	19.45	2.12	0.263158	127.3	133.7	117.5	124.39	123.959	125.016	Yes
HMDB03243	InChI=1S/C4H8O2/c1-3(5)4(2)6/h3,5H,1-2H3	ROWKJAVDOGWPAT-UHFFFAOYSA-N	CC(O)C(C)=O	3-hydroxybutan-2-one	C4H8O2	88.1051	-0.66	0.73	473 g/L	-0.14	13.72	-3.4	1	Acyloins	Organic compounds	Organic oxygen compounds	Organooxygen compounds	Carbonyl compounds	InChI=1/C4H8O2/c1-3(5)4(2)6/h3,5H,1-2H3	C4H8O2	88.0524	13.72	-0.14	9.33	2.99	0	116.8	123.9	105.9	110.815	110.299	110.287	Yes
HMDB03254	InChI=1S/C9H17NO7/c1-3(8(13)14)16-7-5(10)9(15)17-4(2-11)6(7)12/h3-7,9,11-12,15H,2,10H2,1H3,(H,13,14)/t3-,4-,5-,6-,7+,9-/m1/s1	MSFSPUZXLOGKHJ-LEISLEKSSA-N	C[C@@H](O[C@H]1[C@@H](N)[C@H](O)O[C@H](CO)[C@H]1O)C(O)=O	(2R)-2-{[(2R,3R,4S,5S,6R)-3-amino-2,5-dihydroxy-6-(hydroxymethyl)oxan-4-yl]oxy}propanoic acid	C9H17NO7	251.234	-3.13	-0.22	152 g/L	-4.6	3.33	8.12	4	Sugar acids and derivatives	Chemical entities	Organic compounds	Organic oxygen compounds	Organooxygen compounds	InChI=1S/C9H17NO7/c1-3(8(13)14)16-7-5(10)9(15)17-4(2-11)6(7)12/h3-7,9,11-12,15H,2,10H2,1H3,(H,13,14)/t3-,4-,5-,6-,7+,9-/m1/s1	C9H17NO7	251.101	3.33	-4.61	51.56	2.55	0.176471	151	154.4	145.7	156.407	155.829	156.959	Yes
HMDB03269	InChI=1S/C8H8N2O3/c11-7(12)5-10-8(13)6-2-1-3-9-4-6/h1-4H,5H2,(H,10,13)(H,11,12)	ZBSGKPYXQINNGF-UHFFFAOYSA-N	OC(=O)CNC(=O)C1=CN=CC=C1	2-(pyridin-3-ylformamido)acetic acid	C8H8N2O3	180.161	-0.23	-1.6	4.49 g/L	-1.5	2.94	3.73	3	N-acyl-alpha amino acids	Chemical entities	Organic compounds	Organic acids and derivatives	Carboxylic acids and derivatives	InChI=1S/C8H8N2O3/c11-7(12)5-10-8(13)6-2-1-3-9-4-6/h1-4H,5H2,(H,10,13)(H,11,12)	C8H8N2O3	180.053	3.07	-0.89	32.55	2	0.285714	139.7	145.3	137.5	141.466	141.023	141.145	Yes
HMDB03282	InChI=1S/C6H7N5O/c1-11-5(12)3-4(9-2-8-3)10-6(11)7/h2H,1H3,(H2,7,10)(H,8,9)	RFLVMTUMFYRZCB-UHFFFAOYSA-N	CN1C(N)=NC2=C(NC=N2)C1=O	2-amino-1-methyl-6,7-dihydro-1H-purin-6-one	C6H7N5O	165.153	-0.88	-1.44	5.94 g/L	-0.88	8.26	2.43	0	6-oxopurines	Chemical entities	Organic compounds	Organoheterocyclic compounds	Imidazopyrimidines	InChI=1S/C6H7N5O/c1-11-5(12)3-4(9-2-8-3)10-6(11)7/h2H,1H3,(H2,7,10)(H,8,9)	C6H7N5O	165.065	10.14	-0.01	32.3	1.94	0.5	132.9	139	128.2	133.468	133.246	132.705	Yes
HMDB03290	InChI=1S/C6H12O7/c7-1-2(8)3(9)4(10)5(11)6(12)13/h2-5,7-11H,1H2,(H,12,13)/t2-,3+,4-,5-/m1/s1	RGHNJXZEOKUKBD-KKQCNMDGSA-N	OC[C@@H](O)[C@H](O)[C@@H](O)[C@@H](O)C(O)=O	(2R,3R,4S,5R)-2,3,4,5,6-pentahydroxyhexanoic acid	C6H12O7	196.155	-2.57	-0.09	159 g/L	-3.4	3.39	-3	5	Medium-chain hydroxy acids and derivatives	Chemical entities	Organic compounds	Organic acids and derivatives	Hydroxy acids and derivatives	InChI=1S/C6H12O7/c7-1-2(8)3(9)4(10)5(11)6(12)13/h2-5,7-11H,1H2,(H,12,13)/t2-,3+,4-,5-/m1/s1	C6H12O7	196.058	3.39	-3.41	32.79	4.15	0	141.9	146.5	133.3	145.834	144.96	143.756	Yes
HMDB03331	InChI=1S/C11H15N5O4/c1-15-3-14-10-6(9(15)12)13-4-16(10)11-8(19)7(18)5(2-17)20-11/h3-5,7-8,11-12,17-19H,2H2,1H3/t5-,7-,8-,11-/m1/s1	GFYLSDSUCHVORB-IOSLPCCCSA-N	CN1C=NC2=C(N=CN2[C@@H]2O[C@H](CO)[C@@H](O)[C@H]2O)C1=N	(2R,3S,4R,5R)-2-(hydroxymethyl)-5-(6-imino-1-methyl-6,9-dihydro-1H-purin-9-yl)oxolane-3,4-diol	C11H15N5O4	281.268	-1.83	-1.58	7.33 g/L	-2.1	12.45	3.84	2	Purine nucleosides	Chemical entities	Organic compounds	Nucleosides, nucleotides, and analogues	Purine nucleosides	InChI=1S/C11H15N5O4/c1-15-3-14-10-6(9(15)12)13-4-16(10)11-8(19)7(18)5(2-17)20-11/h3-5,7-8,11-12,17-19H,2H2,1H3/t5-,7-,8-,11-/m1/s1	C11H15N5O4	281.112	12.45	-2.09	69	1.57	0.405405	162.3	167	160.4	173.891	174.166	174.463	Yes
HMDB03332	InChI=1S/C9H12O7S/c1-15-8-4-6(2-3-7(8)11)9(5-10)16-17(12,13)14/h2-4,9-11H,5H2,1H3,(H,12,13,14)	SBKADJXSGGTEPN-UHFFFAOYSA-N	COC1=C(O)C=CC(=C1)C(CO)OS(O)(=O)=O	[2-hydroxy-1-(4-hydroxy-3-methoxyphenyl)ethoxy]sulfonic acid	C9H12O7S	264.252	-1.18	-1.79	4.33 g/L	-1.7	-2	-3	5	Methoxyphenols	Chemical entities	Organic compounds	Benzenoids	Phenols	InChI=1/C9H12O7S/c1-15-8-4-6(2-3-7(8)11)9(5-10)16-17(12,13)14/h2-4,9-11H,5H2,1H3,(H,12,13,14)	C9H12O7S	264.03	-2.03	-1.71	50.68	2.43	0.206897	157.2	162	155	164.617	162.749	162.265	Yes
HMDB03333	InChI=1S/C10H13N5O5/c11-9-13-7-6(8(18)14-9)12-10(19)15(7)5-1-3(17)4(2-16)20-5/h3-5,16-17H,1-2H2,(H,12,19)(H3,11,13,14,18)/t3-,4+,5+/m0/s1	HCAJQHYUCKICQH-VPENINKCSA-N	NC1=NC2=C(N=C(O)N2[C@H]2C[C@H](O)[C@@H](CO)O2)C(=O)N1	2-amino-8-hydroxy-9-[(2R,4S,5R)-4-hydroxy-5-(hydroxymethyl)oxolan-2-yl]-6,9-dihydro-1H-purin-6-one	C10H13N5O5	283.241	-1.71	-1.28	14.8 g/L	-1.4	10.09	1.59	2	Purine 2'-deoxyribonucleosides	Chemical entities	Organic compounds	Nucleosides, nucleotides, and analogues	Purine nucleosides	InChI=1S/C10H13N5O5/c11-9-13-7-6(8(18)14-9)12-10(19)15(7)5-1-3(17)4(2-16)20-5/h3-5,16-17H,1-2H2,(H,12,19)(H3,11,13,14,18)/t3-,4+,5+/m0/s1	C10H13N5O5	283.092	-1.87	-2.39	69.08	1.6	0.428571	164.3	169.2	155.7	174.134	174.961	174.067	Yes
HMDB03334	InChI=1S/C8H18N4O2/c1-10-8(11-2)12-5-3-4-6(9)7(13)14/h6H,3-5,9H2,1-2H3,(H,13,14)(H2,10,11,12)/t6-/m0/s1	HVPFXCBJHIIJGS-LURJTMIESA-N	CN\C(NCCC[C@H](N)C(O)=O)=N/C	(2S)-2-amino-5-[(E)-2,3-dimethylcarbamimidamido]pentanoic acid	C8H18N4O2	202.254	-2.94	-2.11	1.56 g/L	-2.7	2.54	12.4	5	Arginine and derivatives	Chemical entities	Organic compounds	Organic acids and derivatives	Carboxylic acids and derivatives	InChI=1S/C8H18N4O2/c1-10-8(11-2)12-5-3-4-6(9)7(13)14/h6H,3-5,9H2,1-2H3,(H,13,14)(H2,10,11,12)/t6-/m0/s1	C8H18N4O2	202.143	2.54	-2.65	33.97	3.36	0	145.9	149	143.1	161.19	160.404	159.985	Yes
HMDB03335	InChI=1S/C10H14N4O11P2/c15-6-4(1-23-27(21,22)25-26(18,19)20)24-10(7(6)16)14-3-13-5-8(14)11-2-12-9(5)17/h2-4,6-7,10,15-16H,1H2,(H,21,22)(H,11,12,17)(H2,18,19,20)/t4-,6-,7-,10?/m1/s1	JPXZQMKKFWMMGK-VTHZCTBJSA-N	O[C@@H]1[C@@H](COP(O)(=O)OP(O)(O)=O)OC([C@@H]1O)N1C=NC2=C1NC=NC2=O	[({[(2R,3S,4R)-3,4-dihydroxy-5-(6-oxo-6,9-dihydro-3H-purin-9-yl)oxolan-2-yl]methoxy}(hydroxy)phosphoryl)oxy]phosphonic acid	C10H14N4O11P2	428.186	-0.99	-2	4.26 g/L	-3.6	2.65	1.73	6	Purine ribonucleoside diphosphates	Chemical entities	Organic compounds	Nucleosides, nucleotides, and analogues	Purine nucleotides	InChI=1S/C10H14N4O11P2/c15-6-4(1-23-27(21,22)25-26(18,19)20)24-10(7(6)16)14-3-13-5-8(14)11-2-12-9(5)17/h2-4,6-7,10,15-16H,1H2,(H,21,22)(H,11,12,17)(H2,18,19,20)/t4-,6-,7-,10?/m1/s1	C10H14N4O11P2	428.013	1.77	-2.11	102.71	1.54	0.348837	186.9	182.3	178	203.302	203.279	201.879	Yes
HMDB03339	InChI=1S/C5H9NO4/c6-3(5(9)10)1-2-4(7)8/h3H,1-2,6H2,(H,7,8)(H,9,10)/t3-/m1/s1	WHUUTDBJXJRKMK-GSVOUGTGSA-N	N[C@H](CCC(O)=O)C(O)=O	(2R)-2-aminopentanedioic acid	C5H9NO4	147.129	-3.54	-0.26	80.6 g/L	-3.2	1.88	9.54	4	Glutamic acid and derivatives	Chemical entities	Organic compounds	Organic acids and derivatives	Carboxylic acids and derivatives	InChI=1S/C5H9NO4/c6-3(5(9)10)1-2-4(7)8/h3H,1-2,6H2,(H,7,8)(H,9,10)/t3-/m1/s1	C5H9NO4	147.053	1.88	-3.24	20.87	3.3	0	129.5	133.3	124.3	131.316	130.66	130.021	Yes
HMDB03344	InChI=1S/C2H4O2/c3-1-2-4/h1,4H,2H2	WGCNASOHLSPBMP-UHFFFAOYSA-N	OCC=O	2-hydroxyacetaldehyde	C2H4O2	60.052	-0.99	1.08	725 g/L	-1.2	14.23	-3.1	1	Short-chain aldehydes	Chemical entities	Organic compounds	Organic oxygen compounds	Organooxygen compounds	InChI=1S/C2H4O2/c3-1-2-4/h1,4H,2H2	C2H4O2	60.0211	14.27	-1.2	4.33	1.97	0	108.2	115	98.4	96.1872	95.7429	95.7327	Yes
HMDB03345	InChI=1S/C6H12O6/c7-1-2-3(8)4(9)5(10)6(11)12-2/h2-11H,1H2/t2-,3-,4+,5-,6+/m1/s1	WQZGKKKJIJFFOK-DVKNGEFBSA-N	OC[C@H]1O[C@H](O)[C@H](O)[C@@H](O)[C@@H]1O	(2S,3R,4S,5S,6R)-6-(hydroxymethyl)oxane-2,3,4,5-tetrol	C6H12O6	180.156	-2.57	0.64	782 g/L	-2.9	11.3	-3	1	Hexoses	Organic compounds	Organic oxygen compounds	Organooxygen compounds	Carbohydrates and carbohydrate conjugates	InChI=1S/C6H12O6/c7-1-2-3(8)4(9)5(10)6(11)12-2/h2-11H,1H2/t2-,3-,4+,5-,6+/m1/s1	C6H12O6	180.063	11.3	-2.93	31	2.63	0.25	136.7	142.4	129.2	138.628	137.059	137.405	Yes
HMDB03349	InChI=1S/C5H6N2O4/c8-3-1-2(4(9)10)6-5(11)7-3/h2H,1H2,(H,9,10)(H2,6,7,8,11)/t2-/m0/s1	UFIVEPVSAGBUSI-REOHCLBHSA-N	OC(=O)[C@@H]1CC(=O)NC(=O)N1	(4S)-2,6-dioxo-1,3-diazinane-4-carboxylic acid	C5H6N2O4	158.112	-1.7	-1.1	12.7 g/L	-1.5	3.28	-8.2	1	Alpha amino acids and derivatives	Chemical entities	Organic compounds	Organic acids and derivatives	Carboxylic acids and derivatives	InChI=1S/C5H6N2O4/c8-3-1-2(4(9)10)6-5(11)7-3/h2H,1H2,(H,9,10)(H2,6,7,8,11)/t2-/m0/s1	C5H6N2O4	158.033	3.05	-0.27	26.53	2.21	0.352941	139.9	146	123.4	133.525	133.694	132.531	Yes
HMDB03355	InChI=1S/C5H11NO2/c6-4-2-1-3-5(7)8/h1-4,6H2,(H,7,8)	JJMDCOVWQOJGCB-UHFFFAOYSA-N	NCCCCC(O)=O	5-aminopentanoic acid	C5H11NO2	117.146	-2.75	0.24	206 g/L	-2.4	4.65	10.21	4	Delta amino acids and derivatives	Chemical entities	Organic compounds	Organic acids and derivatives	Carboxylic acids and derivatives	InChI=1S/C5H11NO2/c6-4-2-1-3-5(7)8/h1-4,6H2,(H,7,8)	C5H11NO2	117.079	4.65	-2.44	14.1	2.72	0	125.2	129.7	123.2	125.281	124.696	124.409	Yes
HMDB03357	InChI=1S/C7H14N2O3/c1-5(10)9-6(7(11)12)3-2-4-8/h6H,2-4,8H2,1H3,(H,9,10)(H,11,12)/t6-/m0/s1	JRLGPAXAGHMNOL-LURJTMIESA-N	CC(=O)N[C@@H](CCCN)C(O)=O	(2S)-5-amino-2-acetamidopentanoic acid	C7H14N2O3	174.198	-2.73	-0.66	37.8 g/L	-3.6	3.82	9.9	5	N-acyl-L-alpha-amino acids	Chemical entities	Organic compounds	Organic acids and derivatives	Carboxylic acids and derivatives	InChI=1S/C7H14N2O3/c1-5(10)9-6(7(11)12)3-2-4-8/h6H,2-4,8H2,1H3,(H,9,10)(H,11,12)/t6-/m0/s1	C7H14N2O3	174.1	3.86	-2.83	27.82	3.7	0	139.5	143.4	136.6	140.532	140.292	140.612	Yes
HMDB03363	InChI=1S/C6H10O7/c7-1-2(8)4(5(10)11)13-6(12)3(1)9/h1-4,6-9,12H,(H,10,11)/t1-,2+,3+,4-,6-/m0/s1	AEMOLEFTQBMNLQ-BKBMJHBISA-N	O[C@H]1O[C@@H]([C@H](O)[C@H](O)[C@H]1O)C(O)=O	(2S,3R,4S,5R,6S)-3,4,5,6-tetrahydroxyoxane-2-carboxylic acid	C6H10O7	194.139	-2.3	0.18	295 g/L	-2.6	3.21	-3.7	1	Glucuronic acid derivatives	Organic compounds	Organic oxygen compounds	Organooxygen compounds	Carbohydrates and carbohydrate conjugates	InChI=1S/C6H10O7/c7-1-2(8)4(5(10)11)13-6(12)3(1)9/h1-4,6-9,12H,(H,10,11)/t1-,2+,3+,4-,6-/m0/s1	C6H10O7	194.043	3.21	-2.61	35.18	2.49	0.26087	142.1	147.3	130.9	141.698	140.46	140.877	Yes
HMDB03371	InChI=1S/C5H10O5/c6-2-5(9)4(8)3(7)1-10-5/h3-4,6-9H,1-2H2/t3-,4+,5?/m1/s1	LQXVFWRQNMEDEE-OVEKKEMJSA-N	OCC1(O)OC[C@@H](O)[C@@H]1O	(3S,4R)-2-(hydroxymethyl)oxolane-2,3,4-triol	C5H10O5	150.13	-2.2	0.94	1310 g/L	-2.1	10.29	-3.5	1	Pentoses	Chemical entities	Organic compounds	Organic oxygen compounds	Organooxygen compounds	InChI=1S/C5H10O5/c6-2-5(9)4(8)3(7)1-10-5/h3-4,6-9H,1-2H2/t3-,4+,5?/m1/s1	C5H10O5	150.053	10.29	-2.13	23.62	2.64	0.25	130.7	136.9	121.3	129.596	127.638	127.387	Yes
HMDB03374	InChI=1S/C5H12N2O2/c6-3-1-2-4(7)5(8)9/h4H,1-3,6-7H2,(H,8,9)/t4-/m1/s1	AHLPHDHHMVZTML-SCSAIBSYSA-N	NCCC[C@@H](N)C(O)=O	(2R)-2,5-diaminopentanoic acid	C5H12N2O2	132.161	-3.64	0.11	172 g/L	-3.7	2.67	10.29	4	D-alpha-amino acids	Chemical entities	Organic compounds	Organic acids and derivatives	Carboxylic acids and derivatives	InChI=1S/C5H12N2O2/c6-3-1-2-4(7)5(8)9/h4H,1-3,6-7H2,(H,8,9)/t4-/m1/s1	C5H12N2O2	132.09	2.67	-3.66	17.55	3.16	0	125.9	129.7	124.9	127.153	126.809	126.55	Yes
HMDB03381	InChI=1S/C4H6O3/c5-3-1-2-4(6)7/h1-2,5H,3H2,(H,6,7)/b2-1+	RMQJECWPWQIIPW-OWOJBTEDSA-N	OC\C=C\C(O)=O	(2E)-4-hydroxybut-2-enoic acid	C4H6O3	102.089	-0.31	0.36	231 g/L	-0.36	4.45	-2.5	2	Hydroxy fatty acids	Chemical entities	Organic compounds	Lipids and lipid-like molecules	Fatty Acyls	InChI=1S/C4H6O3/c5-3-1-2-4(6)7/h1-2,5H,3H2,(H,6,7)/b2-1+	C4H6O3	102.032	4.45	-0.36	11.48	2.68	0	124.2	131	112.8	117.947	117.304	117.139	Yes
HMDB03391	InChI=1S/C3H7O7P/c4-1-2(3(5)6)10-11(7,8)9/h2,4H,1H2,(H,5,6)(H2,7,8,9)/t2-/m1/s1	GXIURPTVHJPJLF-UWTATZPHSA-N	OC[C@@H](OP(O)(O)=O)C(O)=O	(2R)-3-hydroxy-2-(phosphonooxy)propanoic acid	C3H7O7P	186.057	-2.24	-0.96	20.3 g/L	-1.6	0.81	-3.1	4	Sugar acids and derivatives	Chemical entities	Organic compounds	Organic oxygen compounds	Organooxygen compounds	InChI=1S/C3H7O7P/c4-1-2(3(5)6)10-11(7,8)9/h2,4H,1H2,(H,5,6)(H2,7,8,9)/t2-/m1/s1	C3H7O7P	185.993	0.81	-1.64	25.22	3.88	0	142.9	134.4	127.3	133.97	133.253	134.617	Yes
HMDB03402	InChI=1S/C6H10O7/c7-1-2(8)4(5(10)11)13-6(12)3(1)9/h1-4,6-9,12H,(H,10,11)/t1-,2+,3+,4-,6+/m0/s1	AEMOLEFTQBMNLQ-DTEWXJGMSA-N	O[C@@H]1O[C@@H]([C@H](O)[C@H](O)[C@H]1O)C(O)=O	(2S,3R,4S,5R,6R)-3,4,5,6-tetrahydroxyoxane-2-carboxylic acid	C6H10O7	194.139	-2.3	0.18	295 g/L	-2.6	3.21	-3.7	1	Glucuronic acid derivatives	Chemical entities	Organic compounds	Organic oxygen compounds	Organooxygen compounds	InChI=1S/C6H10O7/c7-1-2(8)4(5(10)11)13-6(12)3(1)9/h1-4,6-9,12H,(H,10,11)/t1-,2+,3+,4-,6+/m0/s1	C6H10O7	194.043	3.21	-2.61	35.18	2.49	0.26087	142.2	147.4	131.1	142.373	141.697	141.478	Yes
HMDB03406	InChI=1S/C3H7NO3/c4-2(1-5)3(6)7/h2,5H,1,4H2,(H,6,7)/t2-/m1/s1	MTCFGRXMJLQNBG-UWTATZPHSA-N	N[C@H](CO)C(O)=O	(2R)-2-amino-3-hydroxypropanoic acid	C3H7NO3	105.093	-3.42	0.66	480 g/L	-3.9	2.03	8.93	2	Serine and derivatives	Chemical entities	Organic compounds	Organic acids and derivatives	Carboxylic acids and derivatives	InChI=1S/C3H7NO3/c4-2(1-5)3(6)7/h2,5H,1,4H2,(H,6,7)/t2-/m1/s1	C3H7NO3	105.043	2.03	-3.89	12	3.14	0	118.3	122.5	113.4	115.192	114.271	114.007	Yes
HMDB03411	InChI=1S/C5H9NO2/c7-5(8)4-2-1-3-6-4/h4,6H,1-3H2,(H,7,8)/t4-/m1/s1	ONIBWKKTOPOVIA-SCSAIBSYSA-N	OC(=O)[C@H]1CCCN1	(2R)-pyrrolidine-2-carboxylic acid	C5H9NO2	115.13	-2.71	0.5	365 g/L	-2.6	1.94	11.33	1	Proline and derivatives	Chemical entities	Organic compounds	Organic acids and derivatives	Carboxylic acids and derivatives	InChI=1S/C5H9NO2/c7-5(8)4-2-1-3-6-4/h4,6H,1-3H2,(H,7,8)/t4-/m1/s1	C5H9NO2	115.063	1.94	-2.57	16	2.24	0.294118	123.5	127.8	119	119.009	118.426	118.064	Yes
HMDB03416	InChI=1S/C6H14N4O2/c7-4(5(11)12)2-1-3-10-6(8)9/h4H,1-3,7H2,(H,11,12)(H4,8,9,10)/t4-/m1/s1	ODKSFYDXXFIFQN-SCSAIBSYSA-N	N[C@H](CCCNC(N)=N)C(O)=O	(2R)-2-amino-5-carbamimidamidopentanoic acid	C6H14N4O2	174.201	-3.49	-1.88	2.28 g/L	-3.2	2.41	12.41	5	D-alpha-amino acids	Chemical entities	Organic compounds	Organic acids and derivatives	Carboxylic acids and derivatives	InChI=1S/C6H14N4O2/c7-4(5(11)12)2-1-3-10-6(8)9/h4H,1-3,7H2,(H,11,12)(H4,8,9,10)/t4-/m1/s1	C6H14N4O2	174.112	2.41	-3.16	26.92	3.2	0	138.5	141.4	137.6	147.397	147.287	146.579	Yes
HMDB03417	InChI=1S/C3H7NO2S/c4-2(1-7)3(5)6/h2,7H,1,4H2,(H,5,6)/t2-/m1/s1	XUJNEKJLAYXESH-UWTATZPHSA-N	N[C@H](CS)C(O)=O	(2S)-2-amino-3-sulfanylpropanoic acid	C3H7NO2S	121.15	-2.57	-0.72	23.1 g/L	-2.8	2.35	9.05	2	Cysteine and derivatives	Chemical entities	Organic compounds	Organic acids and derivatives	Carboxylic acids and derivatives	InChI=1S/C3H7NO2S/c4-2(1-7)3(5)6/h2,7H,1,4H2,(H,5,6)/t2-/m1/s1	C3H7NO2S	121.02	2.35	-2.79	12	3.14	0	129.2	133.6	122	118.399	117.748	117.7	Yes
HMDB03418	InChI=1S/C6H12O6/c7-1-3(9)5(11)6(12)4(10)2-8/h3,5-9,11-12H,1-2H2/t3-,5+,6-/m1/s1	BJHIKXHVCXFQLS-PQLUHFTBSA-N	OC[C@@H](O)[C@H](O)[C@H](O)C(=O)CO	(3S,4S,5R)-1,3,4,5,6-pentahydroxyhexan-2-one	C6H12O6	180.156	-2.23	0.35	399 g/L	-3.3	9.48	-3	5	Monosaccharides	Chemical entities	Organic compounds	Organic oxygen compounds	Organooxygen compounds	InChI=1S/C6H12O6/c7-1-3(9)5(11)6(12)4(10)2-8/h3,5-9,11-12H,1-2H2/t3-,5+,6-/m1/s1	C6H12O6	180.063	12.16	-3.27	28.74	3.99	0	136.1	141.7	132	137.867	136.695	137.189	Yes
HMDB03423	InChI=1S/C5H10N2O3/c6-3(5(9)10)1-2-4(7)8/h3H,1-2,6H2,(H2,7,8)(H,9,10)/t3-/m1/s1	ZDXPYRJPNDTMRX-GSVOUGTGSA-N	N[C@H](CCC(N)=O)C(O)=O	(2R)-2-amino-4-carbamoylbutanoic acid	C5H10N2O3	146.144	-3.32	-0.17	97.8 g/L	-4	2.15	9.31	4	D-alpha-amino acids	Chemical entities	Organic compounds	Organic acids and derivatives	Carboxylic acids and derivatives	InChI=1S/C5H10N2O3/c6-3(5(9)10)1-2-4(7)8/h3H,1-2,6H2,(H2,7,8)(H,9,10)/t3-/m1/s1	C5H10N2O3	146.069	-0.46	-5.83	20.87	3.3	0	130.3	134.2	126	130.913	130.634	130.199	Yes
HMDB03426	InChI=1S/C11H22N2O4S/c1-11(2,7-14)9(16)10(17)13-4-3-8(15)12-5-6-18/h9,14,16,18H,3-7H2,1-2H3,(H,12,15)(H,13,17)	ZNXZGRMVNNHPCA-UHFFFAOYSA-N	CC(C)(CO)C(O)C(=O)NCCC(=O)NCCS	2,4-dihydroxy-3,3-dimethyl-N-{2-[(2-sulfanylethyl)carbamoyl]ethyl}butanamide	C11H22N2O4S	278.368	-0.1	-2.83	0.41 g/L	-1.5	10.07	-1.5	8	Beta amino acids and derivatives	Chemical entities	Organic compounds	Organic acids and derivatives	Carboxylic acids and derivatives	InChI=1/C11H22N2O4S/c1-11(2,7-14)9(16)10(17)13-4-3-8(15)12-5-6-18/h9,14,16,18H,3-7H2,1-2H3,(H,12,15)(H,13,17)	C11H22N2O4S	278.13	2.39	-2.16	50.84	3.86	0	165.1	170.4	161.5	166.258	166.451	166.081	Yes
HMDB03431	InChI=1S/C6H11N3O/c7-5(3-10)1-6-2-8-4-9-6/h2,4-5,10H,1,3,7H2,(H,8,9)/t5-/m0/s1	ZQISRDCJNBUVMM-YFKPBYRVSA-N	N[C@H](CO)CC1=CN=CN1	(2S)-2-amino-3-(1H-imidazol-5-yl)propan-1-ol	C6H11N3O	141.171	-1.27	-0.04	129 g/L	-1.7	13.45	9.41	3	Aralkylamines	Chemical entities	Organic compounds	Organic nitrogen compounds	Organonitrogen compounds	InChI=1S/C6H11N3O/c7-5(3-10)1-6-2-8-4-9-6/h2,4-5,10H,1,3,7H2,(H,8,9)/t5-/m0/s1	C6H11N3O	141.09	13.45	-1.67	21.95	2.11	0.238095	126.1	131.2	127.6	129.024	128.379	127.537	Yes
HMDB03449	InChI=1S/C6H12O6/c7-1-2-3(8)4(9)5(10)6(11)12-2/h2-11H,1H2/t2-,3+,4+,5-,6-/m1/s1	WQZGKKKJIJFFOK-FPRJBGLDSA-N	OC[C@H]1O[C@@H](O)[C@H](O)[C@@H](O)[C@H]1O	(2R,3R,4S,5R,6R)-6-(hydroxymethyl)oxane-2,3,4,5-tetrol	C6H12O6	180.156	-2.57	0.64	782 g/L	-2.9	11.3	-3	1	Hexoses	Organic compounds	Organic oxygen compounds	Organooxygen compounds	Carbohydrates and carbohydrate conjugates	InChI=1S/C6H12O6/c7-1-2-3(8)4(9)5(10)6(11)12-2/h2-11H,1H2/t2-,3+,4+,5-,6-/m1/s1	C6H12O6	180.063	11.3	-2.93	31	2.63	0.25	137	142.6	129.5	133.206	131.736	133.92	Yes
HMDB03453	InChI=1S/C3H6O2/c4-2-1-3-5/h2,5H,1,3H2	AKXKFZDCRYJKTF-UHFFFAOYSA-N	OCCC=O	3-hydroxypropanal	C3H6O2	74.0785	-0.74	0.94	645 g/L	-0.96	13.42	-2.4	2	Alpha-hydrogen aldehydes	Chemical entities	Organic compounds	Organic oxygen compounds	Organooxygen compounds	InChI=1S/C3H6O2/c4-2-1-3-5/h2,5H,1,3H2	C3H6O2	74.0368	15.78	-0.96	6.42	2.19	0	112	118.9	102.8	105.2	104.155	103.998	Yes
HMDB03459	InChI=1S/C6H12N2O3/c1-3(7)5(9)8-4(2)6(10)11/h3-4H,7H2,1-2H3,(H,8,9)(H,10,11)/t3-,4-/m1/s1	DEFJQIDDEAULHB-QWWZWVQMSA-N	C[C@@H](N)C(=O)N[C@H](C)C(O)=O	(2R)-2-[(2R)-2-aminopropanamido]propanoic acid	C6H12N2O3	160.171	-2.64	-0.36	70.7 g/L	-3.4	3.73	8.39	3	Dipeptides	Chemical entities	Organic compounds	Organic acids and derivatives	Carboxylic acids and derivatives	InChI=1S/C6H12N2O3/c1-3(7)5(9)8-4(2)6(10)11/h3-4H,7H2,1-2H3,(H,8,9)(H,10,11)/t3-,4-/m1/s1	C6H12N2O3	160.085	3.45	-2.77	24.77	3.66	0	135.3	139.6	130.1	136.545	136.053	135.754	Yes
HMDB03464	InChI=1S/C5H11N3O2/c6-5(7)8-3-1-2-4(9)10/h1-3H2,(H,9,10)(H4,6,7,8)	TUHVEAJXIMEOSA-UHFFFAOYSA-N	NC(N)=NCCCC(O)=O	4-[(diaminomethylidene)amino]butanoic acid	C5H11N3O2	145.16	-1.22	-1.45	5.13 g/L	-2.7	4.24	12.07	4	Gamma amino acids and derivatives	Chemical entities	Organic compounds	Organic acids and derivatives	Carboxylic acids and derivatives	InChI=1S/C5H11N3O2/c6-5(7)8-3-1-2-4(9)10/h1-3H2,(H,9,10)(H4,6,7,8)	C5H11N3O2	145.085	4.15	-2.6	20.07	2.91	0	131.4	135.7	129.9	136.402	135.987	135.255	Yes
HMDB03466	InChI=1S/C6H10O6/c7-1-2(8)5-3(9)4(10)6(11)12-5/h2-5,7-10H,1H2/t2-,3+,4-,5+/m0/s1	SXZYCXMUPBBULW-SKNVOMKLSA-N	[H][C@@]1(OC(=O)[C@@H](O)[C@H]1O)[C@@H](O)CO	(3S,4R,5R)-5-[(1S)-1,2-dihydroxyethyl]-3,4-dihydroxyoxolan-2-one	C6H10O6	178.14	-2.05	0.55	637 g/L	-2.7	11.62	-3	2	Gamma butyrolactones	Chemical entities	Organic compounds	Organoheterocyclic compounds	Lactones	InChI=1S/C6H10O6/c7-1-2(8)5-3(9)4(10)6(11)12-5/h2-5,7-10H,1H2/t2-,3+,4-,5+/m0/s1	C6H10O6	178.048	11.62	-2.75	30.65	2.58	0.227273	136	141.9	128.3	137.014	136.443	136.522	Yes
HMDB03470	InChI=1S/C6H9NO5/c8-3-7-4(6(11)12)1-2-5(9)10/h3-4H,1-2H2,(H,7,8)(H,9,10)(H,11,12)/t4-/m0/s1	ADZLWSMFHHHOBV-BYPYZUCNSA-N	OC(=O)CC[C@H](NC=O)C(O)=O	(2S)-2-formamidopentanedioic acid	C6H9NO5	175.139	-0.86	-0.85	24.5 g/L	-1.2	3.3	-0.91	5	Glutamic acid and derivatives	Chemical entities	Organic compounds	Organic acids and derivatives	Carboxylic acids and derivatives	InChI=1S/C6H9NO5/c8-3-7-4(6(11)12)1-2-5(9)10/h3-4H,1-2H2,(H,7,8)(H,9,10)(H,11,12)/t4-/m0/s1	C6H9NO5	175.048	3.23	-0.34	27.7	3.63	0	136.7	142.4	130.4	139.945	139.753	139.213	Yes
HMDB03498	InChI=1S/C6H13O9P/c7-3-2(1-14-16(11,12)13)15-6(10)5(9)4(3)8/h2-10H,1H2,(H2,11,12,13)/t2-,3-,4+,5-,6-/m1/s1	NBSCHQHZLSJFNQ-VFUOTHLCSA-N	O[C@@H]1O[C@H](COP(O)(O)=O)[C@@H](O)[C@H](O)[C@H]1O	{[(2R,3S,4S,5R,6R)-3,4,5,6-tetrahydroxyoxan-2-yl]methoxy}phosphonic acid	C6H13O9P	260.136	-2.06	-0.92	31.4 g/L	-3.1	1.22	-3.6	3	Hexose phosphates	Chemical entities	Organic compounds	Organic oxygen compounds	Organooxygen compounds	InChI=1S/C6H13O9P/c7-3-2(1-14-16(11,12)13)15-6(10)5(9)4(3)8/h2-10H,1H2,(H2,11,12,13)/t2-,3-,4+,5-,6-/m1/s1	C6H13O9P	260.03	1.22	-3.06	46.69	2.54	0.206897	153.1	157.1	144.7	152.192	152.221	154.816	Yes
HMDB03514	InChI=1S/C6H14O12P2/c7-3-2(1-16-19(10,11)12)17-6(5(9)4(3)8)18-20(13,14)15/h2-9H,1H2,(H2,10,11,12)(H2,13,14,15)/t2-,3-,4+,5-,6-/m1/s1	RWHOZGRAXYWRNX-VFUOTHLCSA-N	O[C@H]1[C@H](O)[C@@H](COP(O)(O)=O)O[C@H](OP(O)(O)=O)[C@@H]1O	{[(2R,3S,4S,5R,6R)-3,4,5-trihydroxy-6-(phosphonooxy)oxan-2-yl]methoxy}phosphonic acid	C6H14O12P2	340.116	-1.65	-1.33	16 g/L	-3.2	0.89	-3.6	5	Hexose phosphates	Chemical entities	Organic compounds	Organic oxygen compounds	Organooxygen compounds	InChI=1S/C6H14O12P2/c7-3-2(1-16-19(10,11)12)17-6(5(9)4(3)8)18-20(13,14)15/h2-9H,1H2,(H2,10,11,12)(H2,13,14,15)/t2-,3-,4+,5-,6-/m1/s1	C6H14O12P2	339.996	0.89	-3.18	65.09	2.71	0.176471	166.4	161.2	157.1	175.753	176.457	177.71	Yes
HMDB03518	InChI=1S/C7H10O7/c8-4(9)1-2-7(14,6(12)13)3-5(10)11/h14H,1-3H2,(H,8,9)(H,10,11)(H,12,13)/t7-/m1/s1	XKJVEVRQMLKSMO-SSDOTTSWSA-N	OC(=O)CC[C@@](O)(CC(O)=O)C(O)=O	(2R)-2-hydroxybutane-1,2,4-tricarboxylic acid	C7H10O7	206.15	-1.5	-0.03	191 g/L	-1	3.09	-4.1	6	Tricarboxylic acids and derivatives	Chemical entities	Organic compounds	Organic acids and derivatives	Carboxylic acids and derivatives	InChI=1S/C7H10O7/c8-4(9)1-2-7(14,6(12)13)3-5(10)11/h14H,1-3H2,(H,8,9)(H,10,11)(H,12,13)/t7-/m1/s1	C7H10O7	206.043	3.09	-1.03	36.57	4.24	0	138	143	133.9	143.859	144.661	143.86	Yes
HMDB03536	InChI=1S/C10H14N4O10P2/c15-5-1-7(14-4-13-8-9(14)11-3-12-10(8)16)23-6(5)2-22-26(20,21)24-25(17,18)19/h3-7,15H,1-2H2,(H,20,21)(H,11,12,16)(H2,17,18,19)/t5-,6+,7+/m0/s1	BKUSIKGSPSFQAC-RRKCRQDMSA-N	O[C@H]1C[C@@H](O[C@@H]1CO[P@@](O)(=O)OP(O)(O)=O)N1C=NC2=C1NC=NC2=O	{[hydroxy({[(2R,3S,5R)-3-hydroxy-5-(6-oxo-6,9-dihydro-3H-purin-9-yl)oxolan-2-yl]methoxy})phosphoryl]oxy}phosphonic acid	C10H14N4O10P2	412.187	-1	-2.06	3.62 g/L	-2.7	1.73	2.67	6	Purine 2'-deoxyribonucleoside diphosphates	Chemical entities	Organic compounds	Nucleosides, nucleotides, and analogues	Purine nucleotides	InChI=1S/C10H14N4O10P2/c15-5-1-7(14-4-13-8-9(14)11-3-12-10(8)16)23-6(5)2-22-26(20,21)24-25(17,18)19/h3-7,15H,1-2H2,(H,20,21)(H,11,12,16)(H2,17,18,19)/t5-,6+,7+/m0/s1	C10H14N4O10P2	412.019	1.77	-1.21	96.15	1.53	0.357143	183.1	185.8	174.9	203.192	203.304	200.878	Yes
HMDB03537	InChI=1S/C10H15N4O13P3/c15-5-1-7(14-4-13-8-9(14)11-3-12-10(8)16)25-6(5)2-24-29(20,21)27-30(22,23)26-28(17,18)19/h3-7,15H,1-2H2,(H,20,21)(H,22,23)(H,11,12,16)(H2,17,18,19)/t5-,6+,7+/m0/s1	UFJPAQSLHAGEBL-RRKCRQDMSA-N	O[C@H]1C[C@@H](O[C@@H]1COP(O)(=O)OP(O)(=O)OP(O)(O)=O)N1C=NC2=C1NC=NC2=O	{[hydroxy({[hydroxy({[(2R,3S,5R)-3-hydroxy-5-(6-oxo-6,9-dihydro-3H-purin-9-yl)oxolan-2-yl]methoxy})phosphoryl]oxy})phosphoryl]oxy}phosphonic acid	C10H15N4O13P3	492.166	-0.26	-1.99	5.04 g/L	-3.8	0.89	2.85	8	Purine 2'-deoxyribonucleoside triphosphates	Chemical entities	Organic compounds	Nucleosides, nucleotides, and analogues	Purine nucleotides	InChI=1S/C10H15N4O13P3/c15-5-1-7(14-4-13-8-9(14)11-3-12-10(8)16)25-6(5)2-24-29(20,21)27-30(22,23)26-28(17,18)19/h3-7,15H,1-2H2,(H,20,21)(H,22,23)(H,11,12,16)(H2,17,18,19)/t5-,6+,7+/m0/s1	C10H15N4O13P3	491.985	0.9	-1.8	117.24	1.51	0.319149	195.9	197.6	183.4	217.638	217.32	217.975	Yes
HMDB03540	InChI=1S/C10H14N5O7P/c11-8-5-9(13-2-12-8)15(3-14-5)10-6(17)7(4(1-16)21-10)22-23(18,19)20/h2-4,6-7,10,16-17H,1H2,(H2,11,12,13)(H2,18,19,20)/t4-,6-,7-,10-/m1/s1	LNQVTSROQXJCDD-KQYNXXCUSA-N	NC1=C2N=CN([C@@H]3O[C@H](CO)[C@@H](OP(O)(O)=O)[C@H]3O)C2=NC=N1	{[(2R,3S,4R,5R)-5-(6-amino-9H-purin-9-yl)-4-hydroxy-2-(hydroxymethyl)oxolan-3-yl]oxy}phosphonic acid	C10H14N5O7P	347.221	-3.14	-2	3.48 g/L	-4.8	0.87	4.94	4	Ribonucleoside 3'-phosphates	Chemical entities	Organic compounds	Nucleosides, nucleotides, and analogues	Ribonucleoside 3'-phosphates	InChI=1S/C10H14N5O7P/c11-8-5-9(13-2-12-8)15(3-14-5)10-6(17)7(4(1-16)21-10)22-23(18,19)20/h2-4,6-7,10,16-17H,1H2,(H2,11,12,13)(H2,18,19,20)/t4-,6-,7-,10-/m1/s1	C10H14N5O7P	347.063	0.76	-3.16	83.9	1.66	0.384615	166.3	168.5	166.2	186.847	186.516	186.296	Yes
HMDB03546	InChI=1S/C13H18O7/c14-5-7-3-1-2-4-8(7)19-13-12(18)11(17)10(16)9(6-15)20-13/h1-4,9-18H,5-6H2/t9-,10-,11+,12-,13-/m1/s1	NGFMICBWJRZIBI-UJPOAAIJSA-N	OC[C@H]1O[C@@H](OC2=C(CO)C=CC=C2)[C@H](O)[C@@H](O)[C@@H]1O	(2R,3S,4S,5R,6S)-2-(hydroxymethyl)-6-[2-(hydroxymethyl)phenoxy]oxane-3,4,5-triol	C13H18O7	286.278	-1.15	-1.06	24.9 g/L	-1.4	12.2	-2.9	4	Phenolic glycosides	Organic compounds	Organic oxygen compounds	Organooxygen compounds	Carbohydrates and carbohydrate conjugates	InChI=1S/C13H18O7/c14-5-7-3-1-2-4-8(7)19-13-12(18)11(17)10(16)9(6-15)20-13/h1-4,9-18H,5-6H2/t9-,10-,11+,12-,13-/m1/s1	C13H18O7	286.105	12.2	-1.37	66.18	1.99	0.307692	168.3	173.9	161	169.943	167.953	168.11	Yes
HMDB03551	InChI=1S/CH3NO2/c2-1(3)4/h2H2,(H,3,4)	KXDHJXZQYSOELW-UHFFFAOYSA-N	NC(O)=O	carbamic acid	CH3NO2	61.04	-1.1	0.79	379 g/L	-0.56	3.92		0	Carbamic acids	Chemical entities	Organic compounds	Organic acids and derivatives	Carboxylic acids and derivatives	InChI=1S/CH3NO2/c2-1(3)4/h2H2,(H,3,4)	CH3NO2	61.0164	3.92	-0.56	4.5	2.32	0	115.2	121.4	98			93.8106	Yes
HMDB03584	InChI=1S/C3H9N3O3S/c4-3(5)6-1-2-10(7,8)9/h1-2H2,(H4,4,5,6)(H,7,8,9)	JKLRIMRKZBSSED-UHFFFAOYSA-N	NC(N)=NCCS(O)(=O)=O	2-[(diaminomethylidene)amino]ethane-1-sulfonic acid	C3H9N3O3S	167.187	-2.31	-1.1	13.2 g/L	-2.4	-1.2	11.77	3	Organosulfonic acids	Chemical entities	Organic compounds	Organic acids and derivatives	Organic sulfonic acids and derivatives	InChI=1S/C3H9N3O3S/c4-3(5)6-1-2-10(7,8)9/h1-2H2,(H4,4,5,6)(H,7,8,9)	C3H9N3O3S	167.036	-1.09	-2.33	20.83	3.21	0	132.8	136.4	128.1	134.935	134.437	133.926	Yes
HMDB03585	InChI=1S/C3H7NO2S2/c4-2(1-8-7)3(5)6/h2,7H,1,4H2,(H,5,6)/t2-/m1/s1	XBKONSCREBSMCS-UWTATZPHSA-N	N[C@H](CSS)C(O)=O	(2S)-2-amino-3-disulfanylpropanoic acid	C3H7NO2S2	153.223	-2.04	-1.03	14.3 g/L	-2.4	2.04	8.9	3	Cysteine and derivatives	Chemical entities	Organic compounds	Organic acids and derivatives	Carboxylic acids and derivatives	InChI=1S/C3H7NO2S2/c4-2(1-8-7)3(5)6/h2,7H,1,4H2,(H,5,6)/t2-/m1/s1	C3H7NO2S2	152.992	2.04	-2.43	14.73	3.17	0	141.1	133.1	129.8	126.546	125.756	125.563	Yes
HMDB03609	InChI=1S/C3H5NO2/c1-2(4)3(5)6/h1,4H2,(H,5,6)	UQBOJOOOTLPNST-UHFFFAOYSA-N	NC(=C)C(O)=O	2-aminoprop-2-enoic acid	C3H5NO2	87.0773	-0.13	0.43	233 g/L	-2.9	2.58	8.64	1	Alpha amino acids	Chemical entities	Organic compounds	Organic acids and derivatives	Carboxylic acids and derivatives	InChI=1S/C3H5NO2/c1-2(4)3(5)6/h1,4H2,(H,5,6)	C3H5NO2	87.032	2.58	-2.88	9.33	2.99	0	115.1	120.5	112.8	106.753	106.441	106.296	Yes
HMDB03640	InChI=1S/C6H13NO2/c1-4(2)5(7)3-6(8)9/h4-5H,3,7H2,1-2H3,(H,8,9)/t5-/m0/s1	GLUJNGJDHCTUJY-YFKPBYRVSA-N	CC(C)[C@@H](N)CC(O)=O	(3S)-3-amino-4-methylpentanoic acid	C6H13NO2	131.173	-2.14	-0.02	126 g/L	-1.9	4.39	10.6	3	Beta amino acids and derivatives	Chemical entities	Organic compounds	Organic acids and derivatives	Carboxylic acids and derivatives	InChI=1S/C6H13NO2/c1-4(2)5(7)3-6(8)9/h4-5H,3,7H2,1-2H3,(H,8,9)/t5-/m0/s1	C6H13NO2	131.095	4.39	-1.87	17.97	3.38	0	128.9	133.5	126.5	128.385	128.029	127.741	Yes
HMDB03646	InChI=1S/C4H6N2O2/c1-6-2-3(7)5-4(6)8/h2H2,1H3,(H,5,7,8)	RHYBFKMFHLPQPH-UHFFFAOYSA-N	CN1CC(=O)NC1=O	1-methylimidazolidine-2,4-dione	C4H6N2O2	114.103	-1.2	0.37	265 g/L	-1.2	9.94	-8.5	0	Ureides	Chemical entities	Organic compounds	Organic acids and derivatives	Organic carbonic acids and derivatives	InChI=1S/C4H6N2O2/c1-6-2-3(7)5-4(6)8/h2H2,1H3,(H,5,7,8)	C4H6N2O2	114.043	6.09	-0.86	16.33	2.39	0.357143	131.8	138.8	111	118.19	117.746	117.505	Yes
HMDB03656	InChI=1S/C2H5NO/c1-2-3-4/h2,4H,1H3/b3-2+	FZENGILVLUJGJX-NSCUHMNNSA-N	C\C=N\O	(E)-N-ethylidenehydroxylamine	C2H5NO	59.0672	-0.15	-0.01	57.3 g/L	-0.37	11.47	3.26	0	Aldoximes	Organic compounds	Organic nitrogen compounds	Organonitrogen compounds	Oximes	InChI=1S/C2H5NO/c1-2-3-4/h2,4H,1H3/b3-2+	C2H5NO	59.0371	11.47	-0.37	4.33	1.97	0				97.847	96.8804	96.8007	Yes
HMDB03661	InChI=1S/C5H14N2/c1-7-5-3-2-4-6/h7H,2-6H2,1H3	RMIVMBYMDISYFZ-UHFFFAOYSA-N	CNCCCCN	(4-aminobutyl)(methyl)amine	C5H14N2	102.178	-0.46	0.43	274 g/L	-0.41		10.71	4	Dialkylamines	Chemical entities	Organic compounds	Organic nitrogen compounds	Organonitrogen compounds	InChI=1S/C5H14N2/c1-7-5-3-2-4-6/h7H,2-6H2,1H3	C5H14N2	102.116		-0.41	11.15	2.45	0	119.5	124.6	129.5	120.521	120.032	119.476	Yes
HMDB03681	InChI=1S/C6H11NO3/c1-5(8)7-4-2-3-6(9)10/h2-4H2,1H3,(H,7,8)(H,9,10)	UZTFMUBKZQVKLK-UHFFFAOYSA-N	CC(=O)NCCCC(O)=O	4-acetamidobutanoic acid	C6H11NO3	145.156	-0.48	-0.86	19.9 g/L	-0.8	4.49	-0.63	4	Gamma amino acids and derivatives	Chemical entities	Organic compounds	Organic acids and derivatives	Carboxylic acids and derivatives	InChI=1S/C6H11NO3/c1-5(8)7-4-2-3-6(9)10/h2-4H2,1H3,(H,7,8)(H,9,10)	C6H11NO3	145.074	4.05	-1.22	20.07	2.91	0	134.7	141	129.7	130.883	130.279	131.325	Yes
HMDB03705	InChI=1S/C3H8N3O5P/c4-3(5-1-2(7)8)6-12(9,10)11/h1H2,(H,7,8)(H5,4,5,6,9,10,11)	UUZLOPBEONRDRY-UHFFFAOYSA-N	N\C(NP(O)(O)=O)=N/CC(O)=O	2-[(E)-[amino(phosphonoamino)methylidene]amino]acetic acid	C3H8N3O5P	197.087	-2.05	-1.44	7.18 g/L	-2.6	-1.1	10.89	3	Alpha amino acids and derivatives	Chemical entities	Organic compounds	Organic acids and derivatives	Carboxylic acids and derivatives	InChI=1/C3H8N3O5P/c4-3(5-1-2(7)8)6-12(9,10)11/h1,3H,4H2,(H,7,8)(H3,6,9,10,11)	C3H8N3O5P	197.02	2.32	-2.7	27.87	3.53	0	142.1	145.1	130.3	140.302	139.381	139.404	Yes
HMDB03745	InChI=1S/C2H6O3S2/c3-7(4,5)2-1-6/h6H,1-2H2,(H,3,4,5)	ZNEWHQLOPFWXOF-UHFFFAOYSA-N	OS(=O)(=O)CCS	2-sulfanylethane-1-sulfonic acid	C2H6O3S2	142.197	-1.53	-1.05	12.7 g/L	-0.4	-1.2	-9.6	2	Organosulfonic acids	Organic compounds	Organic acids and derivatives	Organic sulfonic acids and derivatives	Organosulfonic acids and derivatives	InChI=1S/C2H6O3S2/c3-7(4,5)2-1-6/h6H,1-2H2,(H,3,4,5)	C2H6O3S2	141.976	-1.16	-0.4	12.08	3.15	0	148	154.1	126.3			119.556	Yes
HMDB03764	InChI=1S/C8H14N2O5/c1-4(8(14)15)10-7(13)5(9)2-3-6(11)12/h4-5H,2-3,9H2,1H3,(H,10,13)(H,11,12)(H,14,15)	JZDHUJAFXGNDSB-UHFFFAOYSA-N	CC(NC(=O)C(N)CCC(O)=O)C(O)=O	4-amino-4-[(1-carboxyethyl)carbamoyl]butanoic acid	C8H14N2O5	218.207	-3.36	-1.23	12.8 g/L	-4	3.27	8.45	6	Dipeptides	Chemical entities	Organic compounds	Organic acids and derivatives	Carboxylic acids and derivatives	InChI=1/C8H14N2O5/c1-4(8(14)15)10-7(13)5(9)2-3-6(11)12/h4-5H,2-3,9H2,1H3,(H,10,13)(H,11,12)(H,14,15)	C8H14N2O5	218.09	3.1	-3.21	39.05	3.82	0	146.8	150.1	143	152.773	153.309	153.355	Yes
HMDB03826	InChI=1S/C13H18N4O6/c1-5-6(2)17(3-7(19)10(21)8(20)4-18)11-9(14-5)12(22)16-13(23)15-11/h7-8,10,18-21H,3-4H2,1-2H3,(H,16,22,23)	SXDXRJZUAJBNFL-UHFFFAOYSA-N	CC1=C(C)N(CC(O)C(O)C(O)CO)C2=NC(=O)NC(=O)C2=N1	6,7-dimethyl-8-(2,3,4,5-tetrahydroxypentyl)-2,3,4,8-tetrahydropteridine-2,4-dione	C13H18N4O6	326.305	-1.84	-2.42	1.23 g/L	-2.7	6.97	-1.2	5	Pteridines and derivatives	Chemical entities	Organic compounds	Organoheterocyclic compounds	Pteridines and derivatives	InChI=1/C13H18N4O6/c1-5-6(2)17(3-7(19)10(21)8(20)4-18)11-9(14-5)12(22)16-13(23)15-11/h7-8,10,18-21H,3-4H2,1-2H3,(H,16,22,23)	C13H18N4O6	326.123	4.44	-2.38	82.5	2.12	0.261905	170.2	174.4	169.2	184.112	183.891	183.767	Yes
HMDB03831	InChI=1S/C9H11NO3/c10-8(5-9(12)13)6-1-3-7(11)4-2-6/h1-4,8,11H,5,10H2,(H,12,13)	JYPHNHPXFNEZBR-UHFFFAOYSA-N	NC(CC(O)=O)C1=CC=C(O)C=C1	3-amino-3-(4-hydroxyphenyl)propanoic acid	C9H11NO3	181.189	-2.33	-1.76	3.18 g/L	-1.7	3.57	10.14	3	Beta amino acids and derivatives	Chemical entities	Organic compounds	Organic acids and derivatives	Carboxylic acids and derivatives	InChI=1/C9H11NO3/c10-8(5-9(12)13)6-1-3-7(11)4-2-6/h1-4,8,11H,5,10H2,(H,12,13)	C9H11NO3	181.074	3.57	-1.69	33.15	2.09	0.25	140.8	144.9	137	143.112	142.886	143.551	Yes
HMDB03841	InChI=1S/C9H17N4O9P/c10-5-7(12-9(18)13-8(5)17)11-1-3(14)6(16)4(15)2-22-23(19,20)21/h3-4,6,14-16H,1-2,10H2,(H2,19,20,21)(H3,11,12,13,17,18)	RQRINYISXYAZKL-UHFFFAOYSA-N	NC1=C(NCC(O)C(O)C(O)COP(O)(O)=O)NC(=O)NC1=O	({5-[(5-amino-2,6-dioxo-1,2,3,6-tetrahydropyrimidin-4-yl)amino]-2,3,4-trihydroxypentyl}oxy)phosphonic acid	C9H17N4O9P	356.226	-2.49	-2.09	2.89 g/L	-5.8	1.49	6.52	8	Monosaccharide phosphates	Chemical entities	Organic compounds	Organic oxygen compounds	Organooxygen compounds	InChI=1/C9H17N4O9P/c10-5-7(12-9(18)13-8(5)17)11-1-3(14)6(16)4(15)2-22-23(19,20)21/h3-4,6,14-16H,1-2,10H2,(H2,19,20,21)(H3,11,12,13,17,18)	C9H17N4O9P	356.073	1.49	-2.99	76.19	2.3	0.15	177.1	178.6	168.5	185.022	183.905	183.95	Yes
HMDB03869	InChI=1S/C11H21N3O5/c12-7(10(16)17)3-1-2-6-14-9(15)5-4-8(13)11(18)19/h7-8H,1-6,12-13H2,(H,14,15)(H,16,17)(H,18,19)/t7-,8-/m0/s1	JPKNLFVGUZRHOB-YUMQZZPRSA-N	N[C@@H](CCCCNC(=O)CC[C@H](N)C(O)=O)C(O)=O	(2S)-2-amino-6-[(4S)-4-amino-4-carboxybutanamido]hexanoic acid	C11H21N3O5	275.301	-3.96	-1.81	4.27 g/L	-6.1	1.94	9.73	10	Glutamine and derivatives	Chemical entities	Organic compounds	Organic acids and derivatives	Carboxylic acids and derivatives	InChI=1S/C11H21N3O5/c12-7(10(16)17)3-1-2-6-14-9(15)5-4-8(13)11(18)19/h7-8H,1-6,12-13H2,(H,14,15)(H,16,17)(H,18,19)/t7-,8-/m0/s1	C11H21N3O5	275.148	1.81	-6.03	52.64	3.46	0	162.4	164.6	157.9	173.404	173.51	173.949	Yes
HMDB03882	InChI=1S/C14H19N2O7P/c1-7-3-9-10(4-8(7)2)16(6-15-9)14-13(18)12(17)11(23-14)5-22-24(19,20)21/h3-4,6,11-14,17-18H,5H2,1-2H3,(H2,19,20,21)/t11-,12-,13-,14+/m1/s1	ZMRGXEJKZPRBPJ-SYQHCUMBSA-N	CC1=CC2=C(C=C1C)N(C=N2)[C@H]1O[C@H](COP(O)(O)=O)[C@@H](O)[C@H]1O	{[(2R,3S,4R,5S)-5-(5,6-dimethyl-1H-1,3-benzodiazol-1-yl)-3,4-dihydroxyoxolan-2-yl]methoxy}phosphonic acid	C14H19N2O7P	358.284	-0.32	-2.37	1.53 g/L	-1.5	1.22	5.81	4	Benzimidazole ribonucleosides and ribonucleotides	Chemical entities	Organic compounds	Nucleosides, nucleotides, and analogues	Benzimidazole ribonucleosides and ribonucleotides	InChI=1S/C14H19N2O7P/c1-7-3-9-10(4-8(7)2)16(6-15-9)14-13(18)12(17)11(23-14)5-22-24(19,20)21/h3-4,6,11-14,17-18H,5H2,1-2H3,(H2,19,20,21)/t11-,12-,13-,14+/m1/s1	C14H19N2O7P	358.093	1.22	-1.51	87.71	1.52	0.333333	178.8	182.2	172.6	191.932	191.173	191.42	Yes
HMDB03903	InChI=1S/C2H6O4S/c3-1-2-7(4,5)6/h3H,1-2H2,(H,4,5,6)	SUMDYPCJJOFFON-UHFFFAOYSA-N	OCCS(O)(=O)=O	2-hydroxyethane-1-sulfonic acid	C2H6O4S	126.132	-2.17	-0.09	103 g/L	-2.9	-1.4	-2.9	2	Organosulfonic acids	Organic compounds	Organic acids and derivatives	Organic sulfonic acids and derivatives	Organosulfonic acids and derivatives	InChI=1S/C2H6O4S/c3-1-2-7(4,5)6/h3H,1-2H2,(H,4,5,6)	C2H6O4S	125.999	-1.44	-2.91	12.08	3.15	0	135.8	141	120.4	117.889	116.605	116.985	Yes
HMDB03905	InChI=1S/C5H6N2O/c8-2-1-5-3-6-4-7-5/h2-4H,1H2,(H,6,7)	MQSRGWNVEZRLDK-UHFFFAOYSA-N	O=CCC1=CN=CN1	2-(1H-imidazol-5-yl)acetaldehyde	C5H6N2O	110.114	-0.28	0.32	229 g/L	-0.75	11.79	6.69	2	Imidazoles	Chemical entities	Organic compounds	Organoheterocyclic compounds	Azoles	InChI=1S/C5H6N2O/c8-2-1-5-3-6-4-7-5/h2-4H,1H2,(H,6,7)	C5H6N2O	110.048	11.8	-0.75	15.57	2.06	0.357143	119.4	125.6	116.2	118.17	117.419	117.562	Yes
HMDB03911	InChI=1S/C4H9NO2/c1-3(2-5)4(6)7/h3H,2,5H2,1H3,(H,6,7)	QCHPKSFMDHPSNR-UHFFFAOYSA-N	CC(CN)C(O)=O	3-amino-2-methylpropanoic acid	C4H9NO2	103.12	-2.97	0.55	367 g/L	-2.6	4.17	10.32	2	Beta amino acids and derivatives	Chemical entities	Organic compounds	Organic acids and derivatives	Carboxylic acids and derivatives	InChI=1/C4H9NO2/c1-3(2-5)4(6)7/h3H,2,5H2,1H3,(H,6,7)	C4H9NO2	103.063	4.17	-2.63	12	3.14	0	120.1	124.6	116.2	115.892	115.561	115.545	Yes
HMDB03929	InChI=1S/C3H5N3/c4-3-1-5-2-6-3/h1-2H,4H2,(H,5,6)	QRZMXADUXZADTF-UHFFFAOYSA-N	NC1=CN=CN1	1H-imidazol-5-amine	C3H5N3	83.0919	-1.08	0.58	319 g/L	-0.88	13.84	8.36	0	Aminoimidazoles	Chemical entities	Organic compounds	Organoheterocyclic compounds	Azoles	InChI=1S/C3H5N3/c4-3-1-5-2-6-3/h1-2H,4H2,(H,5,6)	C3H5N3	83.0483	13.84	-0.88	10.17	2.18	0.454545	108.5	114.2	107	104.957	104.266	103.905	Yes
HMDB03933	InChI=1S/C17H26N6O4/c18-11(15(24)25)5-1-2-9-23-10-4-7-13-14(23)22-17(21-13)20-8-3-6-12(19)16(26)27/h4,7,10-12H,1-3,5-6,8-9,18-19H2,(H,20,21)(H,24,25)(H,26,27)/t11-,12-/m0/s1	AYEKKSTZQYEZPU-RYUDHWBXSA-N	N[C@@H](CCCCN1C=CC=C2N=C(NCCC[C@H](N)C(O)=O)N=C12)C(O)=O	(2S)-2-amino-6-(2-{[(4S)-4-amino-4-carboxybutyl]amino}-4H-imidazo[4,5-b]pyridin-4-yl)hexanoic acid	C17H26N6O4	378.426	-3.73	-3.34	0.17 g/L	-3.9	1.51	9.83	12	L-alpha-amino acids	Chemical entities	Organic compounds	Organic acids and derivatives	Carboxylic acids and derivatives	InChI=1S/C17H26N6O4/c18-11(15(24)25)5-1-2-9-23-10-4-7-13-14(23)22-17(21-13)20-8-3-6-12(19)16(26)27/h4,7,10-12H,1-3,5-6,8-9,18-19H2,(H,20,21)(H,24,25)(H,26,27)/t11-,12-/m0/s1	C17H26N6O4	378.202	1.83	-8.33	93.14	1.59	0.185185	187.6	189.2	177.9	193.69	193.841	195.22	Yes
HMDB03971	InChI=1S/C6H13O9P/c7-2-6(10)5(9)4(8)3(15-6)1-14-16(11,12)13/h3-5,7-10H,1-2H2,(H2,11,12,13)/t3-,4-,5+,6-/m1/s1	BGWGXPAPYGQALX-ARQDHWQXSA-N	OC[C@@]1(O)O[C@H](COP(O)(O)=O)[C@@H](O)[C@@H]1O	{[(2R,3S,4S,5R)-3,4,5-trihydroxy-5-(hydroxymethyl)oxolan-2-yl]methoxy}phosphonic acid	C6H13O9P	260.136	-2.11	-0.89	33.4 g/L	-2.9	1.22	-3.5	4	Pentose phosphates	Chemical entities	Organic compounds	Organic oxygen compounds	Organooxygen compounds	InChI=1S/C6H13O9P/c7-2-6(10)5(9)4(8)3(15-6)1-14-16(11,12)13/h3-5,7-10H,1-2H2,(H2,11,12,13)/t3-,4-,5+,6-/m1/s1	C6H13O9P	260.03	1.22	-2.88	46.94	2.58	0.172414	152.6	156.7	144.2	159.617	156.824	159.089	Yes
HMDB03974	InChI=1S/C6H6O7/c7-3(8)1-2(5(10)11)4(9)6(12)13/h2H,1H2,(H,7,8)(H,10,11)(H,12,13)	UFSCUAXLTRFIDC-UHFFFAOYSA-N	OC(=O)CC(C(O)=O)C(=O)C(O)=O	1-oxopropane-1,2,3-tricarboxylic acid	C6H6O7	190.108	-0.55	-1.41	7.47 g/L	-0.37	2.38	-10	5	Tricarboxylic acids and derivatives	Chemical entities	Organic compounds	Organic acids and derivatives	Carboxylic acids and derivatives	InChI=1/C6H6O7/c7-3(8)1-2(5(10)11)4(9)6(12)13/h2H,1H2,(H,7,8)(H,10,11)(H,12,13)	C6H6O7	190.011	2.38	-0.37	32.8	4.24	0	139.8	145.6	132	141.623	140.441	140.004	Yes
HMDB03976	InChI=1S/C6H11O10P/c7-1-2(8)4(5(10)11)15-6(3(1)9)16-17(12,13)14/h1-4,6-9H,(H,10,11)(H2,12,13,14)/t1-,2-,3+,4-,6?/m0/s1	AIQDYKMWENWVQJ-AQKNRBDQSA-N	O[C@@H]1[C@@H](O)C(OP(O)(O)=O)O[C@@H]([C@H]1O)C(O)=O	(2S,3S,4S,5R)-3,4,5-trihydroxy-6-(phosphonooxy)oxane-2-carboxylic acid	C6H11O10P	274.119	-1.69	-0.91	33.8 g/L	-2.7	1.15	-3.7	3	Glucuronic acid derivatives	Chemical entities	Organic compounds	Organic oxygen compounds	Organooxygen compounds	InChI=1S/C6H11O10P/c7-1-2(8)4(5(10)11)15-6(3(1)9)16-17(12,13)14/h1-4,6-9H,(H,10,11)(H2,12,13,14)/t1-,2-,3+,4-,6?/m0/s1	C6H11O10P	274.009	1.15	-2.74	52.29	2.62	0.214286	152.6	156.5	145.1	160.183	158.996	159.107	Yes
HMDB04041	InChI=1S/C4H9NO3/c1-2(6)3(5)4(7)8/h2-3,6H,5H2,1H3,(H,7,8)/t2-,3-/m0/s1	AYFVYJQAPQTCCC-HRFVKAFMSA-N	C[C@H](O)[C@H](N)C(O)=O	(2S,3S)-2-amino-3-hydroxybutanoic acid	C4H9NO3	119.119	-3.01	0.6	477 g/L	-3.5	2.21	9	2	L-alpha-amino acids	Chemical entities	Organic compounds	Organic acids and derivatives	Carboxylic acids and derivatives	InChI=1S/C4H9NO3/c1-2(6)3(5)4(7)8/h2-3,6H,5H2,1H3,(H,7,8)/t2-,3-/m0/s1	C4H9NO3	119.058	2.21	-3.47	15.17	3.46	0	122	126.3	117.3	120.414	119.863	119.995	Yes
HMDB04044	InChI=1S/C11H15N5O4/c1-12-9-6-10(14-3-13-9)16(4-15-6)11-8(19)7(18)5(2-17)20-11/h3-5,7-8,11,17-19H,2H2,1H3,(H,12,13,14)/t5-,7-,8-,11-/m1/s1	VQAYFKKCNSOZKM-IOSLPCCCSA-N	CNC1=NC=NC2=C1N=CN2[C@@H]1O[C@H](CO)[C@@H](O)[C@H]1O	(2R,3S,4R,5R)-2-(hydroxymethyl)-5-[6-(methylamino)-9H-purin-9-yl]oxolane-3,4-diol	C11H15N5O4	281.268	-0.64	-1.46	9.77 g/L	-1.8	12.45	4.89	3	Purine nucleosides	Chemical entities	Organic compounds	Nucleosides, nucleotides, and analogues	Purine nucleosides	InChI=1S/C11H15N5O4/c1-12-9-6-10(14-3-13-9)16(4-15-6)11-8(19)7(18)5(2-17)20-11/h3-5,7-8,11,17-19H,2H2,1H3,(H,12,13,14)/t5-,7-,8-,11-/m1/s1	C11H15N5O4	281.112	12.45	-1.79	68.61	1.56	0.405405	167.1	172.1	159.4	175.287	175.233	175.664	Yes
HMDB04045	InChI=1S/C3H4O6S/c4-2(3(5)6)1-10(7,8)9/h1H2,(H,5,6)(H,7,8,9)	BUTHMSUEBYPMKJ-UHFFFAOYSA-N	OC(=O)C(=O)CS(O)(=O)=O	2-oxo-3-sulfopropanoic acid	C3H4O6S	168.125	-1.54	-1.11	12.9 g/L	-0.74	-1.8		3	Alpha-keto acids and derivatives	Chemical entities	Organic compounds	Organic acids and derivatives	Keto acids and derivatives	InChI=1S/C3H4O6S/c4-2(3(5)6)1-10(7,8)9/h1H2,(H,5,6)(H,7,8,9)	C3H4O6S	167.973	-1.76	-0.74	21.7	3.68	0	135.5	140.4	124.7	131.529	130.927	130.225	Yes
HMDB04063	InChI=1S/C10H15NO3/c1-11-6-9(13)7-3-4-8(12)10(5-7)14-2/h3-5,9,11-13H,6H2,1-2H3	JWJCTZKFYGDABJ-UHFFFAOYSA-N	CNCC(O)C1=CC(OC)=C(O)C=C1	4-[1-hydroxy-2-(methylamino)ethyl]-2-methoxyphenol	C10H15NO3	197.231	-0.27	-1.18	13 g/L	-0.00068	10.05	9.25	4	Methoxyphenols	Chemical entities	Organic compounds	Benzenoids	Phenols	InChI=1/C10H15NO3/c1-11-6-9(13)7-3-4-8(12)10(5-7)14-2/h3-5,9,11-13H,6H2,1-2H3	C10H15NO3	197.105	10.05	0	37.44	2.41	0.206897	145	150.3	143.3	153.779	153.314	152.934	Yes
HMDB04067	InChI=1S/C9H9NO4/c11-7-2-4-1-6(9(13)14)10-5(4)3-8(7)12/h2-3,6,10-12H,1H2,(H,13,14)/t6-/m0/s1	JDWYRSDDJVCWPB-LURJTMIESA-N	OC(=O)[C@@H]1CC2=CC(O)=C(O)C=C2N1	(2S)-5,6-dihydroxy-2,3-dihydro-1H-indole-2-carboxylic acid	C9H9NO4	195.172	1.1	-1.23	11.4 g/L	-0.95	5.16	1.99	1	Indolecarboxylic acids	Chemical entities	Organic compounds	Organoheterocyclic compounds	Indoles and derivatives	InChI=1S/C9H9NO4/c11-7-2-4-1-6(9(13)14)10-5(4)3-8(7)12/h2-3,6,10-12H,1H2,(H,13,14)/t6-/m0/s1	C9H9NO4	195.053	1.99	-0.95	39.74	1.98	0.416667	143.7	149.9	136.5	149.909	149.339	147.705	Yes
HMDB04068	InChI=1S/C18H10N2O4/c1-5-13-9-7(3-19-13)12-10-8(11(9)17(23)15(5)21)4-20-14(10)6(2)16(22)18(12)24/h3-4,19-20H,1-2H3	XUMBMVFBXHLACL-UHFFFAOYSA-N	CC1=C2NC=C3C2=C(C2=CNC4=C(C)C(=O)C(=O)C3=C24)C(=O)C1=O	6,14-dimethyl-4,12-diazapentacyclo[8.6.1.1²,⁵.0¹³,¹⁷.0⁹,¹⁸]octadeca-1(17),2,5,9(18),10,13-hexaene-7,8,15,16-tetrone	C18H10N2O4	318.283	1.76	-3.01	0.31 g/L	-0.27	12.65	1.34	0	Anthracenes	Chemical entities	Organic compounds	Benzenoids	Anthracenes	InChI=1S/C18H10N2O4/c1-5-13-9-7(3-19-13)12-10-8(11(9)17(23)15(5)21)4-20-14(10)6(2)16(22)18(12)24/h3-4,19-20H,1-2H3	C18H10N2O4	318.064	12.65	-0.27	98.85	1.37	0.578947	178.9	184.9	170.6	180.047	179.878	179.511	Yes
HMDB04076	InChI=1S/C9H12N2O2/c10-4-3-9(13)7-5-6(12)1-2-8(7)11/h1-2,5,12H,3-4,10-11H2	JANBBPTXDKFOQR-UHFFFAOYSA-N	NCCC(=O)C1=C(N)C=CC(O)=C1	3-amino-1-(2-amino-5-hydroxyphenyl)propan-1-one	C9H12N2O2	180.204	-0.47	-1.84	2.59 g/L	-0.13	10.01	9.34	3	Alkyl-phenylketones	Chemical entities	Organic compounds	Organic oxygen compounds	Organooxygen compounds	InChI=1S/C9H12N2O2/c10-4-3-9(13)7-5-6(12)1-2-8(7)11/h1-2,5,12H,3-4,10-11H2	C9H12N2O2	180.09	10.01	-0.13	33.79	2.26	0.24	138.5	143.6	136.8	145.755	145.014	144.921	Yes
HMDB04086	InChI=1S/C11H12N2O5/c12-8(11(17)18)4-10(16)7-3-6(15)1-2-9(7)13-5-14/h1-3,5,8,15H,4,12H2,(H,13,14)(H,17,18)	LSTOUSIIVKMJBU-UHFFFAOYSA-N	NC(CC(=O)C1=C(NC=O)C=CC(O)=C1)C(O)=O	2-amino-4-(2-formamido-5-hydroxyphenyl)-4-oxobutanoic acid	C11H12N2O5	252.223	-1.98	-2.08	2.08 g/L	-2.2	1.39	9.27	5	Alkyl-phenylketones	Chemical entities	Organic compounds	Organic oxygen compounds	Organooxygen compounds	InChI=1/C11H12N2O5/c12-8(11(17)18)4-10(16)7-3-6(15)1-2-9(7)13-5-14/h1-3,5,8,15H,4,12H2,(H,13,14)(H,17,18)	C11H12N2O5	252.075	1.32	-2.2	54.54	2.57	0.2	154.4	157.8	148.6	167.91	167.306	167.085	Yes
HMDB04101	InChI=1S/C3H6N2/c4-2-1-3-5/h1-2,4H2	AGSPXMVUFBBBMO-UHFFFAOYSA-N	NCCC#N	3-aminopropanenitrile	C3H6N2	70.0931	-1.08	-0.28	37 g/L	-0.85		7.85	1	Nitriles	Chemical entities	Organic compounds	Organic nitrogen compounds	Organonitrogen compounds	InChI=1S/C3H6N2/c4-2-1-3-5/h1-2,4H2	C3H6N2	70.0531		-0.85	6.42	2.19	0	108.3	114.1	106.5	104.294	103.96	103.748	Yes
HMDB04110	InChI=1S/C2H5O5P/c3-2(4)1-8(5,6)7/h1H2,(H,3,4)(H2,5,6,7)	XUYJLQHKOGNDPB-UHFFFAOYSA-N	OC(=O)CP(O)(O)=O	2-phosphonoacetic acid	C2H5O5P	140.032	-2.58	-0.75	25.1 g/L	-1.6	1.64		2	Organic phosphonic acids	Chemical entities	Organic compounds	Organic acids and derivatives	Organic phosphonic acids and derivatives	InChI=1S/C2H5O5P/c3-2(4)1-8(5,6)7/h1H2,(H,3,4)(H2,5,6,7)	C2H5O5P	139.987	1.64	-1.6	15.17	3.39	0	139	129.4	117.5			122.266	Yes
HMDB04136	InChI=1S/C4H10O4/c5-1-3(7)4(8)2-6/h3-8H,1-2H2/t3-,4-/m1/s1	UNXHWFMMPAWVPI-QWWZWVQMSA-N	OC[C@@H](O)[C@H](O)CO	(2R,3R)-butane-1,2,3,4-tetrol	C4H10O4	122.12	-2.03	0.98	1160 g/L	-2.5	13.04	-3	3	Sugar alcohols	Chemical entities	Organic compounds	Organic oxygen compounds	Organooxygen compounds	InChI=1S/C4H10O4/c5-1-3(7)4(8)2-6/h3-8H,1-2H2/t3-,4-/m1/s1	C4H10O4	122.058	13.04	-2.47	14.87	3.29	0	121.3	127.5	116.2	122.387	119.259	119.831	Yes
HMDB04145	InChI=1S/C9H10N2O2/c1-3-6-5(2)7(4-8(10)12)11-9(6)13/h3-4H,1H2,2H3,(H2,10,12)(H,11,13)/b7-4-	JJDLLVZMTMEVBY-DAXSKMNVSA-N	CC1=C(C=C)C(=O)N\C1=C/C(N)=O	2-[(2Z)-4-ethenyl-3-methyl-5-oxo-2,5-dihydro-1H-pyrrol-2-ylidene]acetamide	C9H10N2O2	178.188	0.11	-1.72	3.43 g/L	-0.81	10.94	1.15	2	Pyrrolines	Chemical entities	Organic compounds	Organoheterocyclic compounds	Pyrrolines	InChI=1S/C9H10N2O2/c1-3-6-5(2)7(4-8(10)12)11-9(6)13/h3-4H,1H2,2H3,(H2,10,12)(H,11,13)	C9H10N2O2	178.074	-0.94	-2.36	34.09	2.32	0.217391	138.1	144.6	136.8	148.527	147.466	147.333	Yes
HMDB04146	InChI=1S/C9H10N2O2/c1-3-6-5(2)9(13)11-7(6)4-8(10)12/h3-4H,1H2,2H3,(H2,10,12)(H,11,13)/b7-4-	OUFUEOCARHOWCD-DAXSKMNVSA-N	CC1=C(C=C)\C(NC1=O)=C\C(N)=O	2-[(2Z)-3-ethenyl-4-methyl-5-oxo-2,5-dihydro-1H-pyrrol-2-ylidene]acetamide	C9H10N2O2	178.188	0.08	-1.71	3.5 g/L	-0.81	10.94	1.14	2	Pyrrolines	Chemical entities	Organic compounds	Organoheterocyclic compounds	Pyrrolines	InChI=1S/C9H10N2O2/c1-3-6-5(2)9(13)11-7(6)4-8(10)12/h3-4H,1H2,2H3,(H2,10,12)(H,11,13)	C9H10N2O2	178.074	-0.98	-2.71	34.17	2.35	0.217391	138	144.4	136.6	145.105	144.775	143.308	Yes
HMDB04148	InChI=1S/C8H11NO5S/c9-4-3-6-1-2-8(7(10)5-6)14-15(11,12)13/h1-2,5,10H,3-4,9H2,(H,11,12,13)	DEKNNWJXAQTLFA-UHFFFAOYSA-N	NCCC1=CC=C(OS(O)(=O)=O)C(O)=C1	[4-(2-aminoethyl)-2-hydroxyphenyl]oxidanesulfonic acid	C8H11NO5S	233.242	-1.19	-1.79	3.76 g/L	-0.054	-2.1	9.64	4	Phenylsulfates	Chemical entities	Organic compounds	Organic acids and derivatives	Organic sulfuric acids and derivatives	InChI=1S/C8H11NO5S/c9-4-3-6-1-2-8(7(10)5-6)14-15(11,12)13/h1-2,5,10H,3-4,9H2,(H,11,12,13)	C8H11NO5S	233.036	-2.08	-0.05	41.46	2.23	0.230769	149.4	153.2	142.4	158.873	158.423	158.099	Yes
HMDB04181	InChI=1S/C6H8N2O/c1-8-4-6(2-3-9)7-5-8/h3-5H,2H2,1H3	GCQHUBANENYTLB-UHFFFAOYSA-N	CN1C=NC(CC=O)=C1	2-(1-methyl-1H-imidazol-4-yl)acetaldehyde	C6H8N2O	124.141	0.02	-1.46	4.27 g/L	-0.057	13.33	6.28	2	N-substituted imidazoles	Chemical entities	Organic compounds	Organoheterocyclic compounds	Azoles	InChI=1S/C6H8N2O/c1-8-4-6(2-3-9)7-5-8/h3-5H,2H2,1H3	C6H8N2O	124.064	13.75	-0.06	18.85	1.9	0.294118	122.4	128.7	121.8	126.591	125.929	126.23	Yes
HMDB04193	InChI=1S/C7H8N2O2/c1-9-4-5(7(8)11)2-3-6(9)10/h2-4H,1H3,(H2,8,11)	JLQSXXWTCJPCBC-UHFFFAOYSA-N	CN1C=C(C=CC1=O)C(N)=O	1-methyl-6-oxo-1,6-dihydropyridine-3-carboxamide	C7H8N2O2	152.151	-0.96	-0.57	41.4 g/L	-1.1	15.93	1.36	1	Nicotinamides	Chemical entities	Organic compounds	Organoheterocyclic compounds	Pyridines and derivatives	InChI=1S/C7H8N2O2/c1-9-4-5(7(8)11)2-3-6(9)10/h2-4H,1H3,(H2,8,11)	C7H8N2O2	152.059	0.58	-2.96	26.5	2.18	0.315789	130.9	137.2	123.6	133.988	133.646	133.017	Yes
HMDB04194	InChI=1S/C7H8N2O2/c1-9-3-2-6(10)5(4-9)7(8)11/h2-4H,1H3,(H2,8,11)	KTLRWTOPTKGYQY-UHFFFAOYSA-N	CN1C=CC(=O)C(=C1)C(N)=O	1-methyl-4-oxo-1,4-dihydropyridine-3-carboxamide	C7H8N2O2	152.151	-1.02	-0.12	115 g/L	-0.56	15.73	0.39	1	Nicotinamides	Chemical entities	Organic compounds	Organoheterocyclic compounds	Pyridines and derivatives	InChI=1S/C7H8N2O2/c1-9-3-2-6(10)5(4-9)7(8)11/h2-4H,1H3,(H2,8,11)	C7H8N2O2	152.059	-1.16	-2.39	26.67	2.25	0.315789	127.9	134.5	123.3	133.52	132.734	132.418	Yes
HMDB04195	InChI=1S/C7H14N2O6S/c8-5(7(11)12)1-2-6(10)9-3-4-16(13,14)15/h5H,1-4,8H2,(H,9,10)(H,11,12)(H,13,14,15)/t5-/m0/s1	WGXUDTHMEITUBO-YFKPBYRVSA-N	N[C@@H](CCC(=O)NCCS(O)(=O)=O)C(O)=O	(2S)-2-amino-4-[(2-sulfoethyl)carbamoyl]butanoic acid	C7H14N2O6S	254.261	-2.26	-1.41	9.99 g/L	-3.6	-1.3	9.31	7	Glutamine and derivatives	Chemical entities	Organic compounds	Organic acids and derivatives	Carboxylic acids and derivatives	InChI=1S/C7H14N2O6S/c8-5(7(11)12)1-2-6(10)9-3-4-16(13,14)15/h5H,1-4,8H2,(H,9,10)(H,11,12)(H,13,14,15)/t5-/m0/s1	C7H14N2O6S	254.057	-1.55	-5.28	42.02	3.56	0	155.1	158	146.7	160.079	160.532	161.52	Yes
HMDB04207	InChI=1S/C11H21N3O5/c12-6-2-1-3-8(11(18)19)14-10(17)7(13)4-5-9(15)16/h7-8H,1-6,12-13H2,(H,14,17)(H,15,16)(H,18,19)/t7-,8-/m0/s1	BBBXWRGITSUJPB-YUMQZZPRSA-N	NCCCC[C@H](NC(=O)[C@@H](N)CCC(O)=O)C(O)=O	(2S)-6-amino-2-[(2S)-2-amino-4-carboxybutanamido]hexanoic acid	C11H21N3O5	275.301	-3.9	-1.73	5.13 g/L	-6.1	3.33	10.21	10	Dipeptides	Chemical entities	Organic compounds	Organic acids and derivatives	Carboxylic acids and derivatives	InChI=1S/C11H21N3O5/c12-6-2-1-3-8(11(18)19)14-10(17)7(13)4-5-9(15)16/h7-8H,1-6,12-13H2,(H,14,17)(H,15,16)(H,18,19)/t7-,8-/m0/s1	C11H21N3O5	275.148	3.15	-5.59	54.97	4.1	0	162.5	164.8	158.2	173.75	173.703	173.616	Yes
HMDB04224	InChI=1S/C6H14N4O3/c7-4(5(11)12)2-1-3-9-6(8)10-13/h4,13H,1-3,7H2,(H,11,12)(H3,8,9,10)	FQWRAVYMZULPNK-UHFFFAOYSA-N	NC(CCC\N=C(/N)NO)C(O)=O	2-amino-5-[(E)-[amino(hydroxyamino)methylidene]amino]pentanoic acid	C6H14N4O3	190.2	-3.58	-1.52	5.7 g/L	-3.5	2.2	10.05	5	Alpha amino acids	Chemical entities	Organic compounds	Organic acids and derivatives	Carboxylic acids and derivatives	InChI=1/C6H14N4O3/c7-4(5(11)12)2-1-3-9-6(8)10-13/h4,6,9H,1-3,7-8H2,(H,11,12)	C6H14N4O3	190.107	1.7	-3.28	30.32	3.25	0	140.3	143.4	137.8	152.04	151.053	151.201	Yes
HMDB04225	InChI=1S/C6H11N3O3/c7-6(8)9-3-1-2-4(10)5(11)12/h1-3H2,(H,11,12)(H4,7,8,9)	ARBHXJXXVVHMET-UHFFFAOYSA-N	NC(N)=NCCCC(=O)C(O)=O	5-[(diaminomethylidene)amino]-2-oxopentanoic acid	C6H11N3O3	173.17	-1.28	-1.63	4.06 g/L	-2.4	3.01	10.71	5	Short-chain keto acids and derivatives	Chemical entities	Organic compounds	Organic acids and derivatives	Keto acids and derivatives	InChI=1S/C6H11N3O3/c7-6(8)9-3-1-2-4(10)5(11)12/h1-3H2,(H,11,12)(H4,7,8,9)	C6H11N3O3	173.08	2.92	-2.31	26.92	3.2	0	137.8	142	134.2	145.964	145.882	145.582	Yes
HMDB04226	InChI=1S/C6H11NO2/c1-6(9)7-4-2-3-5-8/h5H,2-4H2,1H3,(H,7,9)	DDSLGZOYEPKPSJ-UHFFFAOYSA-N	CC(=O)NCCCC=O	N-(4-oxobutyl)acetamide	C6H11NO2	129.157	-0.27	-0.66	28.1 g/L	-0.96	14.67	-0.63	4	Alpha-hydrogen aldehydes	Chemical entities	Organic compounds	Organic oxygen compounds	Organooxygen compounds	InChI=1S/C6H11NO2/c1-6(9)7-4-2-3-5-8/h5H,2-4H2,1H3,(H,7,9)	C6H11NO2	129.079	4.8	-0.65	16.84	2.75	0	125.7	132.5	122.4	127.926	127.832	126.843	Yes
HMDB04231	InChI=1S/C9H19NO4/c1-9(2,6-12)7(13)8(14)10-4-3-5-11/h7,11-13H,3-6H2,1-2H3,(H,10,14)	SNPLKNRPJHDVJA-UHFFFAOYSA-N	CC(C)(CO)C(O)C(=O)NCCCO	2,4-dihydroxy-N-(3-hydroxypropyl)-3,3-dimethylbutanamide	C9H19NO4	205.251	-1	-0.23	121 g/L	-1.7	12.69	-2.4	6	N-acyl amines	Chemical entities	Organic compounds	Lipids and lipid-like molecules	Fatty Acyls	InChI=1/C9H19NO4/c1-9(2,6-12)7(13)8(14)10-4-3-5-11/h7,11-13H,3-6H2,1-2H3,(H,10,14)	C9H19NO4	205.131	-4.15	-3.53	35.8	3.92	0	147.1	153.2	145.5	151.076	150.262	149.903	Yes
HMDB04290	InChI=1S/C8H9NO3/c1-5-8(12)7(4-11)6(3-10)2-9-5/h2-3,11-12H,4H2,1H3	GNKXHPULSPWUAK-UHFFFAOYSA-N	CC1=NC=C(C=O)C(CO)=C1O	5-hydroxy-4-(hydroxymethyl)-6-methylpyridine-3-carbaldehyde	C8H9NO3	167.162	0.04	-1.16	11.7 g/L	-0.47	9.02	4.78	2	Pyridine carboxaldehydes	Chemical entities	Organic compounds	Organoheterocyclic compounds	Pyridines and derivatives	InChI=1S/C8H9NO3/c1-5-8(12)7(4-11)6(3-10)2-9-5/h2-3,11-12H,4H2,1H3	C8H9NO3	167.058	9.02	-0.47	30.62	2.58	0.285714	134.6	140.8	131.3	138.478	137.423	137.582	Yes
HMDB04296	InChI=1S/C3H5NO/c1-2-3(4)5/h2H,1H2,(H2,4,5)	HRPVXLWXLXDGHG-UHFFFAOYSA-N	NC(=O)C=C	prop-2-enamide	C3H5NO	71.0779	-0.65	0.23	120 g/L	-0.27	16.7	0.83	1	Carboximidic acids	Chemical entities	Organic compounds	Organic acids and derivatives	Carboximidic acids and derivatives	InChI=1S/C3H5NO/c1-2-3(4)5/h2H,1H2,(H2,4,5)	C3H5NO	71.0371	1.69	-2.1	6.67	2.54	0	109.9	116.6	100.1	103.053	102.249	101.952	Yes
HMDB04326	InChI=1S/C11H15N5O4/c1-19-8-7(18)5(2-17)20-11(8)16-4-15-6-9(12)13-3-14-10(6)16/h3-5,7-8,11,17-18H,2H2,1H3,(H2,12,13,14)	FPUGCISOLXNPPC-UHFFFAOYSA-N	COC1C(O)C(CO)OC1N1C=NC2=C(N)N=CN=C12	5-(6-amino-9H-purin-9-yl)-2-(hydroxymethyl)-4-methoxyoxolan-3-ol	C11H15N5O4	281.268	-0.88	-1.47	9.54 g/L	-1.4	12.99	4.99	3	Purine nucleosides	Chemical entities	Organic compounds	Nucleosides, nucleotides, and analogues	Purine nucleosides	InChI=1/C11H15N5O4/c1-19-8-7(18)5(2-17)20-11(8)16-4-15-6-9(12)13-3-14-10(6)16/h3-5,7-8,11,17-18H,2H2,1H3,(H2,12,13,14)	C11H15N5O4	281.112	12.99	-1.45	68.92	1.59	0.405405	164.8	170	159	173.663	173.39	173.808	Yes
HMDB04328	InChI=1S/C9H12N4O3/c1-10-5-6(11(2)8(10)15)12(3)9(16)13(4)7(5)14/h1-4H3	QGDOQULISIQFHQ-UHFFFAOYSA-N	CN1C(=O)N(C)C2=C1N(C)C(=O)N(C)C2=O	tetramethyl-2,3,6,7,8,9-hexahydro-1H-purine-2,6,8-trione	C9H12N4O3	224.217	-0.15	-0.59	58 g/L	-0.65		-5.4	0	Xanthines	Chemical entities	Organic compounds	Organoheterocyclic compounds	Imidazopyrimidines	InChI=1S/C9H12N4O3/c1-10-5-6(11(2)8(10)15)12(3)9(16)13(4)7(5)14/h1-4H3	C9H12N4O3	224.091		-0.65	51.08	2.05	0.344828	150.3	157.2	152.2	153.307	153.323	152.385	Yes
HMDB04363	InChI=1S/C3H4N2O/c6-3-1-4-2-5-3/h2H,1H2,(H,4,5,6)	CAAMSDWKXXPUJR-UHFFFAOYSA-N	O=C1CN=CN1	4,5-dihydro-1H-imidazol-5-one	C3H4N2O	84.0767	-1.95	-0.06	73.1 g/L	-1.2	13.39	5.12	0	Alpha amino acids and derivatives	Chemical entities	Organic compounds	Organic acids and derivatives	Carboxylic acids and derivatives	InChI=1S/C3H4N2O/c6-3-1-4-2-5-3/h2H,1H2,(H,4,5,6)	C3H4N2O	84.0324	-12.3	-3.36	10.17	2.18	0.5	115.1	121.1	104	104.655	104.431	104.037	Yes
HMDB04400	InChI=1S/C7H10N4O3/c1-3(12)9-4-5(8)10-7(14)11(2)6(4)13/h8H2,1-2H3,(H,9,12)(H,10,14)	POQOTWQIYYNXAT-UHFFFAOYSA-N	CN1C(=O)NC(N)=C(NC(C)=O)C1=O	N-(6-amino-3-methyl-2,4-dioxo-1,2,3,4-tetrahydropyrimidin-5-yl)acetamide	C7H10N4O3	198.179	-1.05	-1.9	2.5 g/L	-2.2	9.76	2.06	1	N-acetylarylamines	Chemical entities	Organic compounds	Organic nitrogen compounds	Organonitrogen compounds	InChI=1S/C7H10N4O3/c1-3(12)9-4-5(8)10-7(14)11(2)6(4)13/h8H2,1-2H3,(H,9,12)(H,10,14)	C7H10N4O3	198.075	3.73	-0.56	38.77	2.64	0.25	141	146.6	137.8	148.332	147.971	146.88	Yes
HMDB04437	InChI=1S/C4H11NO2/c6-3-1-5-2-4-7/h5-7H,1-4H2	ZBCBWPMODOFKDW-UHFFFAOYSA-N	OCCNCCO	2-[(2-hydroxyethyl)amino]ethan-1-ol	C4H11NO2	105.136	-1.41	0.65	466 g/L	-1.6	15.3	9.26	4	1,2-aminoalcohols	Organic compounds	Organic nitrogen compounds	Organonitrogen compounds	Amines	InChI=1S/C4H11NO2/c6-3-1-5-2-4-7/h5-7H,1-4H2	C4H11NO2	105.079	15.3	-1.57	11.15	2.45	0	113.5	118.9	119	115.883	115.344	115.722	Yes
HMDB04620	InChI=1S/C8H16N4O3/c1-5(13)12-6(7(14)15)3-2-4-11-8(9)10/h6H,2-4H2,1H3,(H,12,13)(H,14,15)(H4,9,10,11)/t6-/m0/s1	SNEIUMQYRCDYCH-LURJTMIESA-N	CC(=O)N[C@@H](CCCNC(N)=N)C(O)=O	(2S)-5-carbamimidamido-2-acetamidopentanoic acid	C8H16N4O3	216.238	-1.73	-2.45	0.77 g/L	-3.3	3.68	12.24	6	N-acyl-L-alpha-amino acids	Chemical entities	Organic compounds	Organic acids and derivatives	Carboxylic acids and derivatives	InChI=1S/C8H16N4O3/c1-5(13)12-6(7(14)15)3-2-4-11-8(9)10/h6H,2-4H2,1H3,(H,12,13)(H,14,15)(H4,9,10,11)/t6-/m0/s1	C8H16N4O3	216.122	3.65	-2.54	38.28	3.67	0	150.2	153.4	148.2	156.148	155.989	156.592	Yes
HMDB04662	InChI=1S/C11H19N3O7S/c12-6(11(20)21)1-2-8(16)14-7(4-22-5-15)10(19)13-3-9(17)18/h6-7,15H,1-5,12H2,(H,13,19)(H,14,16)(H,17,18)(H,20,21)/t6-,7-/m0/s1	PIUSLWSYOYFRFR-BQBZGAKWSA-N	N[C@@H](CCC(=O)N[C@@H](CSCO)C(=O)NCC(O)=O)C(O)=O	(2S)-2-amino-4-{[(1R)-1-[(carboxymethyl)carbamoyl]-2-[(hydroxymethyl)sulfanyl]ethyl]carbamoyl}butanoic acid	C11H19N3O7S	337.349	-3.16	-1.81	5.27 g/L	-5.5	1.79	9.31	11	Oligopeptides	Chemical entities	Organic compounds	Organic acids and derivatives	Carboxylic acids and derivatives	InChI=1S/C11H19N3O7S/c12-6(11(20)21)1-2-8(16)14-7(4-22-5-15)10(19)13-3-9(17)18/h6-7,15H,1-5,12H2,(H,13,19)(H,14,16)(H,17,18)(H,20,21)/t6-,7-/m0/s1	C11H19N3O7S	337.094	1.72	-4.01	68.15	4.31	0	173.9	175.8	167.3	186.496	185.757	185.956	Yes
HMDB04813	InChI=1S/C10H14N2O6/c1-11-6(14)2-3-12(10(11)17)9-8(16)7(15)5(4-13)18-9/h2-3,5,7-9,13,15-16H,4H2,1H3	UTQUILVPBZEHTK-UHFFFAOYSA-N	CN1C(=O)C=CN(C2OC(CO)C(O)C2O)C1=O	1-[3,4-dihydroxy-5-(hydroxymethyl)oxolan-2-yl]-3-methyl-1,2,3,4-tetrahydropyrimidine-2,4-dione	C10H14N2O6	258.228	-1.43	0	257 g/L	-2.2	12.55	-3	2	Pyrimidine nucleosides	Chemical entities	Organic compounds	Nucleosides, nucleotides, and analogues	Pyrimidine nucleosides	InChI=1/C10H14N2O6/c1-11-6(14)2-3-12(10(11)17)9-8(16)7(15)5(4-13)18-9/h2-3,5,7-9,13,15-16H,4H2,1H3	C10H14N2O6	258.085	12.55	-2.19	58.04	1.97	0.333333	157.4	163.4	153.9	165.329	161.613	161.102	Yes
HMDB04816	InChI=1S/C5H7N5O/c6-4-3(10-2-11)5(7)9-1-8-4/h1-2H,(H,10,11)(H4,6,7,8,9)	MVYUVUOSXNYQLL-UHFFFAOYSA-N	NC1=NC=NC(N)=C1NC=O	N-(4,6-diaminopyrimidin-5-yl)formamide	C5H7N5O	153.142	-1.36	-1.25	8.67 g/L	-1.2	11.93	6.91	1	Aminopyrimidines and derivatives	Chemical entities	Organic compounds	Organoheterocyclic compounds	Diazines	InChI=1S/C5H7N5O/c6-4-3(10-2-11)5(7)9-1-8-4/h1-2H,(H,10,11)(H4,6,7,8,9)	C5H7N5O	153.065	-1.26	-2.87	26.33	2.19	0.333333	127.1	132.6	124.4	129.562	129.749	129.852	Yes
HMDB04817	InChI=1S/C8H11NO3/c9-2-1-5-3-6(10)8(12)7(11)4-5/h3-4,10-12H,1-2,9H2	LCAINUZZHIZKKS-UHFFFAOYSA-N	NCCC1=CC(O)=C(O)C(O)=C1	5-(2-aminoethyl)benzene-1,2,3-triol	C8H11NO3	169.178	-0.83	-1.49	5.52 g/L	-0.42	9.9	8.99	2	Catecholamines and derivatives	Chemical entities	Organic compounds	Benzenoids	Phenols	InChI=1S/C8H11NO3/c9-2-1-5-3-6(10)8(12)7(11)4-5/h3-4,10-12H,1-2,9H2	C8H11NO3	169.074	9.9	-0.42	30.09	2.42	0.26087	137.5	142.6	132.4	141.87	141.921	141.854	Yes
HMDB04821	InChI=1S/C8H12N2O3S/c11-6(12)2-1-5-7-4(3-14-5)9-8(13)10-7/h4-5,7H,1-3H2,(H,11,12)(H2,9,10,13)/t4-,5-,7-/m0/s1	QDFGCLSCEPNVQP-VPLCAKHXSA-N	[H][C@]12CS[C@@H](CCC(O)=O)[C@@]1([H])NC(=O)N2	3-[(3aS,4S,6aR)-2-oxo-hexahydro-1H-thieno[3,4-d]imidazolidin-4-yl]propanoic acid	C8H12N2O3S	216.257	-0.76	-1.83	3.19 g/L	-0.57	4.24	-1.9	3	Delta amino acids and derivatives	Chemical entities	Organic compounds	Organic acids and derivatives	Carboxylic acids and derivatives	InChI=1S/C8H12N2O3S/c11-6(12)2-1-5-7-4(3-14-5)9-8(13)10-7/h4-5,7H,1-3H2,(H,11,12)(H2,9,10,13)/t4-,5-,7-/m0/s1	C8H12N2O3S	216.057	-3.52	-1.28	38.5	1.83	0.333333	149.7	155.6	145.7	145.812	145.759	147.518	Yes
HMDB04822	InChI=1S/C9H14N2O2S/c1-5(12)2-3-7-8-6(4-14-7)10-9(13)11-8/h6-8H,2-4H2,1H3,(H2,10,11,13)/t6-,7-,8-/m0/s1	ITHUGYGPPSVHRH-FXQIFTODSA-N	[H][C@]12CS[C@@H](CCC(C)=O)[C@@]1([H])NC(=O)N2	(3aS,4S,6aR)-4-(3-oxobutyl)-hexahydro-1H-thieno[3,4-d]imidazolidin-2-one	C9H14N2O2S	214.285	-0.08	-2.21	1.32 g/L	-0.24	13.52	-1.9	3	Thienoimidazolidines	Chemical entities	Organic compounds	Organoheterocyclic compounds	Thienoimidazolidines	InChI=1S/C9H14N2O2S/c1-5(12)2-3-7-8-6(4-14-7)10-9(13)11-8/h6-8H,2-4H2,1H3,(H2,10,11,13)/t6-,7-,8-/m0/s1	C9H14N2O2S	214.078	-3.31	-0.95	38.5	1.83	0.310345	149.4	156	144.2	152.528	152.207	152.007	Yes
HMDB04824	InChI=1S/C12H17N5O5/c1-16(2)12-14-9-6(10(21)15-12)13-4-17(9)11-8(20)7(19)5(3-18)22-11/h4-5,7-8,11,18-20H,3H2,1-2H3,(H,14,15,21)/t5-,7-,8-,11-/m1/s1	RSPURTUNRHNVGF-IOSLPCCCSA-N	CN(C)C1=NC(=O)C2=C(N1)N(C=N2)[C@@H]1O[C@H](CO)[C@@H](O)[C@H]1O	9-[(2R,3R,4S,5R)-3,4-dihydroxy-5-(hydroxymethyl)oxolan-2-yl]-2-(dimethylamino)-6,9-dihydro-3H-purin-6-one	C12H17N5O5	311.294	-1.23	-1.36	13.7 g/L	-1.6	7.85	2.59	3	Purine nucleosides	Chemical entities	Organic compounds	Nucleosides, nucleotides, and analogues	Purine nucleosides	InChI=1S/C12H17N5O5/c1-16(2)12-14-9-6(10(21)15-12)13-4-17(9)11-8(20)7(19)5(3-18)22-11/h4-5,7-8,11,18-20H,3H2,1-2H3,(H,14,15,21)/t5-,7-,8-,11-/m1/s1	C12H17N5O5	311.123	11.49	-0.78	79.08	1.75	0.365854	174.4	179.3	165.9	182.183	182.266	182.292	Yes
HMDB04825	InChI=1S/C8H11NO2/c9-5-8(11)6-1-3-7(10)4-2-6/h1-4,8,10-11H,5,9H2/t8-/m0/s1	QHGUCRYDKWKLMG-QMMMGPOBSA-N	NC[C@H](O)C1=CC=C(O)C=C1	4-[(1R)-2-amino-1-hydroxyethyl]phenol	C8H11NO2	153.178	-0.94	-0.95	17.2 g/L	-0.32	9.64	8.98	2	1-hydroxy-2-unsubstituted benzenoids	Chemical entities	Organic compounds	Benzenoids	Phenols	InChI=1S/C8H11NO2/c9-5-8(11)6-1-3-7(10)4-2-6/h1-4,8,10-11H,5,9H2/t8-/m0/s1	C8H11NO2	153.079	9.64	-0.32	25.98	2.06	0.272727	132.9	138.2	130.4	137.884	137.022	136.705	Yes
HMDB04826	InChI=1S/C9H13NO2/c1-10-6-9(12)7-2-4-8(11)5-3-7/h2-5,9-12H,6H2,1H3	YRCWQPVGYLYSOX-UHFFFAOYSA-N	CNCC(O)C1=CC=C(O)C=C1	4-[1-hydroxy-2-(methylamino)ethyl]phenol	C9H13NO2	167.205	-0.62	-0.95	18.6 g/L	-0.071	9.76	9.15	3	1-hydroxy-2-unsubstituted benzenoids	Chemical entities	Organic compounds	Benzenoids	Phenols	InChI=1/C9H13NO2/c1-10-6-9(12)7-2-4-8(11)5-3-7/h2-5,9-12H,6H2,1H3	C9H13NO2	167.095	9.76	-0.07	29.31	2.24	0.24	137.4	142.7	136.4	142.592	141.626	141.528	Yes
HMDB04827	InChI=1S/C7H13NO2/c1-8(2)5-3-4-6(8)7(9)10/h6H,3-5H2,1-2H3/t6-/m0/s1	CMUNUTVVOOHQPW-LURJTMIESA-N	C[N+]1(C)CCC[C@H]1C([O-])=O	(2S)-1,1-dimethylpyrrolidin-1-ium-2-carboxylate	C7H13NO2	143.184	-2.24	-2.47	0.67 g/L	-3.9	2.26		1	Proline and derivatives	Chemical entities	Organic compounds	Organic acids and derivatives	Carboxylic acids and derivatives	InChI=1S/C7H13NO2/c1-8(2)5-3-4-6(8)7(9)10/h6H,3-5H2,1-2H3/p+1/t6-/m0/s1	C7H14NO2	144.102	2.26	-3.88	23.5	2.59	0.208333	128.7	133.5	142.9			128.991	Yes
HMDB04983	InChI=1S/C2H6O2S/c1-5(2,3)4/h1-2H3	HHVIBTZHLRERCL-UHFFFAOYSA-N	CS(C)(=O)=O	methanesulfonylmethane	C2H6O2S	94.133	-0.95	-0.23	55.8 g/L	-1.3			0	Sulfones	Organic compounds	Organosulfur compounds	Sulfonyls	Sulfones	InChI=1S/C2H6O2S/c1-5(2,3)4/h1-2H3	C2H6O2S	94.0089		-1.3	7	3.02	0	122.2	129.1	108.2	108.228	107.19	106.92	Yes
HMDB04987	InChI=1S/C10H19N3O5/c11-4-2-1-3-7(10(17)18)13-9(16)6(12)5-8(14)15/h6-7H,1-5,11-12H2,(H,13,16)(H,14,15)(H,17,18)/t6-,7-/m0/s1	OAMLVOVXNKILLQ-BQBZGAKWSA-N	NCCCC[C@H](NC(=O)[C@@H](N)CC(O)=O)C(O)=O	(2S)-6-amino-2-[(2S)-2-amino-3-carboxypropanamido]hexanoic acid	C10H19N3O5	261.275	-4	-1.63	6.1 g/L	-6.4	3.14	10.21	9	Dipeptides	Chemical entities	Organic compounds	Organic acids and derivatives	Carboxylic acids and derivatives	InChI=1S/C10H19N3O5/c11-4-2-1-3-7(10(17)18)13-9(16)6(12)5-8(14)15/h6-7H,1-5,11-12H2,(H,13,16)(H,14,15)(H,17,18)/t6-,7-/m0/s1	C10H19N3O5	261.132	2.95	-5.87	51.2	4.13	0	158.2	160.5	154.1	171.761	171.947	171.229	Yes
HMDB04988	InChI=1S/C6H8N2O2/c1-8-4-7-3-5(8)2-6(9)10/h3-4H,2H2,1H3,(H,9,10)	UJCGYTCAMOHYCG-UHFFFAOYSA-N	CN1C=NC=C1CC(O)=O	2-(1-methyl-1H-imidazol-5-yl)acetic acid	C6H8N2O2	140.14	-0.39	-1.38	5.89 g/L	-1.2	3.81	6.63	2	Imidazolyl carboxylic acids and derivatives	Chemical entities	Organic compounds	Organoheterocyclic compounds	Azoles	InChI=1S/C6H8N2O2/c1-8-4-7-3-5(8)2-6(9)10/h3-4H,2H2,1H3,(H,9,10)	C6H8N2O2	140.059	3.76	-1.18	22.45	2.26	0.277778	131.9	137.5	129.4	128.803	128.016	128.181	Yes
HMDB05015	InChI=1S/C9H17NO2/c10-7-9(6-8(11)12)4-2-1-3-5-9/h1-7,10H2,(H,11,12)	UGJMXCAKCUNAIE-UHFFFAOYSA-N	NCC1(CC(O)=O)CCCCC1	2-[1-(aminomethyl)cyclohexyl]acetic acid	C9H17NO2	171.237	-1.88	-1.6	4.34 g/L	-1.3	4.63	9.91	3	Gamma amino acids and derivatives	Organic compounds	Organic acids and derivatives	Carboxylic acids and derivatives	Amino acids, peptides, and analogues	InChI=1S/C9H17NO2/c10-7-9(6-8(11)12)4-2-1-3-5-9/h1-7,10H2,(H,11,12)	C9H17NO2	171.126	4.63	-1.27	30.18	2.48	0.206897	140.9	145.4	139.5	140.461	140.459	140.428	Yes
HMDB05765	InChI=1S/C11H19N3O6/c1-2-7(10(18)13-5-9(16)17)14-8(15)4-3-6(12)11(19)20/h6-7H,2-5,12H2,1H3,(H,13,18)(H,14,15)(H,16,17)(H,19,20)/t6-,7-/m0/s1	JCMUOFQHZLPHQP-BQBZGAKWSA-N	CC[C@H](NC(=O)CC[C@H](N)C(O)=O)C(=O)NCC(O)=O	(2S)-2-amino-4-{[(1S)-1-[(carboxymethyl)carbamoyl]propyl]carbamoyl}butanoic acid	C11H19N3O6	289.285	-3.11	-1.9	3.62 g/L	-4.4	2.04	9.31	9	Oligopeptides	Chemical entities	Organic compounds	Organic acids and derivatives	Carboxylic acids and derivatives	InChI=1S/C11H19N3O6/c1-2-7(10(18)13-5-9(16)17)14-8(15)4-3-6(12)11(19)20/h6-7H,2-5,12H2,1H3,(H,13,18)(H,14,15)(H,16,17)(H,19,20)/t6-,7-/m0/s1	C11H19N3O6	289.127	1.97	-2.84	59.25	4.07	0	164.1	166.5	158.9	171.37	171.479	172.338	Yes
HMDB05766	InChI=1S/C10H17N3O6/c1-5(9(17)12-4-8(15)16)13-7(14)3-2-6(11)10(18)19/h5-6H,2-4,11H2,1H3,(H,12,17)(H,13,14)(H,15,16)(H,18,19)/t5-,6-/m0/s1	RPVCUZZJCXVVDW-WDSKDSINSA-N	C[C@H](NC(=O)CC[C@H](N)C(O)=O)C(=O)NCC(O)=O	(2S)-2-amino-4-{[(1S)-1-[(carboxymethyl)carbamoyl]ethyl]carbamoyl}butanoic acid	C10H17N3O6	275.259	-3.24	-2.02	2.65 g/L	-4.9	1.96	9.31	8	Oligopeptides	Chemical entities	Organic compounds	Organic acids and derivatives	Carboxylic acids and derivatives	InChI=1S/C10H17N3O6/c1-5(9(17)12-4-8(15)16)13-7(14)3-2-6(11)10(18)19/h5-6H,2-4,11H2,1H3,(H,12,17)(H,13,14)(H,15,16)(H,18,19)/t5-,6-/m0/s1	C10H17N3O6	275.112	1.89	-3.37	54.5	3.87	0	160.4	162.8	155.6	165.56	165.463	167.132	Yes
HMDB05767	InChI=1S/C11H18N4O3/c1-15-7-13-6-8(15)5-9(11(17)18)14-10(16)3-2-4-12/h6-7,9H,2-5,12H2,1H3,(H,14,16)(H,17,18)/t9-/m0/s1	HXBKNURIXGGFCX-VIFPVBQESA-N	CN1C=NC=C1C[C@H](NC(=O)CCCN)C(O)=O	(2S)-2-(4-aminobutanamido)-3-(1-methyl-1H-imidazol-5-yl)propanoic acid	C11H18N4O3	254.286	-2.78	-1.9	3.19 g/L	-4	3.52	9.99	7	Hybrid peptides	Chemical entities	Organic compounds	Organic acids and derivatives	Peptidomimetics	InChI=1S/C11H18N4O3/c1-15-7-13-6-8(15)5-9(11(17)18)14-10(16)3-2-4-12/h6-7,9H,2-5,12H2,1H3,(H,14,16)(H,17,18)/t9-/m0/s1	C11H18N4O3	254.138	3.54	-3.92	52.98	2.39	0.138889	157.8	160.9	156.6	169.658	169.408	169.454	Yes
HMDB05768	InChI=1S/C15H23N5O4/c16-11(8-9-3-5-10(21)6-4-9)13(22)20-12(14(23)24)2-1-7-19-15(17)18/h3-6,11-12,21H,1-2,7-8,16H2,(H,20,22)(H,23,24)(H4,17,18,19)/t11-,12-/m0/s1	JXNRXNCCROJZFB-RYUDHWBXSA-N	N[C@@H](CC1=CC=C(O)C=C1)C(=O)N[C@@H](CCCNC(N)=N)C(O)=O	(2S)-2-[(2S)-2-amino-3-(4-hydroxyphenyl)propanamido]-5-carbamimidamidopentanoic acid	C15H23N5O4	337.374	-3.08	-3.33	0.16 g/L	-2.5	3.52	12.1	9	Peptides	Chemical entities	Organic compounds	Organic acids and derivatives	Carboxylic acids and derivatives	InChI=1S/C15H23N5O4/c16-11(8-9-3-5-10(21)6-4-9)13(22)20-12(14(23)24)2-1-7-19-15(17)18/h3-6,11-12,21H,1-2,7-8,16H2,(H,20,22)(H,23,24)(H4,17,18,19)/t11-,12-/m0/s1	C15H23N5O4	337.175	3.35	-3.76	78.6	2.33	0.12766	179.2	181	170.2	200.398	198.548	200.529	Yes
HMDB05769	InChI=1S/C10H16N4O3/c1-14-5-7(12-6-14)4-8(10(16)17)13-9(15)2-3-11/h5-6,8H,2-4,11H2,1H3,(H,13,15)(H,16,17)/t8-/m0/s1	SLRNWACWRVGMKD-QMMMGPOBSA-N	CN1C=NC(C[C@H](NC(=O)CCN)C(O)=O)=C1	(2S)-2-(3-aminopropanamido)-3-(1-methyl-1H-imidazol-4-yl)propanoic acid	C10H16N4O3	240.259	-2.81	-1.77	4.11 g/L	-3.9	3.43	9.13	6	Hybrid peptides	Chemical entities	Organic compounds	Organic acids and derivatives	Peptidomimetics	InChI=1S/C10H16N4O3/c1-14-5-7(12-6-14)4-8(10(16)17)13-9(15)2-3-11/h5-6,8H,2-4,11H2,1H3,(H,13,15)(H,16,17)/t8-/m0/s1	C10H16N4O3	240.122	3.45	-4.25	48.81	2.23	0.151515	154.8	158.2	152.6	167.972	166.819	167.413	Yes
HMDB05796	InChI=1S/C16H26O7/c1-8-4-9(5-16(2,3)10(8)6-17)22-15-14(21)13(20)12(19)11(7-18)23-15/h6,9,11-15,18-21H,4-5,7H2,1-3H3/t9-,11-,12?,13+,14?,15-/m1/s1	WMHJCSAICLADIN-VKSCUUAMSA-N	CC1=C(C=O)C(C)(C)C[C@@H](C1)O[C@@H]1O[C@H](CO)C(O)[C@H](O)C1O	(4R)-2,6,6-trimethyl-4-{[(2R,4S,6R)-3,4,5-trihydroxy-6-(hydroxymethyl)oxan-2-yl]oxy}cyclohex-1-ene-1-carbaldehyde	C16H26O7	330.373	-0.57	-1.61	8.04 g/L	-0.75	12.21	-3	4	O-glycosyl compounds	Chemical entities	Organic compounds	Organic oxygen compounds	Organooxygen compounds	InChI=1S/C16H26O7/c1-8-4-9(5-16(2,3)10(8)6-17)22-15-14(21)13(20)12(19)11(7-18)23-15/h6,9,11-15,18-21H,4-5,7H2,1-3H3/t9-,11-,12?,13+,14?,15-/m1/s1	C16H26O7	330.168	12.21	-0.75	82.07	2.04	0.24	182.1	187.8	176	185.988	181.876	182.085	Yes
HMDB05817	InChI=1S/C14H25NO10/c1-5-9(19)12(22)13(23)14(25-5)24-4-8(18)11(21)10(20)7(3-16)15-6(2)17/h3,5,7-14,18-23H,4H2,1-2H3,(H,15,17)	YBWAUUBLHOFOPK-UHFFFAOYSA-N	CC1OC(OCC(O)C(O)C(O)C(NC(C)=O)C=O)C(O)C(O)C1O	N-{3,4,5-trihydroxy-1-oxo-6-[(3,4,5-trihydroxy-6-methyloxan-2-yl)oxy]hexan-2-yl}acetamide	C14H25NO10	367.349	-2.01	-0.56	102 g/L	-4.6	11.42	-3.5	8	Fatty acyl glycosides of mono- and disaccharides	Chemical entities	Organic compounds	Lipids and lipid-like molecules	Fatty Acyls	InChI=1/C14H25NO10/c1-5-9(19)12(22)13(23)14(25-5)24-4-8(18)11(21)10(20)7(3-16)15-6(2)17/h3,5,7-14,18-23H,4H2,1-2H3,(H,15,17)	C14H25NO10	367.148	5.57	-3.76	87.35	2.45	0.12	183.3	187.2	180.5	187.865	187.619	188.859	Yes
HMDB05831	InChI=1S/C6H15O9P/c7-1-3(8)5(10)6(11)4(9)2-15-16(12,13)14/h3-11H,1-2H2,(H2,12,13,14)	GACTWZZMVMUKNG-UHFFFAOYSA-N	OCC(O)C(O)C(O)C(O)COP(O)(O)=O	[(2,3,4,5,6-pentahydroxyhexyl)oxy]phosphonic acid	C6H15O9P	262.152	-2.32	-0.99	26.6 g/L	-3.9	1.49	-3	7	Monosaccharide phosphates	Chemical entities	Organic compounds	Organic oxygen compounds	Organooxygen compounds	InChI=1/C6H15O9P/c7-1-3(8)5(10)6(11)4(9)2-15-16(12,13)14/h3-11H,1-2H2,(H2,12,13,14)	C6H15O9P	262.045	1.49	-3.85	44.11	4.12	0	153.3	156.8	145.6	154.999	152.674	154.742	Yes
HMDB05862	InChI=1S/C11H15N5O5/c1-12-11-14-8-5(9(20)15-11)13-3-16(8)10-7(19)6(18)4(2-17)21-10/h3-4,6-7,10,17-19H,2H2,1H3,(H2,12,14,15,20)/t4-,6-,7-,10-/m1/s1	SLEHROROQDYRAW-KQYNXXCUSA-N	CNC1=NC(=O)C2=C(N1)N(C=N2)[C@@H]1O[C@H](CO)[C@@H](O)[C@H]1O	9-[(2R,3R,4S,5R)-3,4-dihydroxy-5-(hydroxymethyl)oxolan-2-yl]-2-(methylamino)-6,9-dihydro-3H-purin-6-one	C11H15N5O5	297.267	-1.54	-1.41	11.6 g/L	-1.9	7.92	2.58	3	Purine nucleosides	Chemical entities	Organic compounds	Nucleosides, nucleotides, and analogues	Purine nucleosides	InChI=1S/C11H15N5O5/c1-12-11-14-8-5(9(20)15-11)13-3-16(8)10-7(19)6(18)4(2-17)21-10/h3-4,6-7,10,17-19H,2H2,1H3,(H2,12,14,15,20)/t4-,6-,7-,10-/m1/s1	C11H15N5O5	297.107	-6.54	-3.45	73.84	1.51	0.394737	169.8	174.5	160.3	179.98	179.669	179.3	Yes
HMDB05876	InChI=1S/C6H12O5/c7-2-4(9)1-5(10)6(11)3-8/h5-8,10-11H,1-3H2/t5-,6+/m0/s1	OXFWZSUJNURRMW-NTSWFWBYSA-N	[H]OC([H])([H])C(=O)C([H])([H])[C@]([H])(O[H])[C@]([H])(O[H])C([H])([H])O[H]	(4S,5R)-1,4,5,6-tetrahydroxyhexan-2-one	C6H12O5	164.156	-2.23	0.39	399 g/L	-2.6	11.39	-3	5	Fatty alcohols	Chemical entities	Organic compounds	Lipids and lipid-like molecules	Fatty Acyls	InChI=1S/C6H12O5/c7-2-4(9)1-5(10)6(11)3-8/h5-8,10-11H,1-3H2/t5-,6+/m0/s1	C6H12O5	164.068	13.19	-2.55	24.46	3.58	0	131.6	137.5	128.8	138.975	137.973	137.516	Yes
HMDB05960	InChI=1S/C6H11NO2/c8-6(9)5-3-1-2-4-7-5/h5,7H,1-4H2,(H,8,9)/t5-/m1/s1	HXEACLLIILLPRG-RXMQYKEDSA-N	OC(=O)[C@H]1CCCCN1	(2R)-piperidine-2-carboxylic acid	C6H11NO2	129.157	-2.17	0.09	158 g/L	-2.1	2.06	10.39	1	D-alpha-amino acids	Chemical entities	Organic compounds	Organic acids and derivatives	Carboxylic acids and derivatives	InChI=1S/C6H11NO2/c8-6(9)5-3-1-2-4-7-5/h5,7H,1-4H2,(H,8,9)/t5-/m1/s1	C6H11NO2	129.079	2.06	-2.12	19.15	1.98	0.3	129	133.5	124.2	125.486	124.961	124.575	Yes
HMDB06009	InChI=1S/C7H16N2O2/c8-4-2-6-9-5-1-3-7(10)11/h9H,1-6,8H2,(H,10,11)	JUBNBYBUFCFLHB-UHFFFAOYSA-N	NCCCNCCCC(O)=O	4-[(3-aminopropyl)amino]butanoic acid	C7H16N2O2	160.214	-2.63	-1.13	11.9 g/L	-3.4	4.61	10.84	7	Gamma amino acids and derivatives	Chemical entities	Organic compounds	Organic acids and derivatives	Carboxylic acids and derivatives	InChI=1S/C7H16N2O2/c8-4-2-6-9-5-1-3-7(10)11/h9H,1-6,8H2,(H,10,11)	C7H16N2O2	160.121	4.61	-3.41	22.62	2.8	0	137.8	141.6	139.1	143.731	143.284	143.158	Yes
HMDB06023	InChI=1S/C11H15N5O4/c1-19-8-5(2-17)20-11(7(8)18)16-4-15-6-9(12)13-3-14-10(6)16/h3-5,7-8,11,17-18H,2H2,1H3,(H2,12,13,14)/t5-,7-,8-,11-/m1/s1	RYAFZRROCNNRFK-IOSLPCCCSA-N	CO[C@@H]1[C@@H](CO)O[C@H]([C@@H]1O)N1C=NC2=C1N=CN=C2N	(2R,3R,4S,5R)-2-(6-amino-9H-purin-9-yl)-5-(hydroxymethyl)-4-methoxyoxolan-3-ol	C11H15N5O4	281.268	-0.86	-1.45	9.99 g/L	-1.4	12.59	4.99	3	Purine nucleosides	Chemical entities	Organic compounds	Nucleosides, nucleotides, and analogues	Purine nucleosides	InChI=1S/C11H15N5O4/c1-19-8-5(2-17)20-11(7(8)18)16-4-15-6-9(12)13-3-14-10(6)16/h3-5,7-8,11,17-18H,2H2,1H3,(H2,12,13,14)/t5-,7-,8-,11-/m1/s1	C11H15N5O4	281.112	12.59	-1.45	68.75	1.57	0.405405	164.9	170	158.9	171.799	171.362	171.402	Yes
HMDB06024	InChI=1S/C6H10O3/c1-6(8)2-3-9-5(7)4-6/h8H,2-4H2,1H3/t6-/m0/s1	JYVXNLLUYHCIIH-LURJTMIESA-N	C[C@]1(O)CCOC(=O)C1	(4S)-4-hydroxy-4-methyloxan-2-one	C6H10O3	130.142	-0.14	0.38	311 g/L	-0.43	14.71	-2.9	0	Delta valerolactones	Chemical entities	Organic compounds	Organoheterocyclic compounds	Lactones	InChI=1S/C6H10O3/c1-6(8)2-3-9-5(7)4-6/h8H,2-4H2,1H3/t6-/m0/s1	C6H10O3	130.063	14.71	-0.43	19.75	2.14	0.315789	128.2	135.3	116.2	124.142	123.327	123.413	Yes
HMDB06028	InChI=1S/C6H10N2O4/c1-3(9)8-4(6(11)12)2-5(7)10/h4H,2H2,1H3,(H2,7,10)(H,8,9)(H,11,12)/t4-/m0/s1	HXFOXFJUNFFYMO-BYPYZUCNSA-N	CC(=O)N[C@@H](CC(N)=O)C(O)=O	(2S)-3-carbamoyl-2-acetamidopropanoic acid	C6H10N2O4	174.155	-2.2	-0.92	20.8 g/L	-2.2	3.64	-1.4	4	Asparagine and derivatives	Chemical entities	Organic compounds	Organic acids and derivatives	Carboxylic acids and derivatives	InChI=1S/C6H10N2O4/c1-3(9)8-4(6(11)12)2-5(7)10/h4H,2H2,1H3,(H2,7,10)(H,8,9)(H,11,12)/t4-/m0/s1	C6H10N2O4	174.064	-1.61	-3.3	28.32	3.87	0	138.6	143.8	132.2	136.568	136.296	136.85	Yes
HMDB06029	InChI=1S/C7H12N2O4/c1-4(10)9-5(7(12)13)2-3-6(8)11/h5H,2-3H2,1H3,(H2,8,11)(H,9,10)(H,12,13)	KSMRODHGGIIXDV-UHFFFAOYSA-N	CC(=O)NC(CCC(N)=O)C(O)=O	4-carbamoyl-2-acetamidobutanoic acid	C7H12N2O4	188.181	-2.17	-0.93	21.9 g/L	-1.9	3.76	-0.75	5	Glutamine and derivatives	Chemical entities	Organic compounds	Organic acids and derivatives	Carboxylic acids and derivatives	InChI=1/C7H12N2O4/c1-4(10)9-5(7(12)13)2-3-6(8)11/h5H,2-3H2,1H3,(H2,8,11)(H,9,10)(H,12,13)	C7H12N2O4	188.08	-0.49	-3.01	31.59	3.81	0	141.3	146.5	137.2	145.139	144.366	144.228	Yes
HMDB06032	InChI=1S/C10H15N2O9P/c13-7(14)1-5-2-12(4-11-5)10-9(16)8(15)6(21-10)3-20-22(17,18)19/h2,4,6,8-10,15-16H,1,3H2,(H,13,14)(H2,17,18,19)/t6-,8-,9-,10?/m1/s1	RDQUQBHPMYFYMX-XIWVQZPPSA-N	O[C@@H]1[C@@H](COP(O)(O)=O)OC([C@@H]1O)N1C=NC(CC(O)=O)=C1	2-{1-[(3R,4S,5R)-3,4-dihydroxy-5-[(phosphonooxy)methyl]oxolan-2-yl]-1H-imidazol-4-yl}acetic acid	C10H15N2O9P	338.208	-1.74	-2.09	2.74 g/L	-3.6	1.22	5.9	6	Pentose phosphates	Chemical entities	Organic compounds	Organic oxygen compounds	Organooxygen compounds	InChI=1S/C10H15N2O9P/c13-7(14)1-5-2-12(4-11-5)10-9(16)8(15)6(21-10)3-20-22(17,18)19/h2,4,6,8-10,15-16H,1,3H2,(H,13,14)(H2,17,18,19)/t6-,8-,9-,10?/m1/s1	C10H15N2O9P	338.052	1.22	-3.57	73.99	1.71	0.263158	169.8	172.4	163.2	186.344	186.124	185.264	Yes
HMDB06038	InChI=1S/C11H15N5O5/c1-20-7-4(2-17)21-10(6(7)18)16-3-13-5-8(16)14-11(12)15-9(5)19/h3-4,6-7,10,17-18H,2H2,1H3,(H3,12,14,15,19)/t4-,6-,7-,10-/m1/s1	UYARPHAXAJAZLU-KQYNXXCUSA-N	CO[C@@H]1[C@@H](CO)O[C@H]([C@@H]1O)N1C=NC2=C1NC(N)=NC2=O	2-amino-9-[(2R,3R,4S,5R)-3-hydroxy-5-(hydroxymethyl)-4-methoxyoxolan-2-yl]-6,9-dihydro-3H-purin-6-one	C11H15N5O5	297.267	-1.07	-1.4	11.8 g/L	-1.5	7.98	2.58	3	Purine nucleosides	Chemical entities	Organic compounds	Nucleosides, nucleotides, and analogues	Purine nucleosides	InChI=1S/C11H15N5O5/c1-20-7-4(2-17)21-10(6(7)18)16-3-13-5-8(16)14-11(12)15-9(5)19/h3-4,6-7,10,17-18H,2H2,1H3,(H3,12,14,15,19)/t4-,6-,7-,10-/m1/s1	C11H15N5O5	297.107	-5.79	-3.03	74	1.52	0.394737	169.8	174.8	160.9	177.891	177.947	177.815	Yes
HMDB06040	InChI=1S/C6H7N5O/c1-7-6-10-4-3(5(12)11-6)8-2-9-4/h2H,1H3,(H3,7,8,9,10,11,12)	SGSSKEDGVONRGC-UHFFFAOYSA-N	CNC1=NC(=O)C2=C(N1)N=CN2	2-(methylamino)-6,7-dihydro-3H-purin-6-one	C6H7N5O	165.153	-0.71	-2.31	0.81 g/L	-0.31	8.92	2.22	1	Hypoxanthines	Chemical entities	Organic compounds	Organoheterocyclic compounds	Imidazopyrimidines	InChI=1S/C6H7N5O/c1-7-6-10-4-3(5(12)11-6)8-2-9-4/h2H,1H3,(H3,7,8,9,10,11,12)	C6H7N5O	165.065	-6.29	-1.91	31.67	1.84	0.5	133.5	139.7	127.2	135.681	135.343	135.146	Yes
HMDB06045	InChI=1S/C18H20N2O6/c19-13(17(23)24)5-9-1-3-11(15(21)7-9)12-4-2-10(8-16(12)22)6-14(20)18(25)26/h1-4,7-8,13-14,21-22H,5-6,19-20H2,(H,23,24)(H,25,26)	FHOZGLMQYMAREG-UHFFFAOYSA-N	NC(CC1=CC(O)=C(C=C1)C1=CC=C(CC(N)C(O)=O)C=C1O)C(O)=O	2-amino-3-{4-[4-(2-amino-2-carboxyethyl)-2-hydroxyphenyl]-3-hydroxyphenyl}propanoic acid	C18H20N2O6	360.361	-2.78	-3.84	0.052 g/L	-3.3	1.56	9.94	7	Lignans, neolignans and related compounds	Chemical entities	Organic compounds	Lignans, neolignans and related compounds		InChI=1/C18H20N2O6/c19-13(17(23)24)5-9-1-3-11(15(21)7-9)12-4-2-10(8-16(12)22)6-14(20)18(25)26/h1-4,7-8,13-14,21-22H,5-6,19-20H2,(H,23,24)(H,25,26)	C18H20N2O6	360.132	1.56	-3.3	93.08	1.83	0.255319	177.9	179.6	170.2	204.357	204.189	205.628	Yes
HMDB06049	InChI=1S/C9H12NO6P/c10-8(9(11)12)5-6-1-3-7(4-2-6)16-17(13,14)15/h1-4,8H,5,10H2,(H,11,12)(H2,13,14,15)/t8-/m0/s1	DCWXELXMIBXGTH-QMMMGPOBSA-N	N[C@@H](CC1=CC=C(OP(O)(O)=O)C=C1)C(O)=O	(2S)-2-amino-3-[4-(phosphonooxy)phenyl]propanoic acid	C9H12NO6P	261.168	-0.76	-2.13	1.93 g/L	-1.5	1.38	9.46	5	Phenylalanine and derivatives	Chemical entities	Organic compounds	Organic acids and derivatives	Carboxylic acids and derivatives	InChI=1S/C9H12NO6P/c10-8(9(11)12)5-6-1-3-7(4-2-6)16-17(13,14)15/h1-4,8H,5,10H2,(H,11,12)(H2,13,14,15)/t8-/m0/s1	C9H12NO6P	261.04	1.38	-1.51	48.91	2.13	0.206897	158.3	161.9	148	167.092	166.559	167.43	Yes
HMDB06050	InChI=1S/C9H11NO3/c10-7(9(12)13)5-6-3-1-2-4-8(6)11/h1-4,7,11H,5,10H2,(H,12,13)	WRFPVMFCRNYQNR-UHFFFAOYSA-N	NC(CC1=CC=CC=C1O)C(O)=O	2-amino-3-(2-hydroxyphenyl)propanoic acid	C9H11NO3	181.189	-2.34	-1.51	5.57 g/L	-1.5	2.01	8.88	3	Phenylalanine and derivatives	Chemical entities	Organic compounds	Organic acids and derivatives	Carboxylic acids and derivatives	InChI=1/C9H11NO3/c10-7(9(12)13)5-6-3-1-2-4-8(6)11/h1-4,7,11H,5,10H2,(H,12,13)	C9H11NO3	181.074	2.01	-1.49	33.4	2.15	0.25	140.3	144.4	136.4	141.472	140.742	141.605	Yes
[truncated: 2,027 more rows]
