# Supplementary material for: An initial investigation of accuracy required for the identification of small molecules in complex samples using quantum chemical calculated NMR chemical shifts
Source: J Cheminform. 2022 Sep 22;14:64. doi: 10.1186/s13321-022-00587-7 (PMC9499888; doi:10.1186/s13321-022-00587-7)
Supplement: Supplementary file 2 — Additional file 2. Set II - Chloroform Soluble Molecules. [file 13321_2022_587_MOESM2_ESM.xlsx]

## Sheet: Sheet1
DATABASE ID	INCHI	INCHIKEY	SMILES	IUPAC Name	Chemical Formula	Average Molecular Weight	LogP ALOGPS	LogS ALOGPS	Solubility ALOGPS	LogP ChemAxon	Pka (Strongest Asidic ChemAxon)	Pka (Strongest Basic ChemAxon)	Rotatable Bond Count ChemAxon	Direct Parent	Kingdom Class	Super Class	Class	Sub Class	Processed InChI	Formula	Mass	pka (most acidic)	logP	Harary Index	Balaban Index	Ring Bond %	MetCCS [M+H] CCS	MetCCS [M+Na] CCS	MetCCS [M-H] CCS	ISiCLE light [M+H] CCS	ISiCLE light [M+Na] CCS	ISiCLE light [M-H] CCS	SPONCH Only
HMDB00010	InChI=1S/C19H24O3/c1-19-8-7-12-13(15(19)5-6-18(19)21)4-3-11-9-16(20)17(22-2)10-14(11)12/h9-10,12-13,15,20H,3-8H2,1-2H3/t12-,13+,15-,19-/m0/s1	WHEUWNKSCXYKBU-QPWUGHHJSA-N	[H][C@@]12CCC(=O)[C@@]1(C)CC[C@]1([H])C3=C(CC[C@@]21[H])C=C(O)C(OC)=C3	(1S,10R,11S,15S)-5-hydroxy-4-methoxy-15-methyltetracyclo[8.7.0.0²,⁷.0¹¹,¹⁵]heptadeca-2(7),3,5-trien-14-one	C19H24O3	300.392	3.5	-4.6	0.0075 g/L	4.15	10.29	-4.9	1	Estrogens and derivatives	Chemical entities	Organic compounds	Lipids and lipid-like molecules	Steroids and steroid derivatives	InChI=1S/C19H24O3/c1-19-8-7-12-13(15(19)5-6-18(19)21)4-3-11-9-16(20)17(22-2)10-14(11)12/h9-10,12-13,15,20H,3-8H2,1-2H3/t12-,13+,15-,19-/m0/s1	C19H24O3	300.173	10.29	4.15	82	1.56	0.408163	175.2	182.7	176.6	185.037	183.456	183.574	Yes
HMDB00060	InChI=1S/C4H6O3/c1-3(5)2-4(6)7/h2H2,1H3,(H,6,7)	WDJHALXBUFZDSR-UHFFFAOYSA-N	CC(=O)CC(O)=O	3-oxobutanoic acid	C4H6O3	102.089	-0.47	0.37	240 g/L	-0.0015	4.02	-7.5	2	Short-chain keto acids and derivatives	Organic compounds	Organic acids and derivatives	Keto acids and derivatives	Short-chain keto acids and derivatives	InChI=1S/C4H6O3/c1-3(5)2-4(6)7/h2H2,1H3,(H,6,7)	C4H6O3	102.032	4.02	0	11.83	2.95	0	129.9	136.9	112.9	115.9	114.813	114.97	Yes
HMDB00145	InChI=1S/C18H22O2/c1-18-9-8-14-13-5-3-12(19)10-11(13)2-4-15(14)16(18)6-7-17(18)20/h3,5,10,14-16,19H,2,4,6-9H2,1H3/t14-,15-,16+,18+/m1/s1	DNXHEGUUPJUMQT-CBZIJGRNSA-N	[H][C@@]12CCC(=O)[C@@]1(C)CC[C@]1([H])C3=C(CC[C@@]21[H])C=C(O)C=C3	(1S,10R,11S,15S)-5-hydroxy-15-methyltetracyclo[8.7.0.0²,⁷.0¹¹,¹⁵]heptadeca-2(7),3,5-trien-14-one	C18H22O2	270.366	4.03	-4.84	0.0039 g/L	4.31	10.33	-5.4	0	Estrogens and derivatives	Organic compounds	Lipids and lipid-like molecules	Steroids and steroid derivatives	Estrane steroids	InChI=1S/C18H22O2/c1-18-9-8-14-13-5-3-12(19)10-11(13)2-4-15(14)16(18)6-7-17(18)20/h3,5,10,14-16,19H,2,4,6-9H2,1H3/t14-,15-,16+,18+/m1/s1	C18H22O2	270.162	10.33	4.31	71.7	1.36	0.444444	164.4	172.2	170.5	174.639	173.016	173.139	Yes
HMDB00226	InChI=1S/C5H4N2O4/c8-3-1-2(4(9)10)6-5(11)7-3/h1H,(H,9,10)(H2,6,7,8,11)	PXQPEWDEAKTCGB-UHFFFAOYSA-N	OC(=O)C1=CC(=O)NC(=O)N1	2,6-dioxo-1,2,3,6-tetrahydropyrimidine-4-carboxylic acid	C5H4N2O4	156.096	-0.89	-1.54	4.51 g/L	-1.2	2.83	-6	1	Pyrimidinecarboxylic acids	Organic compounds	Organoheterocyclic compounds	Diazines	Pyrimidines and pyrimidine derivatives	InChI=1S/C5H4N2O4/c8-3-1-2(4(9)10)6-5(11)7-3/h1H,(H,9,10)(H2,6,7,8,11)	C5H4N2O4	156.017	0.34	0.76	26.53	2.21	0.4	134.7	140.9	122.9	133.894	133.674	132.737	Yes
HMDB00262	InChI=1S/C5H6N2O2/c1-3-2-6-5(9)7-4(3)8/h2H,1H3,(H2,6,7,8,9)	RWQNBRDOKXIBIV-UHFFFAOYSA-N	CC1=CNC(=O)NC1=O	5-methyl-1,2,3,4-tetrahydropyrimidine-2,4-dione	C5H6N2O2	126.113	-0.99	-1.07	10.8 g/L	-0.46	10.02	-5	0	Hydroxypyrimidines	Chemical entities	Organic compounds	Organoheterocyclic compounds	Diazines	InChI=1S/C5H6N2O2/c1-3-2-6-5(9)7-4(3)8/h2H,1H3,(H2,6,7,8,9)	C5H6N2O2	126.043	12.46	1.23	19.53	2.09	0.4	130.4	137.3	114.2	122.576	122.316	121.94	Yes
HMDB00289	InChI=1S/C5H4N4O3/c10-3-1-2(7-4(11)6-1)8-5(12)9-3/h(H4,6,7,8,9,10,11,12)	LEHOTFFKMJEONL-UHFFFAOYSA-N	O=C1NC2=C(N1)C(=O)NC(=O)N2	2,3,6,7,8,9-hexahydro-1H-purine-2,6,8-trione	C5H4N4O3	168.11	-1.12	-1.98	1.76 g/L	-1.5	7.61	-6.5	0	Xanthines	Organic compounds	Organoheterocyclic compounds	Imidazopyrimidines	Purines and purine derivatives	InChI=1S/C5H4N4O3/c10-3-1-2(7-4(11)6-1)8-5(12)9-3/h(H4,6,7,8,9,10,11,12)	C5H4N4O3	168.028	8.17	0.75	32	1.89	0.588235	134.6	140.8	123.2	135.599	135.387	134.269	Yes
HMDB00292	InChI=1S/C5H4N4O2/c10-4-2-3(7-1-6-2)8-5(11)9-4/h1H,(H3,6,7,8,9,10,11)	LRFVTYWOQMYALW-UHFFFAOYSA-N	O=C1NC2=C(NC=N2)C(=O)N1	2,3,6,7-tetrahydro-1H-purine-2,6-dione	C5H4N4O2	152.111	-0.65	-1.49	4.91 g/L	-0.21	7.95	-0.7	0	Xanthines	Chemical entities	Organic compounds	Organoheterocyclic compounds	Imidazopyrimidines	InChI=1S/C5H4N4O2/c10-4-2-3(7-1-6-2)8-5(11)9-4/h1H,(H3,6,7,8,9,10,11)	C5H4N4O2	152.033	8.77	0.37	28.07	2.04	0.625	131.3	137.8	120.4	128.795	128.254	127.757	Yes
HMDB00300	InChI=1S/C4H4N2O2/c7-3-1-2-5-4(8)6-3/h1-2H,(H2,5,6,7,8)	ISAKRJDGNUQOIC-UHFFFAOYSA-N	O=C1NC=CC(=O)N1	1,2,3,4-tetrahydropyrimidine-2,4-dione	C4H4N2O2	112.087	-1.2	-0.63	26.5 g/L	-0.86	9.77	-5.5	0	Pyrimidones	Organic compounds	Organoheterocyclic compounds	Diazines	Pyrimidines and pyrimidine derivatives	InChI=1S/C4H4N2O2/c7-3-1-2-5-4(8)6-3/h1-2H,(H2,5,6,7,8)	C4H4N2O2	112.027	12.01	0.72	16.08	2.23	0.5	127.9	134.7	111.3	116.094	115.489	115.177	Yes
HMDB00311	InChI=1S/C24H40O6/c1-12(4-7-20(28)29)13-5-6-14-21-15(11-19(27)24(13,14)3)23(2)9-8-17(25)22(30)16(23)10-18(21)26/h12-19,21-22,25-27,30H,4-11H2,1-3H3,(H,28,29)/t12-,13-,14+,15+,16-,17+,18-,19+,21+,22-,23-,24-/m1/s1	WGGZRKVUOFMQHM-VCELIZGUSA-N	[H][C@@]12CC[C@H]([C@H](C)CCC(O)=O)[C@@]1(C)[C@@H](O)C[C@@]1([H])[C@@]2([H])[C@H](O)C[C@]2([H])[C@@H](O)[C@@H](O)CC[C@]12C	(4R)-4-[(1S,2R,5S,6R,7S,9R,10R,11S,14R,15R,16S)-5,6,9,16-tetrahydroxy-2,15-dimethyltetracyclo[8.7.0.0²,⁷.0¹¹,¹⁵]heptadecan-14-yl]pentanoic acid	C24H40O6	424.571	1.31	-2.99	0.43 g/L	1.49	4.48	-0.4	4	Tetrahydroxy bile acids, alcohols and derivatives	Organic compounds	Lipids and lipid-like molecules	Steroids and steroid derivatives	Bile acids, alcohols and derivatives	InChI=1S/C24H40O6/c1-12(4-7-20(28)29)13-5-6-14-21-15(11-19(27)24(13,14)3)23(2)9-8-17(25)22(30)16(23)10-18(21)26/h12-19,21-22,25-27,30H,4-11H2,1-3H3,(H,28,29)/t12-,13-,14+,15+,16-,17+,18-,19+,21+,22-,23-,24-/m1/s1	C24H40O6	424.282	4.48	1.49	129.06	1.47	0.273973	196.2	200.7	198.8	203.289	202.144	203.464	Yes
HMDB00343	InChI=1S/C18H22O3/c1-18-7-6-11-12(14(18)4-5-17(18)21)3-2-10-8-15(19)16(20)9-13(10)11/h8-9,11-12,14,19-20H,2-7H2,1H3/t11-,12+,14-,18-/m0/s1	SWINWPBPEKHUOD-JPVZDGGYSA-N	[H][C@@]12CCC(=O)[C@@]1(C)CC[C@]1([H])C3=C(CC[C@@]21[H])C=C(O)C(O)=C3	(1S,10R,11S,15S)-4,5-dihydroxy-15-methyltetracyclo[8.7.0.0²,⁷.0¹¹,¹⁵]heptadeca-2(7),3,5-trien-14-one	C18H22O3	286.365	3.03	-4.09	0.023 g/L	4.01	9.67	-6.3	0	Estrogens and derivatives	Chemical entities	Organic compounds	Lipids and lipid-like molecules	Steroids and steroid derivatives	InChI=1S/C18H22O3/c1-18-7-6-11-12(14(18)4-5-17(18)21)3-2-10-8-15(19)16(20)9-13(10)11/h8-9,11-12,14,19-20H,2-7H2,1H3/t11-,12+,14-,18-/m0/s1	C18H22O3	286.157	9.67	4.01	77.07	1.31	0.434783	168.3	175.9	168	179.212	177.775	177.703	Yes
HMDB00347	InChI=1S/C18H24O3/c1-18-7-6-13-12-5-3-11(19)8-10(12)2-4-14(13)15(18)9-16(20)17(18)21/h3,5,8,13-17,19-21H,2,4,6-7,9H2,1H3/t13-,14-,15+,16+,17+,18+/m1/s1	PROQIPRRNZUXQM-ZMSHIADSSA-N	[H][C@@]12C[C@H](O)[C@H](O)[C@@]1(C)CC[C@]1([H])C3=C(CC[C@@]21[H])C=C(O)C=C3	(1S,10R,11S,13S,14R,15S)-15-methyltetracyclo[8.7.0.0²,⁷.0¹¹,¹⁵]heptadeca-2(7),3,5-triene-5,13,14-triol	C18H24O3	288.381	2.54	-3.38	0.12 g/L	2.67	10.33	-3.2	0	Estrogens and derivatives	Organic compounds	Lipids and lipid-like molecules	Steroids and steroid derivatives	Estrane steroids	InChI=1S/C18H24O3/c1-18-7-6-13-12-5-3-11(19)8-10(12)2-4-14(13)15(18)9-16(20)17(18)21/h3,5,8,13-17,19-21H,2,4,6-7,9H2,1H3/t13-,14-,15+,16+,17+,18+/m1/s1	C18H24O3	288.173	10.33	2.67	77.13	1.31	0.416667	168	175	168	179.537	176.801	177.537	Yes
HMDB00356	InChI=1S/C18H24O3/c1-18-7-6-13-12-5-3-11(19)8-10(12)2-4-14(13)15(18)9-16(20)17(18)21/h3,5,8,13-17,19-21H,2,4,6-7,9H2,1H3/t13?,14?,15?,16-,17-,18+/m1/s1	PROQIPRRNZUXQM-MAHASAQBSA-N	C[C@]12CCC3C(CCC4=C3C=CC(O)=C4)C1C[C@@H](O)[C@H]2O	(13R,14S,15S)-15-methyltetracyclo[8.7.0.0²,⁷.0¹¹,¹⁵]heptadeca-2(7),3,5-triene-5,13,14-triol	C18H24O3	288.381	2.54	-3.38	0.12 g/L	2.67	10.33	-3.2	0	Estrogens and derivatives	Organic compounds	Lipids and lipid-like molecules	Steroids and steroid derivatives	Estrane steroids	InChI=1S/C18H24O3/c1-18-7-6-13-12-5-3-11(19)8-10(12)2-4-14(13)15(18)9-16(20)17(18)21/h3,5,8,13-17,19-21H,2,4,6-7,9H2,1H3/t13?,14?,15?,16-,17-,18+/m1/s1	C18H24O3	288.173	10.33	2.67	77.13	1.31	0.416667	168	175	167.9	176.598	176.789	176.009	Yes
HMDB00365	InChI=1S/C19H30O2/c1-18-9-7-13(20)11-12(18)3-4-14-15-5-6-17(21)19(15,2)10-8-16(14)18/h12-16,20H,3-11H2,1-2H3/t12?,13-,14-,15-,16-,18-,19-/m0/s1	QGXBDMJGAMFCBF-QRIARFFBSA-N	[H][C@@]12CCC(=O)[C@@]1(C)CC[C@@]1([H])[C@@]2([H])CCC2C[C@@H](O)CC[C@]12C	(1S,2S,5S,10R,11S,15S)-5-hydroxy-2,15-dimethyltetracyclo[8.7.0.0²,⁷.0¹¹,¹⁵]heptadecan-14-one	C19H30O2	290.44	3.71	-4.66	0.0063 g/L	3.77	18.3	-1.4	0	Androgens and derivatives	Organic compounds	Lipids and lipid-like molecules	Steroids and steroid derivatives	Androstane steroids	InChI=1S/C19H30O2/c1-18-9-7-13(20)11-12(18)3-4-14-15-5-6-17(21)19(15,2)10-8-16(14)18/h12-16,20H,3-11H2,1-2H3/t12?,13-,14-,15-,16-,18-,19-/m0/s1	C19H30O2	290.225	18.3	3.77	78.11	1.35	0.37037	175.7	182.4	173.3	177.928	177.818	177.213	Yes
HMDB00372	InChI=1S/C18H20O3/c1-18-7-6-13-12-5-3-11(19)8-10(12)2-4-14(13)15(18)9-16(20)17(18)21/h3,5,8,13-15,19H,2,4,6-7,9H2,1H3/t13?,14?,15?,18-/m0/s1	ANPHVANSJXDRTP-VLVBFLKRSA-N	C[C@]12CCC3C(CCC4=C3C=CC(O)=C4)C1CC(=O)C2=O	(15S)-5-hydroxy-15-methyltetracyclo[8.7.0.0²,⁷.0¹¹,¹⁵]heptadeca-2(7),3,5-triene-13,14-dione	C18H20O3	284.35	2.86	-4.15	0.02 g/L	4.15	10.33	-5.4	0	Estrogens and derivatives	Chemical entities	Organic compounds	Lipids and lipid-like molecules	Steroids and steroid derivatives	InChI=1S/C18H20O3/c1-18-7-6-13-12-5-3-11(19)8-10(12)2-4-14(13)15(18)9-16(20)17(18)21/h3,5,8,13-15,19H,2,4,6-7,9H2,1H3/t13?,14?,15?,18-/m0/s1	C18H20O3	284.141	10.33	4.15	77.13	1.31	0.454545	168.7	176.3	169.7	178.248	177.497	177.443	Yes
HMDB00380	InChI=1S/C19H26O3/c1-19-8-7-12-13(15(19)5-6-18(19)21)4-3-11-9-17(22-2)16(20)10-14(11)12/h9-10,12-13,15,18,20-21H,3-8H2,1-2H3/t12-,13+,15-,18-,19-/m0/s1	MMKYSUOJWFKECQ-SSTWWWIQSA-N	[H][C@@]12CC[C@H](O)[C@@]1(C)CC[C@]1([H])C3=C(CC[C@@]21[H])C=C(OC)C(O)=C3	(1S,10R,11S,14S,15S)-5-methoxy-15-methyltetracyclo[8.7.0.0²,⁷.0¹¹,¹⁵]heptadeca-2(7),3,5-triene-4,14-diol	C19H26O3	302.408	3.7	-4.48	0.0099 g/L	3.59	10.32	-0.88	1	Estrane steroids	Organic compounds	Lipids and lipid-like molecules	Steroids and steroid derivatives	Estrane steroids	InChI=1S/C19H26O3/c1-19-8-7-12-13(15(19)5-6-18(19)21)4-3-11-9-17(22-2)16(20)10-14(11)12/h9-10,12-13,15,18,20-21H,3-8H2,1-2H3/t12-,13+,15-,18-,19-/m0/s1	C19H26O3	302.188	10.32	3.59	81.87	1.55	0.392157	173	179.9	174.7	186.082	184.92	185.193	Yes
HMDB00382	InChI=1S/C21H32O4/c1-19-7-5-17-15(16(19)6-8-21(19,25)9-10-22)4-3-13-11-14(23)12-18(24)20(13,17)2/h12-13,15-17,22-23,25H,3-11H2,1-2H3/t13?,15-,16-,17-,19-,20-,21-/m0/s1	RJKJQHWLCLYSHD-DGFNXGTDSA-N	[H][C@@]12CC[C@](O)(CCO)[C@@]1(C)CC[C@@]1([H])[C@@]2([H])CCC2CC(O)=CC(=O)[C@]12C	(1S,2S,10S,11S,14S,15S)-5,14-dihydroxy-14-(2-hydroxyethyl)-2,15-dimethyltetracyclo[8.7.0.0²,⁷.0¹¹,¹⁵]heptadec-4-en-3-one	C21H32O4	348.476	2.33	-3.81	0.055 g/L	2.39	8.84	-2.4	2	21-hydroxysteroids	Organic compounds	Lipids and lipid-like molecules	Steroids and steroid derivatives	Hydroxysteroids	InChI=1S/C21H32O4/c1-19-7-5-17-15(16(19)6-8-21(19,25)9-10-22)4-3-13-11-14(23)12-18(24)20(13,17)2/h13,15-17,22,25H,3-12H2,1-2H3/t13?,15-,16-,17-,19-,20-,21-/m0/s1	C21H32O4	348.23	7.57	2.55	100.74	1.46	0.333333	182.7	189	183.5	193.49	192.531	192.753	Yes
HMDB00388	InChI=1S/C19H28O3/c1-18-6-5-15-14(16(18)8-13(21)10-18)4-3-11-7-12(20)9-17(22)19(11,15)2/h9,11,13-16,20-21H,3-8,10H2,1-2H3/t11?,13?,14-,15+,16+,18-,19+/m1/s1	CUPQSMZELNNSIR-FBYGVVJCSA-N	[H][C@@]12CC(O)C[C@@]1(C)CC[C@@]1([H])[C@@]2([H])CCC2CC(O)=CC(=O)[C@]12C	(1S,2S,10S,11S,15R)-5,13-dihydroxy-2,15-dimethyltetracyclo[8.7.0.0²,⁷.0¹¹,¹⁵]heptadec-4-en-3-one	C19H28O3	304.424	2.09	-3.59	0.079 g/L	2.94	8.93	-1.2	0	Androgens and derivatives	Organic compounds	Lipids and lipid-like molecules	Steroids and steroid derivatives	Androstane steroids	InChI=1S/C19H28O3/c1-18-6-5-15-14(16(18)8-13(21)10-18)4-3-11-7-12(20)9-17(22)19(11,15)2/h11,13-16,21H,3-10H2,1-2H3/t11?,13?,14-,15+,16+,18-,19+/m1/s1	C19H28O3	304.204	7.57	3.1	83.96	1.65	0.377358	170.9	177.6	176.1	180.035	178.745	178.989	Yes
HMDB00400	InChI=1S/C24H38O5/c1-13(4-7-21(28)29)16-5-6-17-22-18(12-20(27)24(16,17)3)23(2)9-8-15(25)10-14(23)11-19(22)26/h13-19,22,25-26H,4-12H2,1-3H3,(H,28,29)/t13-,14+,15-,16-,17+,18+,19-,22+,23+,24-/m1/s1	MIHNUBCEFJLAGN-DMMBONCOSA-N	[H][C@@]12CC[C@H]([C@H](C)CCC(O)=O)[C@@]1(C)C(=O)C[C@@]1([H])[C@@]2([H])[C@H](O)C[C@]2([H])C[C@H](O)CC[C@]12C	(4R)-4-[(1S,2S,5R,7S,9R,10R,11S,14R,15R)-5,9-dihydroxy-2,15-dimethyl-16-oxotetracyclo[8.7.0.0²,⁷.0¹¹,¹⁵]heptadecan-14-yl]pentanoic acid	C24H38O5	406.555	2.56	-3.98	0.043 g/L	3.05	4.39	-0.51	4	Dihydroxy bile acids, alcohols and derivatives	Organic compounds	Lipids and lipid-like molecules	Steroids and steroid derivatives	Bile acids, alcohols and derivatives	InChI=1S/C24H38O5/c1-13(4-7-21(28)29)16-5-6-17-22-18(12-20(27)24(16,17)3)23(2)9-8-15(25)10-14(23)11-19(22)26/h13-19,22,25-26H,4-12H2,1-3H3,(H,28,29)/t13-,14+,15-,16-,17+,18+,19-,22+,23+,24-/m1/s1	C24H38O5	406.272	4.39	3.05	122.35	1.5	0.285714	200.6	206.1	200.5	201.613	201.463	204.996	Yes
HMDB00404	InChI=1S/C24H40O5/c1-13(4-7-21(28)29)15-5-6-16-22-17(8-9-23(15,16)2)24(3)12-20(27)18(25)10-14(24)11-19(22)26/h13-20,22,25-27H,4-12H2,1-3H3,(H,28,29)/t13-,14+,15-,16+,17+,18+,19-,20+,22+,23-,24+/m1/s1	NVTDAUYTNRUBQY-QCICEKRZSA-N	[H][C@@]12CC[C@H]([C@H](C)CCC(O)=O)[C@@]1(C)CC[C@@]1([H])[C@@]2([H])[C@H](O)C[C@]2([H])C[C@H](O)[C@@H](O)C[C@]12C	(4R)-4-[(1S,2S,4S,5S,7R,9R,10R,11S,14R,15R)-4,5,9-trihydroxy-2,15-dimethyltetracyclo[8.7.0.0²,⁷.0¹¹,¹⁵]heptadecan-14-yl]pentanoic acid	C24H40O5	408.571	2.14	-3.76	0.07 g/L	2.64	4.6	-0.61	4	Trihydroxy bile acids, alcohols and derivatives	Organic compounds	Lipids and lipid-like molecules	Steroids and steroid derivatives	Bile acids, alcohols and derivatives	InChI=1S/C24H40O5/c1-13(4-7-21(28)29)15-5-6-16-22-17(8-9-23(15,16)2)24(3)12-20(27)18(25)10-14(24)11-19(22)26/h13-20,22,25-27H,4-12H2,1-3H3,(H,28,29)/t13-,14+,15-,16+,17+,18+,19-,20+,22+,23-,24+/m1/s1	C24H40O5	408.288	4.6	2.64	121.36	1.46	0.277778	195.1	200.2	198.4	194.184	193.31	196.298	Yes
HMDB00406	InChI=1S/C18H22O3/c1-18-7-6-13-12-5-3-11(19)8-10(12)2-4-14(13)15(18)9-16(20)17(18)21/h3,5,8,13-15,17,19,21H,2,4,6-7,9H2,1H3/t13-,14-,15+,17+,18+/m1/s1	KJDGFQJCHFJTRH-YONAWACDSA-N	[H][C@@]12CC(=O)[C@H](O)[C@@]1(C)CC[C@]1([H])C3=C(CC[C@@]21[H])C=C(O)C=C3	(1S,10R,11S,14R,15S)-5,14-dihydroxy-15-methyltetracyclo[8.7.0.0²,⁷.0¹¹,¹⁵]heptadeca-2(7),3,5-trien-13-one	C18H22O3	286.365	2.4	-3.79	0.046 g/L	3.08	10.33	-3.7	0	Estrogens and derivatives	Organic compounds	Lipids and lipid-like molecules	Steroids and steroid derivatives	Estrane steroids	InChI=1S/C18H22O3/c1-18-7-6-13-12-5-3-11(19)8-10(12)2-4-14(13)15(18)9-16(20)17(18)21/h3,5,8,13-15,17,19,21H,2,4,6-7,9H2,1H3/t13-,14-,15+,17+,18+/m1/s1	C18H22O3	286.157	10.33	3.08	77.13	1.31	0.434783	167.7	174.8	168.8	179.876	177.14	177.76	Yes
HMDB00429	InChI=1S/C18H24O2/c1-18-9-8-14-13-5-3-12(19)10-11(13)2-4-15(14)16(18)6-7-17(18)20/h3,5,10,14-17,19-20H,2,4,6-9H2,1H3/t14-,15-,16+,17-,18+/m1/s1	VOXZDWNPVJITMN-SFFUCWETSA-N	[H][C@@]12CC[C@@H](O)[C@@]1(C)CC[C@]1([H])C3=C(CC[C@@]21[H])C=C(O)C=C3	(1S,10R,11S,14R,15S)-15-methyltetracyclo[8.7.0.0²,⁷.0¹¹,¹⁵]heptadeca-2(7),3,5-triene-5,14-diol	C18H24O2	272.382	3.57	-4.11	0.021 g/L	3.75	10.33	-0.88	0	Estrogens and derivatives	Organic compounds	Lipids and lipid-like molecules	Steroids and steroid derivatives	Estrane steroids	InChI=1S/C18H24O2/c1-18-9-8-14-13-5-3-12(19)10-11(13)2-4-15(14)16(18)6-7-17(18)20/h3,5,10,14-17,19-20H,2,4,6-9H2,1H3/t14-,15-,16+,17-,18+/m1/s1	C18H24O2	272.178	10.33	3.75	71.7	1.36	0.425532	161.6	168.8	168.9	175.009	172.799	173.558	Yes
HMDB00431	InChI=1S/C18H24O3/c1-18-7-6-13-12-5-3-11(19)8-10(12)2-4-14(13)15(18)9-16(20)17(18)21/h3,5,8,13-17,19-21H,2,4,6-7,9H2,1H3/t13-,14-,15+,16+,17-,18+/m1/s1	PROQIPRRNZUXQM-LMMHAMTPSA-N	[H][C@@]12C[C@H](O)[C@@H](O)[C@@]1(C)CC[C@]1([H])C3=C(CC[C@@]21[H])C=C(O)C=C3	(1S,10R,11S,13S,14S,15S)-15-methyltetracyclo[8.7.0.0²,⁷.0¹¹,¹⁵]heptadeca-2(7),3,5-triene-5,13,14-triol	C18H24O3	288.381	2.54	-3.38	0.12 g/L	2.67	10.33	-3.2	0	Estrogens and derivatives	Organic compounds	Lipids and lipid-like molecules	Steroids and steroid derivatives	Estrane steroids	InChI=1S/C18H24O3/c1-18-7-6-13-12-5-3-11(19)8-10(12)2-4-14(13)15(18)9-16(20)17(18)21/h3,5,8,13-17,19-21H,2,4,6-7,9H2,1H3/t13-,14-,15+,16+,17-,18+/m1/s1	C18H24O3	288.173	10.33	2.67	77.13	1.31	0.416667	168.1	175	168	181.746	178.607	177.574	Yes
HMDB00437	InChI=1S/C24H40O6/c1-12(4-7-20(28)29)13-5-6-14-21-15(11-19(27)24(13,14)3)23(2)9-8-17(25)22(30)16(23)10-18(21)26/h12-19,21-22,25-27,30H,4-11H2,1-3H3,(H,28,29)/t12-,13-,14+,15+,16-,17-,18-,19+,21+,22-,23-,24-/m1/s1	WGGZRKVUOFMQHM-HPJHAEAHSA-N	[H][C@@]12CC[C@H]([C@H](C)CCC(O)=O)[C@@]1(C)[C@@H](O)C[C@@]1([H])[C@@]2([H])[C@H](O)C[C@]2([H])[C@@H](O)[C@H](O)CC[C@]12C	(4R)-4-[(1S,2R,5R,6R,7S,9R,10R,11S,14R,15R,16S)-5,6,9,16-tetrahydroxy-2,15-dimethyltetracyclo[8.7.0.0²,⁷.0¹¹,¹⁵]heptadecan-14-yl]pentanoic acid	C24H40O6	424.571	1.31	-2.99	0.43 g/L	1.49	4.48	-0.4	4	Tetrahydroxy bile acids, alcohols and derivatives	Organic compounds	Lipids and lipid-like molecules	Steroids and steroid derivatives	Bile acids, alcohols and derivatives	InChI=1S/C24H40O6/c1-12(4-7-20(28)29)13-5-6-14-21-15(11-19(27)24(13,14)3)23(2)9-8-17(25)22(30)16(23)10-18(21)26/h12-19,21-22,25-27,30H,4-11H2,1-3H3,(H,28,29)/t12-,13-,14+,15+,16-,17-,18-,19+,21+,22-,23-,24-/m1/s1	C24H40O6	424.282	4.48	1.49	129.06	1.47	0.273973	196.2	200.7	198.8	203.132	203.087	205.006	Yes
HMDB00478	InChI=1S/C24H40O4/c1-14(4-9-22(27)28)18-7-8-19-17-6-5-15-12-16(25)10-11-23(15,2)20(17)13-21(26)24(18,19)3/h14-21,25-26H,4-13H2,1-3H3,(H,27,28)/t14-,15+,16-,17+,18?,19+,20+,21+,23+,24-/m1/s1	KXGVEGMKQFWNSR-FBDAZGPESA-N	[H][C@@]12CCC([C@H](C)CCC(O)=O)[C@@]1(C)[C@@H](O)C[C@@]1([H])[C@@]2([H])CC[C@@]2([H])C[C@H](O)CC[C@]12C	(4R)-4-[(1S,2S,5R,7S,10R,11S,15R,16S)-5,16-dihydroxy-2,15-dimethyltetracyclo[8.7.0.0²,⁷.0¹¹,¹⁵]heptadecan-14-yl]pentanoic acid	C24H40O4	392.572	3.3	-4.35	0.017 g/L	3.79	4.65	-0.35	4	Dihydroxy bile acids, alcohols and derivatives	Organic compounds	Lipids and lipid-like molecules	Steroids and steroid derivatives	Bile acids, alcohols and derivatives	InChI=1S/C24H40O4/c1-14(4-9-22(27)28)18-7-8-19-17-6-5-15-12-16(25)10-11-23(15,2)20(17)13-21(26)24(18,19)3/h14-21,25-26H,4-13H2,1-3H3,(H,27,28)/t14-,15+,16-,17+,18?,19+,20+,21+,23+,24-/m1/s1	C24H40O4	392.293	4.65	3.79	115.31	1.5	0.28169	195.8	201.6	200.3	201.648	200.02	202.776	Yes
HMDB00494	InChI=1S/C29H52O/c1-7-21(19(2)3)9-8-20(4)25-12-13-26-24-11-10-22-18-23(30)14-16-28(22,5)27(24)15-17-29(25,26)6/h19-27,30H,7-18H2,1-6H3/t20-,21-,22?,23+,24+,25-,26+,27+,28+,29-/m1/s1	LGJMUZUPVCAVPU-KZXGMYDKSA-N	CC[C@H](CC[C@@H](C)[C@H]1CC[C@H]2[C@@H]3CCC4C[C@@H](O)CC[C@]4(C)[C@H]3CC[C@]12C)C(C)C	(1S,2S,5S,10R,11S,14R,15R)-14-[(2R,5R)-5-ethyl-6-methylheptan-2-yl]-2,15-dimethyltetracyclo[8.7.0.0²,⁷.0¹¹,¹⁵]heptadecan-5-ol	C29H52O	416.734	7.23	-7.56	1.140E-05 g/L	8.25	18.3	-1.4	6	Stigmastanes and derivatives	Organic compounds	Lipids and lipid-like molecules	Steroids and steroid derivatives	Stigmastanes and derivatives	InChI=1S/C29H52O/c1-7-21(19(2)3)9-8-20(4)25-12-13-26-24-11-10-22-18-23(30)14-16-28(22,5)27(24)15-17-29(25,26)6/h19-27,30H,7-18H2,1-6H3/t20-,21-,22?,23+,24+,25-,26+,27+,28+,29-/m1/s1	C29H52O	416.402	18.3	8.25	123.84	1.32	0.235294	214.7	220.2	213.2	229.819	228.84	229.123	Yes
HMDB00501	InChI=1S/C27H44O2/c1-17(2)7-6-8-18(3)21-9-10-22-25-23(12-14-27(21,22)5)26(4)13-11-20(28)15-19(26)16-24(25)29/h16-18,20-23,25,28H,6-15H2,1-5H3/t18-,20?,21?,22+,23+,25+,26+,27-/m1/s1	YIKKMWSQVKJCOP-QJFKPLHKSA-N	[H][C@@]12CCC([C@H](C)CCCC(C)C)[C@@]1(C)CC[C@@]1([H])[C@@]2([H])C(=O)C=C2CC(O)CC[C@]12C	(1S,2R,10S,11S,15R)-5-hydroxy-2,15-dimethyl-14-[(2R)-6-methylheptan-2-yl]tetracyclo[8.7.0.0²,⁷.0¹¹,¹⁵]heptadec-7-en-9-one	C27H44O2	400.637	5.8	-6.29	2.080E-04 g/L	6.55	17.39	-1.4	5	Cholesterols and derivatives	Organic compounds	Lipids and lipid-like molecules	Steroids and steroid derivatives	Cholestane steroids	InChI=1S/C27H44O2/c1-17(2)7-6-8-18(3)21-9-10-22-25-23(12-14-27(21,22)5)26(4)13-11-20(28)15-19(26)16-24(25)29/h16-18,20-23,25,28H,6-15H2,1-5H3/t18-,20?,21?,22+,23+,25+,26+,27-/m1/s1	C27H44O2	400.334	17.49	6.55	119.6	1.41	0.263158	208.5	214.5	206.5	213.832	214.476	213.604	Yes
HMDB00512	InChI=1S/C11H13NO3/c1-8(13)12-10(11(14)15)7-9-5-3-2-4-6-9/h2-6,10H,7H2,1H3,(H,12,13)(H,14,15)/t10-/m0/s1	CBQJSKKFNMDLON-JTQLQIEISA-N	CC(=O)N[C@@H](CC1=CC=CC=C1)C(O)=O	(2S)-2-acetamido-3-phenylpropanoic acid	C11H13NO3	207.226	1.11	-2.33	0.97 g/L	0.9	4.02	-1.5	4	Phenylalanine and derivatives	Chemical entities	Organic compounds	Organic acids and derivatives	Carboxylic acids and derivatives	InChI=1S/C11H13NO3/c1-8(13)12-10(11(14)15)7-9-5-3-2-4-6-9/h2-6,10H,7H2,1H3,(H,12,13)(H,14,15)/t10-/m0/s1	C11H13NO3	207.09	4.07	1.72	40.82	2.19	0.214286	145.4	152.1	148.1	148.691	148.743	149.595	Yes
HMDB00514	InChI=1S/C24H40O4/c1-14(4-7-21(27)28)17-5-6-18-22-19(9-11-24(17,18)3)23(2)10-8-16(25)12-15(23)13-20(22)26/h14-20,22,25-26H,4-13H2,1-3H3,(H,27,28)/t14-,15-,16-,17?,18+,19+,20-,22+,23+,24-/m1/s1	RUDATBOHQWOJDD-FBMQJMKYSA-N	[H][C@@]12CCC([C@H](C)CCC(O)=O)[C@@]1(C)CC[C@@]1([H])[C@@]2([H])[C@H](O)C[C@@]2([H])C[C@H](O)CC[C@]12C	(4R)-4-[(1S,2S,5R,7R,9R,10R,11S,15R)-5,9-dihydroxy-2,15-dimethyltetracyclo[8.7.0.0²,⁷.0¹¹,¹⁵]heptadecan-14-yl]pentanoic acid	C24H40O4	392.572	3.01	-4.3	0.02 g/L	3.71	4.6	-0.54	4	Dihydroxy bile acids, alcohols and derivatives	Organic compounds	Lipids and lipid-like molecules	Steroids and steroid derivatives	Bile acids, alcohols and derivatives	InChI=1S/C24H40O4/c1-14(4-7-21(27)28)17-5-6-18-22-19(9-11-24(17,18)3)23(2)10-8-16(25)12-15(23)13-20(22)26/h14-20,22,25-26H,4-13H2,1-3H3,(H,27,28)/t14-,15-,16-,17?,18+,19+,20-,22+,23+,24-/m1/s1	C24H40O4	392.293	4.6	3.71	115.07	1.5	0.28169	195.2	201	200.6	194.476	194.256	203.082	Yes
HMDB00544	InChI=1S/C6H8N2O3/c1-3-4(2-9)5(10)8-6(11)7-3/h9H,2H2,1H3,(H2,7,8,10,11)	XBAVGYMDOXCWQU-UHFFFAOYSA-N	CC1=C(CO)C(=O)NC(=O)N1	5-(hydroxymethyl)-6-methyl-1,2,3,4-tetrahydropyrimidine-2,4-dione	C6H8N2O3	156.139	-0.95	-1.22	9.5 g/L	-1.5	9.87	-2.8	1	Pyrimidones	Chemical entities	Organic compounds	Organoheterocyclic compounds	Diazines	InChI=1S/C6H8N2O3/c1-3-4(2-9)5(10)8-6(11)7-3/h9H,2H2,1H3,(H2,7,8,10,11)	C6H8N2O3	156.053	12.56	0.08	26.82	2.29	0.315789	135.5	142	124	133.785	133.906	133.607	Yes
HMDB00560	InChI=1S/C14H24O2/c1-2-3-4-5-6-7-8-9-10-11-12-13-14(15)16/h6-7,9-10H,2-5,8,11-13H2,1H3,(H,15,16)/b7-6-,10-9-	HXHZGHRLVRFQDR-HZJYTTRNSA-N	CCCCC\C=C/C\C=C/CCCC(O)=O	(5Z,8Z)-tetradeca-5,8-dienoic acid	C14H24O2	224.339	5.35	-4.73	0.0042 g/L	4.64	4.82		10	Long-chain fatty acids	Chemical entities	Organic compounds	Lipids and lipid-like molecules	Fatty Acyls	InChI=1S/C14H24O2/c1-2-3-4-5-6-7-8-9-10-11-12-13-14(15)16/h6-7,9-10H,2-5,8,11-13H2,1H3,(H,15,16)/b7-6-,10-9-	C14H24O2	224.178	4.82	4.64	38.52	2.88	0	156.9	164.6	160.5			181.467	Yes
HMDB00577	InChI=1S/C27H48O/c1-18(2)7-6-8-19(3)23-11-12-24-22-10-9-20-17-21(28)13-15-26(20,4)25(22)14-16-27(23,24)5/h18-25,28H,6-17H2,1-5H3/t19-,20-,21+,22+,23-,24+,25+,26+,27-/m1/s1	QYIXCDOBOSTCEI-NWKZBHTNSA-N	[H][C@@]1(CC[C@@]2([H])[C@]3([H])CC[C@]4([H])C[C@@H](O)CC[C@]4(C)[C@@]3([H])CC[C@]12C)[C@H](C)CCCC(C)C	(1S,2S,5S,7R,10R,11S,14R,15R)-2,15-dimethyl-14-[(2R)-6-methylheptan-2-yl]tetracyclo[8.7.0.0²,⁷.0¹¹,¹⁵]heptadecan-5-ol	C27H48O	388.669	7.02	-7.41	1.510E-05 g/L	7.52	18.3	-1.4	5	Cholesterols and derivatives	Organic compounds	Lipids and lipid-like molecules	Steroids and steroid derivatives	Cholestane steroids	InChI=1S/C27H48O/c1-18(2)7-6-8-19(3)23-11-12-24-22-10-9-20-17-21(28)13-15-26(20,4)25(22)14-16-27(23,24)5/h18-25,28H,6-17H2,1-5H3/t19-,20-,21+,22+,23-,24+,25+,26+,27-/m1/s1	C27H48O	388.371	18.3	7.52	112.65	1.41	0.253165	208.1	213.9	206.3	205.528	204.396	204.221	Yes
HMDB00601	InChI=1S/C27H46O5/c1-15(6-5-7-16(2)25(31)32)19-8-9-20-24-21(14-23(30)27(19,20)4)26(3)11-10-18(28)12-17(26)13-22(24)29/h15-24,28-30H,5-14H2,1-4H3,(H,31,32)/t15-,16?,17+,18-,19-,20+,21+,22-,23+,24+,26+,27-/m1/s1	CNWPIIOQKZNXBB-VCVMUKOKSA-N	[H][C@@]12CC[C@H]([C@H](C)CCCC(C)C(O)=O)[C@@]1(C)[C@@H](O)C[C@@]1([H])[C@@]2([H])[C@H](O)C[C@]2([H])C[C@H](O)CC[C@]12C	(6R)-2-methyl-6-[(1S,2S,5R,7S,9R,10R,11S,14R,15R,16S)-5,9,16-trihydroxy-2,15-dimethyltetracyclo[8.7.0.0²,⁷.0¹¹,¹⁵]heptadecan-14-yl]heptanoic acid	C27H46O5	450.651	3.12	-4.3	0.022 g/L	3.91	4.62	-0.16	6	Trihydroxy bile acids, alcohols and derivatives	Organic compounds	Lipids and lipid-like molecules	Steroids and steroid derivatives	Bile acids, alcohols and derivatives	InChI=1S/C27H46O5/c1-15(6-5-7-16(2)25(31)32)19-8-9-20-24-21(14-23(30)27(19,20)4)26(3)11-10-18(28)12-17(26)13-22(24)29/h15-24,28-30H,5-14H2,1-4H3,(H,31,32)/t15-,16?,17+,18-,19-,20+,21+,22-,23+,24+,26+,27-/m1/s1	C27H46O5	450.335	4.62	3.91	137.47	1.5	0.246914	207.3	212.3	210.1	224.517	223.991	224.124	Yes
HMDB00619	InChI=1S/C24H40O5/c1-13(4-7-21(28)29)16-5-6-17-22-18(12-20(27)24(16,17)3)23(2)9-8-15(25)10-14(23)11-19(22)26/h13-20,22,25-27H,4-12H2,1-3H3,(H,28,29)/t13-,14+,15-,16-,17+,18+,19-,20+,22+,23+,24-/m1/s1	BHQCQFFYRZLCQQ-OELDTZBJSA-N	[H][C@@](C)(CCC(O)=O)[C@@]1([H])CC[C@@]2([H])[C@]3([H])[C@]([H])(O)C[C@]4([H])C[C@]([H])(O)CC[C@]4(C)[C@@]3([H])C[C@]([H])(O)[C@]12C	(4R)-4-[(1S,2S,5R,7S,9R,10R,11S,14R,15R,16S)-5,9,16-trihydroxy-2,15-dimethyltetracyclo[8.7.0.0²,⁷.0¹¹,¹⁵]heptadecan-14-yl]pentanoic acid	C24H40O5	408.571	2.26	-3.74	0.074 g/L	2.48	4.48	-0.16	4	Trihydroxy bile acids, alcohols and derivatives	Organic compounds	Lipids and lipid-like molecules	Steroids and steroid derivatives	Bile acids, alcohols and derivatives	InChI=1S/C24H40O5/c1-13(4-7-21(28)29)16-5-6-17-22-18(12-20(27)24(16,17)3)23(2)9-8-15(25)10-14(23)11-19(22)26/h13-20,22,25-27H,4-12H2,1-3H3,(H,28,29)/t13-,14+,15-,16-,17+,18+,19-,20+,22+,23+,24-/m1/s1	C24H40O5	408.288	4.48	2.48	122.35	1.5	0.277778	194.8	199.9	198.1	207.471	206.633	208.158	Yes
HMDB00704	InChI=1S/C6H5N5O2/c7-6-10-4-3(5(13)11-6)8-1-2(12)9-4/h1H,(H4,7,9,10,11,12,13)	GLKCOBIIZKYKFN-UHFFFAOYSA-N	NC1=NC(=O)C2=C(N1)NC(=O)C=N2	2-amino-1,4,7,8-tetrahydropteridine-4,7-dione	C6H5N5O2	179.136	-0.96	-1.86	2.46 g/L	-1.7	7.45	1.05	0	Pterins and derivatives	Chemical entities	Organic compounds	Organoheterocyclic compounds	Pteridines and derivatives	InChI=1S/C6H5N5O2/c7-6-10-4-3(5(13)11-6)8-1-2(12)9-4/h1H,(H4,7,9,10,11,12,13)	C6H5N5O2	179.044	7.37	0.03	35.9	1.73	0.578947	132.5	138.4	129.9	138.404	138.821	138.662	Yes
HMDB00717	InChI=1S/C24H40O3/c1-15(4-9-22(26)27)19-7-8-20-18-6-5-16-14-17(25)10-12-23(16,2)21(18)11-13-24(19,20)3/h15-21,25H,4-14H2,1-3H3,(H,26,27)/t15-,16-,17+,18+,19-,20+,21+,23+,24-/m1/s1	SMEROWZSTRWXGI-WFVDQZAMSA-N	[H][C@@]12CC[C@H]([C@H](C)CCC(O)=O)[C@@]1(C)CC[C@@]1([H])[C@@]2([H])CC[C@]2([H])C[C@@H](O)CC[C@]12C	(4R)-4-[(1S,2S,5S,7R,10R,11S,14R,15R)-5-hydroxy-2,15-dimethyltetracyclo[8.7.0.0²,⁷.0¹¹,¹⁵]heptadecan-14-yl]pentanoic acid	C24H40O3	376.573	4.38	-5.87	5.050E-04 g/L	5.02	4.79	-1.4	4	Monohydroxy bile acids, alcohols and derivatives	Organic compounds	Lipids and lipid-like molecules	Steroids and steroid derivatives	Bile acids, alcohols and derivatives	InChI=1S/C24H40O3/c1-15(4-9-22(26)27)19-7-8-20-18-6-5-16-14-17(25)10-12-23(16,2)21(18)11-13-24(19,20)3/h15-21,25H,4-14H2,1-3H3,(H,26,27)/t15-,16-,17+,18+,19-,20+,21+,23+,24-/m1/s1	C24H40O3	376.298	4.79	5.02	108.2	1.5	0.285714	200.1	206.5	202.3	209.017	206.697	209.429	Yes
HMDB00730	InChI=1S/C6H11NO3/c1-4(2)6(10)7-3-5(8)9/h4H,3H2,1-2H3,(H,7,10)(H,8,9)	DCICDMMXFIELDF-UHFFFAOYSA-N	CC(C)C(=O)NCC(O)=O	2-(2-methylpropanamido)acetic acid	C6H11NO3	145.156	-0.11	-0.91	17.9 g/L	-0.085	4.06	-1.2	3	N-acyl-alpha amino acids	Chemical entities	Organic compounds	Organic acids and derivatives	Carboxylic acids and derivatives	InChI=1S/C6H11NO3/c1-4(2)6(10)7-3-5(8)9/h4H,3H2,1-2H3,(H,7,10)(H,8,9)	C6H11NO3	145.074	4.09	0.73	20.87	3.3	0	134.1	140.7	128.1	132.445	131.89	131.932	Yes
HMDB00760	InChI=1S/C24H40O5/c1-13(4-7-19(26)27)15-5-6-16-20-17(9-11-23(15,16)2)24(3)10-8-14(25)12-18(24)21(28)22(20)29/h13-18,20-22,25,28-29H,4-12H2,1-3H3,(H,26,27)/t13-,14-,15?,16+,17+,18+,20+,21-,22+,23-,24-/m1/s1	DKPMWHFRUGMUKF-NNFRHCBVSA-N	[H][C@@]12CCC([C@H](C)CCC(O)=O)[C@@]1(C)CC[C@@]1([H])[C@@]2([H])[C@H](O)[C@H](O)[C@]2([H])C[C@H](O)CC[C@]12C	(4R)-4-[(1S,2R,5R,7R,8R,9S,10S,11S,15R)-5,8,9-trihydroxy-2,15-dimethyltetracyclo[8.7.0.0²,⁷.0¹¹,¹⁵]heptadecan-14-yl]pentanoic acid	C24H40O5	408.571	2.16	-3.77	0.069 g/L	2.72	4.6	-2.7	4	Trihydroxy bile acids, alcohols and derivatives	Organic compounds	Lipids and lipid-like molecules	Steroids and steroid derivatives	Bile acids, alcohols and derivatives	InChI=1S/C24H40O5/c1-13(4-7-19(26)27)15-5-6-16-20-17(9-11-23(15,16)2)24(3)10-8-14(25)12-18(24)21(28)22(20)29/h13-18,20-22,25,28-29H,4-12H2,1-3H3,(H,26,27)/t13-,14-,15?,16+,17+,18+,20+,21-,22+,23-,24-/m1/s1	C24H40O5	408.288	4.6	2.72	122.1	1.49	0.277778	196	201.5	199.3	205.039	206.587	207.514	Yes
HMDB00766	InChI=1S/C5H9NO3/c1-3(5(8)9)6-4(2)7/h3H,1-2H3,(H,6,7)(H,8,9)/t3-/m0/s1	KTHDTJVBEPMMGL-VKHMYHEASA-N	C[C@H](NC(C)=O)C(O)=O	(2S)-2-acetamidopropanoic acid	C5H9NO3	131.13	-0.53	-0.48	43.6 g/L	-0.76	3.89	-1.5	2	N-acyl-L-alpha-amino acids	Chemical entities	Organic compounds	Organic acids and derivatives	Carboxylic acids and derivatives	InChI=1S/C5H9NO3/c1-3(5(8)9)6-4(2)7/h3H,1-2H3,(H,6,7)(H,8,9)/t3-/m0/s1	C5H9NO3	131.058	3.91	0.06	17.97	3.38	0	131.9	138.3	122.4	126.218	125.817	125.641	Yes
HMDB00774	InChI=1S/C21H32O5S/c1-13(22)17-6-7-18-16-5-4-14-12-15(26-27(23,24)25)8-10-20(14,2)19(16)9-11-21(17,18)3/h4,15-19H,5-12H2,1-3H3,(H,23,24,25)/t15?,16-,17+,18-,19-,20-,21+/m0/s1	DIJBBUIOWGGQOP-OZIWPBGVSA-N	[H][C@@]12CC[C@H](C(C)=O)[C@@]1(C)CC[C@@]1([H])[C@@]2([H])CC=C2CC(CC[C@]12C)OS(O)(=O)=O	[(1S,2R,10S,11S,14S,15S)-14-acetyl-2,15-dimethyltetracyclo[8.7.0.0²,⁷.0¹¹,¹⁵]heptadec-7-en-5-yl]oxidanesulfonic acid	C21H32O5S	396.541	0.98	-5.49	0.0013 g/L	3.64	-1.4	-7.4	3	Sulfated steroids	Chemical entities	Organic compounds	Lipids and lipid-like molecules	Steroids and steroid derivatives	InChI=1S/C21H32O5S/c1-13(22)17-6-7-18-16-5-4-14-12-15(26-27(23,24)25)8-10-20(14,2)19(16)9-11-21(17,18)3/h4,15-19H,5-12H2,1-3H3,(H,23,24,25)/t15?,16-,17+,18-,19-,20-,21+/m0/s1	C21H32O5S	396.197	-1.36	3.64	108.97	1.51	0.322581	217.2	223	204.8	210.468	206.803	206.35	Yes
HMDB00783	InChI=1S/C5H9NO3/c1-2-4(7)6-3-5(8)9/h2-3H2,1H3,(H,6,7)(H,8,9)	WOMAZEJKVZLLFE-UHFFFAOYSA-N	CCC(=O)NCC(O)=O	2-propanamidoacetic acid	C5H9NO3	131.13	-0.44	-0.59	33.4 g/L	-0.63	3.93	-1.4	3	N-acyl-alpha amino acids	Chemical entities	Organic compounds	Organic acids and derivatives	Carboxylic acids and derivatives	InChI=1S/C5H9NO3/c1-2-4(7)6-3-5(8)9/h2-3H2,1H3,(H,6,7)(H,8,9)	C5H9NO3	131.058	3.96	0.19	17.42	3.06	0	131.4	137.9	123.2	126.14	125.631	125.701	Yes
HMDB00808	InChI=1S/C6H11NO3/c1-2-3-5(8)7-4-6(9)10/h2-4H2,1H3,(H,7,8)(H,9,10)	WPSSBBPLVMTKRN-UHFFFAOYSA-N	CCCC(=O)NCC(O)=O	2-butanamidoacetic acid	C6H11NO3	145.156	0.03	-0.92	17.6 g/L	-0.18	4.06	-1.2	4	N-acyl-alpha amino acids	Chemical entities	Organic compounds	Organic acids and derivatives	Carboxylic acids and derivatives	InChI=1S/C6H11NO3/c1-2-3-5(8)7-4-6(9)10/h2-4H2,1H3,(H,7,8)(H,9,10)	C6H11NO3	145.074	4.09	0.64	20.4	3.12	0	134	140.6	128.9	132.21	131.782	131.911	Yes
HMDB00811	InChI=1S/C24H40O4/c1-14(4-7-22(27)28)17-5-6-18-16-13-21(26)20-12-15(25)8-10-24(20,3)19(16)9-11-23(17,18)2/h14-21,25-26H,4-13H2,1-3H3,(H,27,28)/t14-,15-,16+,17-,18+,19+,20+,21-,23-,24-/m1/s1	DGABKXLVXPYZII-PLYQRAMGSA-N	[H][C@@]12CC[C@H]([C@H](C)CCC(O)=O)[C@@]1(C)CC[C@@]1([H])[C@@]2([H])C[C@@H](O)[C@]2([H])C[C@H](O)CC[C@]12C	(4R)-4-[(1S,2R,5R,7R,8R,10S,11S,14R,15R)-5,8-dihydroxy-2,15-dimethyltetracyclo[8.7.0.0²,⁷.0¹¹,¹⁵]heptadecan-14-yl]pentanoic acid	C24H40O4	392.572	2.98	-4.42	0.015 g/L	3.71	4.79	-2.7	4	Dihydroxy bile acids, alcohols and derivatives	Organic compounds	Lipids and lipid-like molecules	Steroids and steroid derivatives	Bile acids, alcohols and derivatives	InChI=1S/C24H40O4/c1-14(4-7-22(27)28)17-5-6-18-16-13-21(26)20-12-15(25)8-10-24(20,3)19(16)9-11-23(17,18)2/h14-21,25-26H,4-13H2,1-3H3,(H,27,28)/t14-,15-,16+,17-,18+,19+,20+,21-,23-,24-/m1/s1	C24H40O4	392.293	4.79	3.71	114.9	1.49	0.28169	196.1	202.1	200.7	204.721	204.715	205.725	Yes
HMDB00879	InChI=1S/C21H34O3/c1-20-9-7-14(23)11-13(20)3-4-15-16-5-6-18(19(24)12-22)21(16,2)10-8-17(15)20/h13-18,22-23H,3-12H2,1-2H3/t13-,14+,15-,16-,17-,18+,20-,21-/m0/s1	CYKYBWRSLLXBOW-GDYGHMJCSA-N	[H][C@@]12CC[C@H](C(=O)CO)[C@@]1(C)CC[C@@]1([H])[C@@]2([H])CC[C@@]2([H])C[C@H](O)CC[C@]12C	2-hydroxy-1-[(1S,2S,5R,7S,10R,11S,14S,15S)-5-hydroxy-2,15-dimethyltetracyclo[8.7.0.0²,⁷.0¹¹,¹⁵]heptadecan-14-yl]ethan-1-one	C21H34O3	334.493	3.52	-4.11	0.026 g/L	3.17	13.86	-1.4	2	21-hydroxysteroids	Organic compounds	Lipids and lipid-like molecules	Steroids and steroid derivatives	Hydroxysteroids	InChI=1S/C21H34O3/c1-20-9-7-14(23)11-13(20)3-4-15-16-5-6-18(19(24)12-22)21(16,2)10-8-17(15)20/h13-18,22-23H,3-12H2,1-2H3/t13-,14+,15-,16-,17-,18+,20-,21-/m0/s1	C21H34O3	334.251	13.86	3.17	93.6	1.47	0.327869	185	191.7	183.7	193.991	192.425	192.166	Yes
HMDB00894	InChI=1S/C6H9NO3/c1-2-3-5(8)7-4-6(9)10/h2H,1,3-4H2,(H,7,8)(H,9,10)	UKISAGFGRDHYFO-UHFFFAOYSA-N	OC(=O)CNC(=O)CC=C	2-(but-3-enamido)acetic acid	C6H9NO3	143.141	-0.48	-0.41	55.3 g/L	-0.49	3.98	-2.1	4	N-acyl-alpha amino acids	Chemical entities	Organic compounds	Organic acids and derivatives	Carboxylic acids and derivatives	InChI=1S/C6H9NO3/c1-2-3-5(8)7-4-6(9)10/h2H,1,3-4H2,(H,7,8)(H,9,10)	C6H9NO3	143.058	4	0.33	20.4	3.12	0	134	140.5	127.5	132.325	131.841	131.866	Yes
HMDB00941	InChI=1S/C27H46/c1-19(2)9-8-10-20(3)23-14-15-24-22-13-12-21-11-6-7-17-26(21,4)25(22)16-18-27(23,24)5/h12,19-20,22-25H,6-11,13-18H2,1-5H3/t20-,22+,23-,24+,25+,26+,27-/m1/s1	DTGDZMYNKLTSKC-HKQCOZBKSA-N	[H][C@@]12CC[C@H]([C@H](C)CCCC(C)C)[C@@]1(C)CC[C@@]1([H])[C@@]2([H])CC=C2CCCC[C@]12C	(1S,2R,10S,11S,14R,15R)-2,15-dimethyl-14-[(2R)-6-methylheptan-2-yl]tetracyclo[8.7.0.0²,⁷.0¹¹,¹⁵]heptadec-7-ene	C27H46	370.654	7.87	-7.5	1.170E-05 g/L	8.5			5	Cholestane steroids	Chemical entities	Organic compounds	Lipids and lipid-like molecules	Steroids and steroid derivatives	InChI=1S/C27H46/c1-19(2)9-8-10-20(3)23-14-15-24-22-13-12-21-11-6-7-17-26(21,4)25(22)16-18-27(23,24)5/h12,19-20,22-25H,6-11,13-18H2,1-5H3/t20-,22+,23-,24+,25+,26+,27-/m1/s1	C27H46	370.36		8.5	107.03	1.46	0.263158	198.8	203.8	208.1			217.274	Yes
HMDB00955	InChI=1S/C10H10O4/c1-14-9-4-2-7(6-8(9)11)3-5-10(12)13/h2-6,11H,1H3,(H,12,13)/b5-3+	QURCVMIEKCOAJU-HWKANZROSA-N	COC1=C(O)C=C(\C=C\C(O)=O)C=C1	(2E)-3-(3-hydroxy-4-methoxyphenyl)prop-2-enoic acid	C10H10O4	194.184	1.56	-2.35	0.87 g/L	1.67	3.77	-4.9	3	Hydroxycinnamic acids	Chemical entities	Organic compounds	Phenylpropanoids and polyketides	Cinnamic acids and derivatives	InChI=1S/C10H10O4/c1-14-9-4-2-7(6-8(9)11)3-5-10(12)13/h2-6,11H,1H3,(H,12,13)	C10H10O4	194.058	3.97	1.67	36.7	2.24	0.25	142.8	150.2	141.1	155.044	153.322	153.712	Yes
HMDB01015	InChI=1S/C6H11NO3S/c1-11-3-2-5(6(9)10)7-4-8/h4-5H,2-3H2,1H3,(H,7,8)(H,9,10)/t5-/m1/s1	PYUSHNKNPOHWEZ-RXMQYKEDSA-N	CSCC[C@@H](NC=O)C(O)=O	(2R)-2-formamido-4-(methylsulfanyl)butanoic acid	C6H11NO3S	177.221	-0.61	-1.26	9.75 g/L	-0.16	3.93	-0.91	5	Methionine and derivatives	Chemical entities	Organic compounds	Organic acids and derivatives	Carboxylic acids and derivatives	InChI=1S/C6H11NO3S/c1-11-3-2-5(6(9)10)7-4-8/h4-5H,2-3H2,1H3,(H,7,8)(H,9,10)/t5-/m1/s1	C6H11NO3S	177.046	3.81	0.66	24.08	3.51	0	142.3	148.5	138.6	137.886	137.634	137.662	Yes
HMDB01043	InChI=1S/C20H32O2/c1-2-3-4-5-6-7-8-9-10-11-12-13-14-15-16-17-18-19-20(21)22/h6-7,9-10,12-13,15-16H,2-5,8,11,14,17-19H2,1H3,(H,21,22)/b7-6-,10-9-,13-12-,16-15-	YZXBAPSDXZZRGB-DOFZRALJSA-N	CCCCC\C=C/C\C=C/C\C=C/C\C=C/CCCC(O)=O	(5Z,8Z,11Z,14Z)-icosa-5,8,11,14-tetraenoic acid	C20H32O2	304.467	6.8	-6.3	1.510E-04 g/L	6.59	4.82		14	Long-chain fatty acids	Organic compounds	Lipids and lipid-like molecules	Fatty Acyls	Fatty acids and conjugates	InChI=1S/C20H32O2/c1-2-3-4-5-6-7-8-9-10-11-12-13-14-15-16-17-18-19-20(21)22/h6-7,9-10,12-13,15-16H,2-5,8,11,14,17-19H2,1H3,(H,21,22)/b7-6-,10-9-,13-12-,16-15-	C20H32O2	304.24	4.82	6.59	59.65	2.94	0	184	191.3	182.4			222.928	Yes
HMDB01142	InChI=1S/C17H23N4O9P/c1-7-3-9-10(4-8(7)2)21(15-13(18-9)16(25)20-17(26)19-15)5-11(22)14(24)12(23)6-30-31(27,28)29/h3-4,11-12,14,18,22-24H,5-6H2,1-2H3,(H2,27,28,29)(H2,19,20,25,26)/t11-,12+,14-/m0/s1	YTNIXZGTHTVJBW-SCRDCRAPSA-N	CC1=CC2=C(C=C1C)N(C[C@H](O)[C@H](O)[C@H](O)COP(O)(O)=O)C1=C(N2)C(=O)NC(=O)N1	{[(2R,3S,4S)-5-{7,8-dimethyl-2,4-dioxo-1H,2H,3H,4H,5H,10H-benzo[g]pteridin-10-yl}-2,3,4-trihydroxypentyl]oxy}phosphonic acid	C17H23N4O9P	458.36	-0.17	-2.85	0.64 g/L	-1.1	1.5	-0.52	7	Flavin nucleotides	Chemical entities	Organic compounds	Nucleosides, nucleotides, and analogues	Flavin nucleotides	InChI=1S/C17H23N4O9P/c1-7-3-9-10(4-8(7)2)21(15-13(18-9)16(25)20-17(26)19-15)5-11(22)14(24)12(23)6-30-31(27,28)29/h3-4,11-12,14,18,22-24H,5-6H2,1-2H3,(H2,27,28,29)(H2,19,20,25,26)/t11-,12+,14-/m0/s1	C17H23N4O9P	458.12	1.49	0.76	127.41	1.69	0.285714	190.4	193	189.8	210.466	209.511	214.105	Yes
HMDB01182	InChI=1S/C5H4N4O2/c10-4-2-3(6-1-7-4)9-5(11)8-2/h1H,(H3,6,7,8,9,10,11)	BYUOBSUZYQAFJM-UHFFFAOYSA-N	O=C1NC2=C(N1)C(=O)N=CN2	6,7,8,9-tetrahydro-3H-purine-6,8-dione	C5H4N4O2	152.111	-1.02	-1.94	1.75 g/L	-1.6	7.54	-0.14	0	Hypoxanthines	Chemical entities	Organic compounds	Organoheterocyclic compounds	Imidazopyrimidines	InChI=1S/C5H4N4O2/c10-4-2-3(6-1-7-4)9-5(11)8-2/h1H,(H3,6,7,8,9,10,11)	C5H4N4O2	152.033	8.38	0.38	28.02	2.03	0.625	129	135.1	123.1	128.632	128.549	127.956	Yes
HMDB01212	InChI=1S/C6H8N2O4/c9-4(10)2-1-3-5(11)8-6(12)7-3/h3H,1-2H2,(H,9,10)(H2,7,8,11,12)	VWFWNXQAMGDPGG-UHFFFAOYSA-N	OC(=O)CCC1NC(=O)NC1=O	3-(2,5-dioxoimidazolidin-4-yl)propanoic acid	C6H8N2O4	172.139	-1.44	-1.36	7.45 g/L	-1.2	3.92	-8.2	3	Hydantoins	Chemical entities	Organic compounds	Organoheterocyclic compounds	Azolidines	InChI=1/C6H8N2O4/c9-4(10)2-1-3-5(11)8-6(12)7-3/h3H,1-2H2,(H,9,10)(H2,7,8,11,12)	C6H8N2O4	172.048	2.85	0.02	29.3	2.23	0.25	141	147.2	129.1	139.147	139.324	138.622	Yes
HMDB01220	InChI=1S/C20H32O5/c1-2-3-6-9-15(21)12-13-17-16(18(22)14-19(17)23)10-7-4-5-8-11-20(24)25/h4,7,12-13,15-17,19,21,23H,2-3,5-6,8-11,14H2,1H3,(H,24,25)/b7-4-,13-12+/t15-,16+,17+,19+/m0/s1	XEYBRNLFEZDVAW-ARSRFYASSA-N	CCCCC[C@H](O)\C=C\[C@H]1[C@H](O)CC(=O)[C@@H]1C\C=C/CCCC(O)=O	(5Z)-7-[(1R,2R,3R)-3-hydroxy-2-[(1E,3S)-3-hydroxyoct-1-en-1-yl]-5-oxocyclopentyl]hept-5-enoic acid	C20H32O5	352.465	3.31	-3.9	0.044 g/L	3.23	4.3	-1.6	12	Prostaglandins and related compounds	Organic compounds	Lipids and lipid-like molecules	Fatty Acyls	Eicosanoids	InChI=1S/C20H32O5/c1-2-3-6-9-15(21)12-13-17-16(18(22)14-19(17)23)10-7-4-5-8-11-20(24)25/h4,7,12-13,15-17,19,21,23H,2-3,5-6,8-11,14H2,1H3,(H,24,25)/b7-4-,13-12+/t15-,16+,17+,19+/m0/s1	C20H32O5	352.225	4.3	3.23	81.59	2.18	0.0877193	190.7	197	185.9	216.32	217.049	217.899	Yes
HMDB01251	InChI=1S/C30H50O/c1-20(2)10-9-11-21(3)22-14-18-30(8)24-12-13-25-27(4,5)26(31)16-17-28(25,6)23(24)15-19-29(22,30)7/h10,21-22,25-26,31H,9,11-19H2,1-8H3/t21-,22-,25+,26+,28-,29-,30+/m1/s1	CAHGCLMLTWQZNJ-BQNIITSRSA-N	[H][C@@]1(CC[C@@]2(C)C3=C(CC[C@]12C)[C@@]1(C)CC[C@H](O)C(C)(C)[C@]1([H])CC3)[C@H](C)CCC=C(C)C	(2S,5S,7R,11R,14R,15R)-2,6,6,11,15-pentamethyl-14-[(2R)-6-methylhept-5-en-2-yl]tetracyclo[8.7.0.0²,⁷.0¹¹,¹⁵]heptadec-1(10)-en-5-ol	C30H50O	426.717	7.72	-6.06	3.760E-04 g/L	7.71	19.55	-0.81	4	Triterpenoids	Organic compounds	Lipids and lipid-like molecules	Prenol lipids	Triterpenoids	InChI=1S/C30H50O/c1-20(2)10-9-11-21(3)22-14-18-30(8)24-12-13-25-27(4,5)26(31)16-17-28(25,6)23(24)15-19-29(22,30)7/h10,21-22,25-26,31H,9,11-19H2,1-8H3/t21-,22-,25+,26+,28-,29-,30+/m1/s1	C30H50O	426.386	19.55	7.71	134.05	1.37	0.238095	215.8	221.3	216.2	225.093	224.542	224.379	Yes
HMDB01297	InChI=1S/C9H10N2O/c12-9-4-3-8(11-9)7-2-1-5-10-6-7/h1-2,5-6,8H,3-4H2,(H,11,12)	FXFANIORDKRCCA-UHFFFAOYSA-N	O=C1CCC(N1)C1=CN=CC=C1	5-(pyridin-3-yl)pyrrolidin-2-one	C9H10N2O	162.189	0.13	-1.1	12.9 g/L	-0.013	13.76	4.79	1	Pyridines and derivatives	Chemical entities	Organic compounds	Organoheterocyclic compounds	Pyridines and derivatives	InChI=1/C9H10N2O/c12-9-4-3-8(11-9)7-2-1-5-10-6-7/h1-2,5-6,8H,3-4H2,(H,11,12)	C9H10N2O	162.079	5.74	0.39	30.74	1.68	0.478261	135.5	141.9	130.8	139.002	138.404	138.479	Yes
HMDB01304	InChI=1S/C19H28O4/c1-12(2)8-7-9-13(3)10-11-15-14(4)16(20)18(22-5)19(23-6)17(15)21/h8,10,20-21H,7,9,11H2,1-6H3/b13-10+	RNUCUWWMTTWKAH-JLHYYAGUSA-N			(C5H8)nC14H20O4									Ubiquinols	Chemical entities	Organic compounds	Lipids and lipid-like molecules	Prenol lipids	InChI=1S/C19H28O4/c1-12(2)8-7-9-13(3)10-11-15-14(4)16(20)18(22-5)19(23-6)17(15)21/h8,10,20-21H,7,9,11H2,1-6H3	C19H28O4	320.199	10.27	4.95	77.26	2.43	0.117647				195.557	193.812	194.53	Yes
HMDB01406	InChI=1S/C6H6N2O/c7-6(9)5-2-1-3-8-4-5/h1-4H,(H2,7,9)	DFPAKSUCGFBDDF-UHFFFAOYSA-N	NC(=O)C1=CC=CN=C1	pyridine-3-carboxamide	C6H6N2O	122.125	-0.45	-0.39	50.1 g/L	-0.39	13.39	3.63	1	Nicotinamides	Organic compounds	Organoheterocyclic compounds	Pyridines and derivatives	Pyridinecarboxylic acids and derivatives	InChI=1S/C6H6N2O/c7-6(9)5-2-1-3-8-4-5/h1-4H,(H2,7,9)	C6H6N2O	122.048	7.32	0.1	19.15	1.98	0.4	122.4	128.8	116.6	121.841	121.155	121.156	Yes
HMDB01449	InChI=1S/C21H34O2/c1-13(22)17-6-7-18-16-5-4-14-12-15(23)8-10-20(14,2)19(16)9-11-21(17,18)3/h14-19,23H,4-12H2,1-3H3/t14-,15+,16-,17+,18-,19-,20-,21+/m0/s1	AURFZBICLPNKBZ-SYBPFIFISA-N	[H][C@@]12CC[C@H](C(C)=O)[C@@]1(C)CC[C@@]1([H])[C@@]2([H])CC[C@@]2([H])C[C@H](O)CC[C@]12C	1-[(1S,2S,5R,7S,10R,11S,14S,15S)-5-hydroxy-2,15-dimethyltetracyclo[8.7.0.0²,⁷.0¹¹,¹⁵]heptadecan-14-yl]ethan-1-one	C21H34O2	318.493	4.28	-5.37	0.0014 g/L	3.99	18.3	-1.4	1	Gluco/mineralocorticoids, progestogins and derivatives	Organic compounds	Lipids and lipid-like molecules	Steroids and steroid derivatives	Pregnane steroids	InChI=1S/C21H34O2/c1-13(22)17-6-7-18-16-5-4-14-12-15(23)8-10-20(14,2)19(16)9-11-21(17,18)3/h14-19,23H,4-12H2,1-3H3/t14-,15+,16-,17+,18-,19-,20-,21+/m0/s1	C21H34O2	318.256	18.3	3.99	88.56	1.54	0.333333	184.1	190.6	182.2	188.234	188.294	187.942	Yes
HMDB01452	InChI=1S/C20H32O5/c1-2-3-6-9-15(21)12-13-17-16(18-14-20(24-17)25-18)10-7-4-5-8-11-19(22)23/h4,7,12-13,15-18,20-21H,2-3,5-6,8-11,14H2,1H3,(H,22,23)/b7-4-,13-12+/t15-,16+,17+,18-,20+/m0/s1	DSNBHJFQCNUKMA-SCKDECHMSA-N	CCCCC[C@H](O)\C=C\[C@H]1O[C@H]2C[C@H](O2)[C@@H]1C\C=C/CCCC(O)=O	(5Z)-7-[(1S,3R,4S,5S)-3-[(1E,3S)-3-hydroxyoct-1-en-1-yl]-2,6-dioxabicyclo[3.1.1]heptan-4-yl]hept-5-enoic acid	C20H32O5	352.465	4.31	-3.88	0.047 g/L	4.08	4.27	-2.8	12	Thromboxanes	Organic compounds	Lipids and lipid-like molecules	Fatty Acyls	Eicosanoids	InChI=1S/C20H32O5/c1-2-3-6-9-15(21)12-13-17-16(18-14-20(24-17)25-18)10-7-4-5-8-11-19(22)23/h4,7,12-13,15-18,20-21H,2-3,5-6,8-11,14H2,1H3,(H,22,23)/b7-4-,13-12+/t15-,16+,17+,18-,20+/m0/s1	C20H32O5	352.225	4.27	4.08	82.08	1.5	0.137931	199.1	206.1	187.2	202.345	202.543	201.694	Yes
HMDB01569	InChI=1S/C27H48O/c1-18(2)7-6-8-19(3)23-11-12-24-22-10-9-20-17-21(28)13-15-26(20,4)25(22)14-16-27(23,24)5/h18-25,28H,6-17H2,1-5H3/t19-,20+,21-,22+,23-,24+,25+,26+,27-/m1/s1	QYIXCDOBOSTCEI-FBVYSKEZSA-N	[H][C@@]1(CC[C@@]2([H])[C@]3([H])CC[C@@]4([H])C[C@H](O)CC[C@]4(C)[C@@]3([H])CC[C@]12C)[C@H](C)CCCC(C)C	(1S,2S,5R,7S,10R,11S,14R,15R)-2,15-dimethyl-14-[(2R)-6-methylheptan-2-yl]tetracyclo[8.7.0.0²,⁷.0¹¹,¹⁵]heptadecan-5-ol	C27H48O	388.669	7.02	-7.41	1.510E-05 g/L	7.52	18.3	-1.4	5	Cholesterols and derivatives	Organic compounds	Lipids and lipid-like molecules	Steroids and steroid derivatives	Cholestane steroids	InChI=1S/C27H48O/c1-18(2)7-6-8-19(3)23-11-12-24-22-10-9-20-17-21(28)13-15-26(20,4)25(22)14-16-27(23,24)5/h18-25,28H,6-17H2,1-5H3/t19-,20+,21-,22+,23-,24+,25+,26+,27-/m1/s1	C27H48O	388.371	18.3	7.52	112.65	1.41	0.253165	208.3	214.1	206.6	216.76	217.17	217.119	Yes
HMDB01843	InChI=1S/C5H7NO3/c1-2-4(7)6-3-5(8)9/h2H,1,3H2,(H,6,7)(H,8,9)	LZCXCXDOGAEFQX-UHFFFAOYSA-N	OC(=O)CNC(=O)C=C	2-(prop-2-enamido)acetic acid	C5H7NO3	129.114	-0.28	-0.31	63.6 g/L	-0.57	3.84	0.54	3	N-acyl-alpha amino acids	Chemical entities	Organic compounds	Organic acids and derivatives	Carboxylic acids and derivatives	InChI=1S/C5H7NO3/c1-2-4(7)6-3-5(8)9/h2H,1,3H2,(H,6,7)(H,8,9)	C5H7NO3	129.043	3.88	0.11	17.42	3.06	0	129.7	136.1	121.9	126.586	125.743	125.628	Yes
HMDB01890	InChI=1S/C5H9NO3S/c1-3(7)6-4(2-10)5(8)9/h4,10H,2H2,1H3,(H,6,7)(H,8,9)/t4-/m0/s1	PWKSKIMOESPYIA-BYPYZUCNSA-N	CC(=O)N[C@@H](CS)C(O)=O	(2R)-2-acetamido-3-sulfanylpropanoic acid	C5H9NO3S	163.195	-0.03	-1.51	5.09 g/L	-0.71	3.82	-1.5	3	N-acyl-L-alpha-amino acids	Organic compounds	Organic acids and derivatives	Carboxylic acids and derivatives	Amino acids, peptides, and analogues	InChI=1S/C5H9NO3S/c1-3(7)6-4(2-10)5(8)9/h4,10H,2H2,1H3,(H,6,7)(H,8,9)/t4-/m0/s1	C5H9NO3S	163.03	3.85	0.11	21.28	3.6	0	138.6	144.9	133.2	132.094	131.766	131.827	Yes
HMDB01973	InChI=1S/C6H6N4O3/c1-10-3-2(7-6(10)13)4(11)9-5(12)8-3/h1H3,(H,7,13)(H2,8,9,11,12)	XJEJWDFDVPDMAS-UHFFFAOYSA-N	CN1C(=O)NC2=C1NC(=O)NC2=O	9-methyl-2,3,6,7,8,9-hexahydro-1H-purine-2,6,8-trione	C6H6N4O3	182.137	-1.05	-1.7	3.6 g/L	-1.3	7.63	-6.2	0	Xanthines	Chemical entities	Organic compounds	Organoheterocyclic compounds	Imidazopyrimidines	InChI=1S/C6H6N4O3/c1-10-3-2(7-6(10)13)4(11)9-5(12)8-3/h1H3,(H,7,13)(H2,8,9,11,12)	C6H6N4O3	182.044	11.01	0.97	36.43	1.82	0.5	137.5	143.9	129.7	141.829	141.524	141.682	Yes
HMDB02026	InChI=1S/C7H8N4O3/c1-10-4-3(8-6(10)13)5(12)11(2)7(14)9-4/h1-2H3,(H,8,13)(H,9,14)	UARKDOLETOEBCU-UHFFFAOYSA-N	CN1C(=O)NC2=C1NC(=O)N(C)C2=O	1,9-dimethyl-2,3,6,7,8,9-hexahydro-1H-purine-2,6,8-trione	C7H8N4O3	196.163	-0.7	-1.37	8.4 g/L	-1.1	7.69	-5.9	0	Xanthines	Chemical entities	Organic compounds	Organoheterocyclic compounds	Imidazopyrimidines	InChI=1S/C7H8N4O3/c1-10-4-3(8-6(10)13)5(12)11(2)7(14)9-4/h1-2H3,(H,8,13)(H,9,14)	C7H8N4O3	196.06	3	0.43	41	2.17	0.434783	140.9	147.6	137.1	146.438	146.518	145.167	Yes
HMDB02132	InChI=1S/C20H32O5/c1-2-3-6-9-15(21)12-13-17-16(18(22)14-19(17)23)10-7-4-5-8-11-20(24)25/h3-4,6-7,12-13,15-19,21-23H,2,5,8-11,14H2,1H3,(H,24,25)/b6-3-,7-4-,13-12+/t15-,16-,17+,18-,19+/m0/s1	SAKGBZWJAIABSY-PJCXKLBTSA-N	CC\C=C/C[C@H](O)\C=C\[C@H]1[C@H](O)C[C@H](O)[C@H]1C\C=C/CCCC(O)=O	(5Z)-7-[(1S,2R,3R,5S)-3,5-dihydroxy-2-[(1E,3S,5Z)-3-hydroxyocta-1,5-dien-1-yl]cyclopentyl]hept-5-enoic acid	C20H32O5	352.465	3.7	-3.52	0.11 g/L	2.25	4.36	-1.7	11	Prostaglandins and related compounds	Organic compounds	Lipids and lipid-like molecules	Fatty Acyls	Eicosanoids	InChI=1S/C20H32O5/c1-2-3-6-9-15(21)12-13-17-16(18(22)14-19(17)23)10-7-4-5-8-11-20(24)25/h3-4,6-7,12-13,15-19,21-23H,2,5,8-11,14H2,1H3,(H,24,25)/b6-3-,7-4-,13-12+/t15-,16-,17+,18-,19+/m0/s1	C20H32O5	352.225	4.36	2.25	81.59	2.18	0.0877193	185.8	191.9	184.3	220.109	219.612	220.373	Yes
HMDB02157	InChI=1S/C26H46O6/c1-14(4-7-20(29)22(31)13-27)17-5-6-18-24-19(12-23(32)26(17,18)3)25(2)9-8-16(28)10-15(25)11-21(24)30/h14-24,27-32H,4-13H2,1-3H3/t14-,15+,16-,17-,18+,19+,20?,21-,22?,23+,24+,25+,26-/m1/s1	PYLPANOYZCSFOX-UCIVWCSPSA-N	[H][C@@]1(CC[C@@]2([H])[C@]3([H])[C@H](O)C[C@]4([H])C[C@H](O)CC[C@]4(C)[C@@]3([H])C[C@H](O)[C@]12C)[C@H](C)CCC(O)C(O)CO	(1S,2S,5R,7S,9R,10R,11S,14R,15R,16S)-2,15-dimethyl-14-[(2R)-5,6,7-trihydroxyheptan-2-yl]tetracyclo[8.7.0.0²,⁷.0¹¹,¹⁵]heptadecane-5,9,16-triol	C26H46O6	454.64	1.89	-3.26	0.25 g/L	1.11	13.34	-0.16	6	Pentahydroxy bile acids, alcohols and derivatives	Organic compounds	Lipids and lipid-like molecules	Steroids and steroid derivatives	Bile acids, alcohols and derivatives	InChI=1S/C26H46O6/c1-14(4-7-20(29)22(31)13-27)17-5-6-18-24-19(12-23(32)26(17,18)3)25(2)9-8-16(28)10-15(25)11-21(24)30/h14-24,27-32H,4-13H2,1-3H3/t14-,15+,16-,17-,18+,19+,20?,21-,22?,23+,24+,25+,26-/m1/s1	C26H46O6	454.329	13.34	1.11	138.26	1.53	0.246914	213.3	217.6	207.9	222.666	222.875	222.163	Yes
HMDB02163	InChI=1S/C28H48O5/c1-16(2)7-6-8-17(3)19-9-10-20-24-21(13-23(31)27(19,20)5)26(4)12-11-18(29)14-28(26,25(32)33)15-22(24)30/h16-24,29-31H,6-15H2,1-5H3,(H,32,33)/t17-,18-,19-,20+,21+,22-,23+,24+,26-,27-,28+/m1/s1	JIFNDZCDNLFAKC-YAODFNMUSA-N	[H][C@@]12CC[C@H]([C@H](C)CCCC(C)C)[C@@]1(C)[C@@H](O)C[C@@]1([H])[C@@]2([H])[C@H](O)C[C@@]2(C[C@H](O)CC[C@]12C)C(O)=O	(1S,2R,5R,7R,9R,10R,11S,14R,15R,16S)-5,9,16-trihydroxy-2,15-dimethyl-14-[(2R)-6-methylheptan-2-yl]tetracyclo[8.7.0.0²,⁷.0¹¹,¹⁵]heptadecane-7-carboxylic acid	C28H48O5	464.678	3.51	-4.55	0.013 g/L	4.47	4.35	-0.4	6	Cholesterols and derivatives	Organic compounds	Lipids and lipid-like molecules	Steroids and steroid derivatives	Cholestane steroids	InChI=1S/C28H48O5/c1-16(2)7-6-8-17(3)19-9-10-20-24-21(13-23(31)27(19,20)5)26(4)12-11-18(29)14-28(26,25(32)33)15-22(24)30/h16-24,29-31H,6-15H2,1-5H3,(H,32,33)/t17-,18-,19-,20+,21+,22-,23+,24+,26-,27-,28+/m1/s1	C28H48O5	464.35	4.35	4.47	148.18	1.58	0.238095	211.7	216.8	213.9	219.73	219.122	219.03	Yes
HMDB02180	InChI=1S/C27H48O5/c1-16(6-5-10-25(2,32)15-28)19-7-8-20-24-21(14-23(31)27(19,20)4)26(3)11-9-18(29)12-17(26)13-22(24)30/h16-24,28-32H,5-15H2,1-4H3/t16-,17+,18-,19-,20+,21+,22-,23+,24+,25?,26+,27-/m1/s1	XZDHXPDYLPEFQI-FIMPYCPFSA-N	[H][C@@]1(CC[C@@]2([H])[C@]3([H])[C@H](O)C[C@]4([H])C[C@H](O)CC[C@]4(C)[C@@]3([H])C[C@H](O)[C@]12C)[C@H](C)CCCC(C)(O)CO	(1S,2S,5R,7S,9R,10R,11S,14R,15R,16S)-14-[(2R)-6,7-dihydroxy-6-methylheptan-2-yl]-2,15-dimethyltetracyclo[8.7.0.0²,⁷.0¹¹,¹⁵]heptadecane-5,9,16-triol	C27H48O5	452.667	2.57	-4.09	0.037 g/L	2.46	14.04	-0.16	6	Pentahydroxy bile acids, alcohols and derivatives	Organic compounds	Lipids and lipid-like molecules	Steroids and steroid derivatives	Bile acids, alcohols and derivatives	InChI=1S/C27H48O5/c1-16(6-5-10-25(2,32)15-28)19-7-8-20-24-21(14-23(31)27(19,20)4)26(3)11-9-18(29)12-17(26)13-22(24)30/h16-24,28-32H,5-15H2,1-4H3/t16-,17+,18-,19-,20+,21+,22-,23+,24+,25?,26+,27-/m1/s1	C27H48O5	452.35	14.04	2.46	138.06	1.51	0.240964	211.2	215.9	207.9	214.076	213.793	213.396	Yes
HMDB02183	InChI=1S/C22H32O2/c1-2-3-4-5-6-7-8-9-10-11-12-13-14-15-16-17-18-19-20-21-22(23)24/h3-4,6-7,9-10,12-13,15-16,18-19H,2,5,8,11,14,17,20-21H2,1H3,(H,23,24)/b4-3-,7-6-,10-9-,13-12-,16-15-,19-18-	MBMBGCFOFBJSGT-KUBAVDMBSA-N	CC\C=C/C\C=C/C\C=C/C\C=C/C\C=C/C\C=C/CCC(O)=O	(4Z,7Z,10Z,13Z,16Z,19Z)-docosa-4,7,10,13,16,19-hexaenoic acid	C22H32O2	328.488	6.83	-6.25	1.860E-04 g/L	6.75	4.89		14	Very long-chain fatty acids	Organic compounds	Lipids and lipid-like molecules	Fatty Acyls	Fatty acids and conjugates	InChI=1S/C22H32O2/c1-2-3-4-5-6-7-8-9-10-11-12-13-14-15-16-17-18-19-20-21-22(23)24/h3-4,6-7,9-10,12-13,15-16,18-19H,2,5,8,11,14,17,20-21H2,1H3,(H,23,24)/b4-3-,7-6-,10-9-,13-12-,16-15-,19-18-	C22H32O2	328.24	4.89	6.75	67.08	2.95	0	186.5	193.9	188.4			238.074	Yes
HMDB02194	InChI=1S/C9H13NO6S/c1-5(11)10-6(8(13)14)4-17-3-2-7(12)9(15)16/h6H,2-4H2,1H3,(H,10,11)(H,13,14)(H,15,16)/t6-/m0/s1	AHFWWWFNCBRMIV-LURJTMIESA-N	CC(=O)N[C@@H](CSCCC(=O)C(O)=O)C(O)=O	4-{[(2R)-2-carboxy-2-acetamidoethyl]sulfanyl}-2-oxobutanoic acid	C9H13NO6S	263.268	-0.23	-2.33	1.22 g/L	-0.42	2.73	-1.5	8	N-acyl-L-alpha-amino acids	Chemical entities	Organic compounds	Organic acids and derivatives	Carboxylic acids and derivatives	InChI=1S/C9H13NO6S/c1-5(11)10-6(8(13)14)4-17-3-2-7(12)9(15)16/h6H,2-4H2,1H3,(H,10,11)(H,13,14)(H,15,16)/t6-/m0/s1	C9H13NO6S	263.046	2.67	0.28	46.2	3.75	0	157.4	162.7	154.1	160.018	160.298	159.407	Yes
HMDB02355	InChI=1S/C23H39NO5S/c1-2-3-4-5-6-7-8-9-10-11-12-13-16-21(30-18-19(24)23(28)29)20(25)15-14-17-22(26)27/h9-13,16,19-21,25H,2-8,14-15,17-18,24H2,1H3,(H,26,27)(H,28,29)/b10-9-,12-11+,16-13+/t19-,20-,21+/m0/s1	KRTWHKZMWCZCIK-VRZYSOTLSA-N	CCCCCCCC\C=C/C=C/C=C/[C@@H](SC[C@H](N)C(O)=O)[C@@H](O)CCCC(O)=O	(5S,6R,7E,9E,11Z)-6-{[(2R)-2-amino-2-carboxyethyl]sulfanyl}-5-hydroxyicosa-7,9,11-trienoic acid	C23H39NO5S	441.624	1.7	-5.44	0.0016 g/L	2.38	2.39	9.13	19	Hydroxyeicosatrienoic acids	Chemical entities	Organic compounds	Lipids and lipid-like molecules	Fatty Acyls	InChI=1S/C23H39NO5S/c1-2-3-4-5-6-7-8-9-10-11-12-13-16-21(30-18-19(24)23(28)29)20(25)15-14-17-22(26)27/h9-13,16,19-21,25H,2-8,14-15,17-18,24H2,1H3,(H,26,27)(H,28,29)/b10-9-,12-11+,16-13+/t19-,20-,21+/m0/s1	C23H39NO5S	441.255	2.39	2.38	99.67	3.96	0	219.1	222.2	208.6	238.729	237.501	239.251	Yes
HMDB02536	InChI=1S/C24H40O4/c1-14(7-10-21(27)28)16-8-9-17-22-18(13-20(26)24(16,17)3)23(2)11-5-4-6-15(23)12-19(22)25/h14-20,22,25-26H,4-13H2,1-3H3,(H,27,28)/t14-,15+,16-,17+,18+,19-,20+,22+,23+,24-/m1/s1	ZHCAAZIHTDCFJX-QLEQUTGBSA-N	[H][C@@]1(CC[C@@]2([H])[C@]3([H])[C@H](O)C[C@]4([H])CCCC[C@]4(C)[C@@]3([H])C[C@H](O)[C@]12C)[C@H](C)CCC(O)=O	(4R)-4-[(1S,2S,7S,9R,10R,11S,14R,15R,16S)-9,16-dihydroxy-2,15-dimethyltetracyclo[8.7.0.0²,⁷.0¹¹,¹⁵]heptadecan-14-yl]pentanoic acid	C24H40O4	392.572	3.16	-4.2	0.025 g/L	3.87	4.48	-0.19	4	Dihydroxy bile acids, alcohols and derivatives	Organic compounds	Lipids and lipid-like molecules	Steroids and steroid derivatives	Bile acids, alcohols and derivatives	InChI=1S/C24H40O4/c1-14(7-10-21(27)28)16-8-9-17-22-18(13-20(26)24(16,17)3)23(2)11-5-4-6-15(23)12-19(22)25/h14-20,22,25-26H,4-13H2,1-3H3,(H,27,28)/t14-,15+,16-,17+,18+,19-,20+,22+,23+,24-/m1/s1	C24H40O4	392.293	4.48	3.87	116.5	1.55	0.28169	195.2	201	200.1	204.744	207.5	205.352	Yes
HMDB02664	InChI=1S/C20H30O5/c1-2-3-6-9-15(21)12-13-17-16(18(22)14-19(17)23)10-7-4-5-8-11-20(24)25/h3-4,6-7,12-13,15-17,19,21,23H,2,5,8-11,14H2,1H3,(H,24,25)/b6-3-,7-4-,13-12+/t15-,16+,17+,19+/m0/s1	CBOMORHDRONZRN-QLOYDKTKSA-N	CC\C=C/C[C@H](O)\C=C\[C@H]1[C@H](O)CC(=O)[C@@H]1C\C=C/CCCC(O)=O	(5Z)-7-[(1R,2R,3R)-3-hydroxy-2-[(1E,3S,5Z)-3-hydroxyocta-1,5-dien-1-yl]-5-oxocyclopentyl]hept-5-enoic acid	C20H30O5	350.449	2.88	-3.6	0.088 g/L	2.86	4.3	-1.7	11	Prostaglandins and related compounds	Organic compounds	Lipids and lipid-like molecules	Fatty Acyls	Eicosanoids	InChI=1S/C20H30O5/c1-2-3-6-9-15(21)12-13-17-16(18(22)14-19(17)23)10-7-4-5-8-11-20(24)25/h3-4,6-7,12-13,15-17,19,21,23H,2,5,8-11,14H2,1H3,(H,24,25)/b6-3-,7-4-,13-12+/t15-,16+,17+,19+/m0/s1	C20H30O5	350.209	4.3	2.86	81.59	2.18	0.0909091	186.1	192.3	185.5	224.308	223.416	223.832	Yes
HMDB02719	InChI=1S/C27H44O/c1-18(2)7-6-8-19(3)23-11-12-24-22-10-9-20-17-21(28)13-15-26(20,4)25(22)14-16-27(23,24)5/h7,9,19,21-25,28H,6,8,10-17H2,1-5H3/t19-,21+,22+,23-,24+,25+,26+,27-/m1/s1	AVSXSVCZWQODGV-DPAQBDIFSA-N	[H][C@@]12CC[C@H]([C@H](C)CCC=C(C)C)[C@@]1(C)CC[C@@]1([H])[C@@]2([H])CC=C2C[C@@H](O)CC[C@]12C	(1S,2R,5S,10S,11S,14R,15R)-2,15-dimethyl-14-[(2R)-6-methylhept-5-en-2-yl]tetracyclo[8.7.0.0²,⁷.0¹¹,¹⁵]heptadec-7-en-5-ol	C27H44O	384.638	6.62	-6.53	1.140E-04 g/L	6.71	18.2	-1.4	4	Cholesterols and derivatives	Organic compounds	Lipids and lipid-like molecules	Steroids and steroid derivatives	Cholestane steroids	InChI=1S/C27H44O/c1-18(2)7-6-8-19(3)23-11-12-24-22-10-9-20-17-21(28)13-15-26(20,4)25(22)14-16-27(23,24)5/h7,9,19,21-25,28H,6,8,10-17H2,1-5H3/t19-,21+,22+,23-,24+,25+,26+,27-/m1/s1	C27H44O	384.339	18.2	6.71	112.65	1.41	0.266667	203.1	209	206.2	218.03	218.081	217.717	Yes
HMDB02752	InChI=1S/C20H30O4/c1-2-3-6-9-17(21)14-12-16-13-15-19(22)18(16)10-7-4-5-8-11-20(23)24/h4,7,12-18,21H,2-3,5-6,8-11H2,1H3,(H,23,24)/b7-4+,14-12+/t16?,17-,18?/m0/s1	MYHXHCUNDDAEOZ-BMVCOECRSA-N	CCCCC[C@H](O)\C=C\C1C=CC(=O)C1C\C=C\CCCC(O)=O	(5E)-7-{2-[(1E,3S)-3-hydroxyoct-1-en-1-yl]-5-oxocyclopent-3-en-1-yl}hept-5-enoic acid	C20H30O4	334.45	4.08	-4.21	0.021 g/L	4.38	4.4	-1.6	12	Prostaglandins and related compounds	Chemical entities	Organic compounds	Lipids and lipid-like molecules	Fatty Acyls	InChI=1S/C20H30O4/c1-2-3-6-9-17(21)14-12-16-13-15-19(22)18(16)10-7-4-5-8-11-20(23)24/h4,7,12-18,21H,2-3,5-6,8-11H2,1H3,(H,23,24)/b7-4+,14-12?/t16?,17-,18?/m0/s1	C20H30O4	334.214	4.4	4.38	75.8	2.17	0.0925926	186.7	193.6	185.5	208.885	206.751	207.743	Yes
HMDB02776	InChI=1S/C20H32O5/c1-2-3-6-9-15(21)12-13-17-16(18(22)14-19(17)23)10-7-4-5-8-11-20(24)25/h4,7,16-17,19,23H,2-3,5-6,8-14H2,1H3,(H,24,25)/b7-4-/t16-,17-,19-/m1/s1	CUJMXIQZWPZMNQ-XYYGWQPLSA-N	CCCCCC(=O)CC[C@H]1[C@H](O)CC(=O)[C@@H]1C\C=C/CCCC(O)=O	(5Z)-7-[(1R,2R,3R)-3-hydroxy-5-oxo-2-(3-oxooctyl)cyclopentyl]hept-5-enoic acid	C20H32O5	352.465	3.55	-3.69	0.072 g/L	3.64	4.25	-2.9	13	Prostaglandins and related compounds	Organic compounds	Lipids and lipid-like molecules	Fatty Acyls	Eicosanoids	InChI=1S/C20H32O5/c1-2-3-6-9-15(21)12-13-17-16(18(22)14-19(17)23)10-7-4-5-8-11-20(24)25/h4,7,16-17,19,23H,2-3,5-6,8-14H2,1H3,(H,24,25)/b7-4-/t16-,17-,19-/m1/s1	C20H32O5	352.225	4.25	3.64	81.59	2.18	0.0877193	195.3	201.9	187.8	201.211	198.89	199.41	Yes
HMDB02780	InChI=1S/C15H14O6/c16-8-4-11(18)9-6-13(20)15(21-14(9)5-8)7-1-2-10(17)12(19)3-7/h1-5,13,15-20H,6H2/t13-,15+/m0/s1	PFTAWBLQPZVEMU-DZGCQCFKSA-N	O[C@H]1CC2=C(O)C=C(O)C=C2O[C@@H]1C1=CC(O)=C(O)C=C1	(2R,3S)-2-(3,4-dihydroxyphenyl)-3,4-dihydro-2H-1-benzopyran-3,5,7-triol	C15H14O6	290.268	1.02	-2.65	0.65 g/L	1.8	9	-3.3	1	Catechins	Chemical entities	Organic compounds	Phenylpropanoids and polyketides	Flavonoids	InChI=1S/C15H14O6/c16-8-4-11(18)9-6-13(20)15(21-14(9)5-8)7-1-2-10(17)12(19)3-7/h1-5,13,15-20H,6H2/t13-,15+/m0/s1	C15H14O6	290.079	9	1.8	73.26	1.45	0.459459	168.5	174.8	154.8	181.272	180.825	180.78	Yes
HMDB02982	InChI=1S/C20H32O4/c1-2-3-6-9-17(21)14-12-16-13-15-19(22)18(16)10-7-4-5-8-11-20(23)24/h12,14,17,21H,2-11,13,15H2,1H3,(H,23,24)/b14-12+/t17-/m0/s1	YBHMPNRDOVPQIN-VSOYFRJCSA-N	CCCCC[C@H](O)\C=C\C1=C(CCCCCCC(O)=O)C(=O)CC1	7-{2-[(1E,3S)-3-hydroxyoct-1-en-1-yl]-5-oxocyclopent-1-en-1-yl}heptanoic acid	C20H32O4	336.466	3.99	-4.38	0.014 g/L	4.55	4.3	-1.6	13	Prostaglandins and related compounds	Chemical entities	Organic compounds	Lipids and lipid-like molecules	Fatty Acyls	InChI=1S/C20H32O4/c1-2-3-6-9-17(21)14-12-16-13-15-19(22)18(16)10-7-4-5-8-11-20(23)24/h12,14,17,21H,2-11,13,15H2,1H3,(H,23,24)/t17-/m0/s1	C20H32O4	336.23	4.3	4.55	75.8	2.17	0.0892857	190.7	197.4	186.9	215.69	215.292	216.559	Yes
HMDB03039	InChI=1S/C21H26O3/c1-14(8-7-9-15(2)12-21(22)23)10-11-19-16(3)13-20(24-6)18(5)17(19)4/h7-13H,1-6H3,(H,22,23)/b9-7+,11-10+,14-8+,15-12-	IHUNBGSDBOWDMA-UGOGCBOOSA-N	COC1=C(C)C(C)=C(\C=C\C(\C)=C\C=C\C(\C)=C/C(O)=O)C(C)=C1	(2Z,4E,6E,8E)-9-(4-methoxy-2,3,6-trimethylphenyl)-3,7-dimethylnona-2,4,6,8-tetraenoic acid	C21H26O3	326.429	5.2	-5.83	4.780E-04 g/L	5.59	5.01	-4.8	6	Retinoids	Chemical entities	Organic compounds	Lipids and lipid-like molecules	Prenol lipids	InChI=1S/C21H26O3/c1-14(8-7-9-15(2)12-21(22)23)10-11-19-16(3)13-20(24-6)18(5)17(19)4/h7-13H,1-6H3,(H,22,23)/b9-7+,11-10+,14-8+,15-12?	C21H26O3	326.188	5.01	5.59	79.3	2.29	0.12	190.2	197.7	193.5	217.647	214.909	215.727	Yes
HMDB03099	InChI=1S/C6H6N4O3/c1-10-4(11)2-3(9-6(10)13)8-5(12)7-2/h1H3,(H,9,13)(H2,7,8,12)	QFDRTQONISXGJA-UHFFFAOYSA-N	CN1C(=O)NC2=C(NC(=O)N2)C1=O	1-methyl-2,3,6,7,8,9-hexahydro-1H-purine-2,6,8-trione	C6H6N4O3	182.137	-1.15	-1.75	3.23 g/L	-1.3	7.67	-6.2	0	Xanthines	Chemical entities	Organic compounds	Organoheterocyclic compounds	Imidazopyrimidines	InChI=1S/C6H6N4O3/c1-10-4(11)2-3(9-6(10)13)8-5(12)7-2/h1H3,(H,9,13)(H2,7,8,12)	C6H6N4O3	182.044	2.9	0.21	36.4	1.8	0.5	137.7	144.1	129.7	140.463	140.248	138.922	Yes
HMDB03152	InChI=1S/C7H8N2O/c1-8-7(10)6-3-2-4-9-5-6/h2-5H,1H3,(H,8,10)	ZYVXHFWBYUDDBM-UHFFFAOYSA-N	CNC(=O)C1=CN=CC=C1	N-methylpyridine-3-carboxamide	C7H8N2O	136.151	-0.21	-0.87	18.6 g/L	-0.17	13.75	3.62	1	Nicotinamides	Chemical entities	Organic compounds	Organoheterocyclic compounds	Pyridines and derivatives	InChI=1S/C7H8N2O/c1-8-7(10)6-3-2-4-9-5-6/h2-5H,1H3,(H,8,10)	C7H8N2O	136.064	7.3	0.65	22.38	2.24	0.333333	127.8	134.3	122.6	128.65	127.69	127.885	Yes
HMDB03162	InChI=1S/C6H6N4O/c1-10-3-9-5-4(10)6(11)8-2-7-5/h2-3H,1H3,(H,7,8,11)	CBQMKYHLDADRLN-UHFFFAOYSA-N	CN1C=NC2=C1C(=O)N=CN2	7-methyl-6,7-dihydro-3H-purin-6-one	C6H6N4O	150.138	-0.65	-1.46	5.16 g/L	-0.14	8.17	2.13	0	Hypoxanthines	Chemical entities	Organic compounds	Organoheterocyclic compounds	Imidazopyrimidines	InChI=1S/C6H6N4O/c1-10-3-9-5-4(10)6(11)8-2-7-5/h2-3H,1H3,(H,7,8,11)	C6H6N4O	150.054	12.49	0.18	28.2	2.08	0.555556	127	133.4	124.1	128.066	127.592	127.532	Yes
HMDB03252	InChI=1S/C20H34O6/c1-2-3-6-9-15(21)12-13-18-16(17(22)14-20(25)26-18)10-7-4-5-8-11-19(23)24/h4,7,12-13,15-18,20-22,25H,2-3,5-6,8-11,14H2,1H3,(H,23,24)/b7-4-,13-12+/t15-,16-,17-,18+,20?/m0/s1	XNRNNGPBEPRNAR-JQBLCGNGSA-N	CCCCC[C@H](O)\C=C\[C@H]1OC(O)C[C@H](O)[C@@H]1C\C=C/CCCC(O)=O	(5Z)-7-[(2R,3S,4S)-4,6-dihydroxy-2-[(1E,3S)-3-hydroxyoct-1-en-1-yl]oxan-3-yl]hept-5-enoic acid	C20H34O6	370.48	3.18	-3.18	0.25 g/L	2.92	4.27	-2.8	12	Thromboxanes	Chemical entities	Organic compounds	Lipids and lipid-like molecules	Fatty Acyls	InChI=1S/C20H34O6/c1-2-3-6-9-15(21)12-13-18-16(17(22)14-20(25)26-18)10-7-4-5-8-11-19(23)24/h4,7,12-13,15-18,20-22,25H,2-3,5-6,8-11,14H2,1H3,(H,23,24)/b7-4-,13-12+/t15-,16-,17-,18+,20?/m0/s1	C20H34O6	370.236	4.27	2.92	86.76	2.34	0.1	196.3	202.4	187.3	220.742	219.357	219.722	Yes
HMDB04063	InChI=1S/C10H15NO3/c1-11-6-9(13)7-3-4-8(12)10(5-7)14-2/h3-5,9,11-13H,6H2,1-2H3	JWJCTZKFYGDABJ-UHFFFAOYSA-N	CNCC(O)C1=CC(OC)=C(O)C=C1	4-[1-hydroxy-2-(methylamino)ethyl]-2-methoxyphenol	C10H15NO3	197.231	-0.27	-1.18	13 g/L	-0.00068	10.05	9.25	4	Methoxyphenols	Chemical entities	Organic compounds	Benzenoids	Phenols	InChI=1/C10H15NO3/c1-11-6-9(13)7-3-4-8(12)10(5-7)14-2/h3-5,9,11-13H,6H2,1-2H3	C10H15NO3	197.105	10.05	0	37.44	2.41	0.206897	145	150.3	143.3	153.779	153.314	152.934	Yes
HMDB04308	InChI=1S/C7H8N4O3/c1-10-3-4(11(2)7(10)14)8-6(13)9-5(3)12/h1-2H3,(H2,8,9,12,13)	ZWFQLYWQCGUUNB-UHFFFAOYSA-N	CN1C(=O)N(C)C2=C1NC(=O)NC2=O	7,9-dimethyl-2,3,6,7,8,9-hexahydro-1H-purine-2,6,8-trione	C7H8N4O3	196.163	-0.74	-1.29	10.1 g/L	-1.1	8.13	-6	0	Xanthines	Chemical entities	Organic compounds	Organoheterocyclic compounds	Imidazopyrimidines	InChI=1S/C7H8N4O3/c1-10-3-4(11(2)7(10)14)8-6(13)9-5(3)12/h1-2H3,(H2,8,9,12,13)	C7H8N4O3	196.06	11.08	0.57	41.13	2.2	0.434783	141	147.7	136.7	144.519	144.803	144.502	Yes
HMDB04482	InChI=1S/C24H32O8/c1-24-8-7-12-13(15(24)5-6-18(24)25)4-3-11-9-17(16(30-2)10-14(11)12)31-23-21(28)19(26)20(27)22(29)32-23/h9-10,12-13,15,19-23,26-29H,3-8H2,1-2H3/t12-,13+,15-,19-,20-,21+,22-,23+,24-/m0/s1	CLTGLDLWQUZPJU-OOJOVCNMSA-N	[H][C@@]12CCC(=O)[C@@]1(C)CC[C@]1([H])C3=CC(OC)=C(O[C@@H]4O[C@H](O)[C@@H](O)[C@H](O)[C@H]4O)C=C3CC[C@@]21[H]	(1S,10R,11S,15S)-4-methoxy-15-methyl-5-{[(2R,3R,4S,5S,6S)-3,4,5,6-tetrahydroxyoxan-2-yl]oxy}tetracyclo[8.7.0.0²,⁷.0¹¹,¹⁵]heptadeca-2,4,6-trien-14-one	C24H32O8	448.506	1.35	-3.05	0.4 g/L	2.15	11.22	-3.7	3	Steroidal glycosides	Chemical entities	Organic compounds	Lipids and lipid-like molecules	Steroids and steroid derivatives	InChI=1S/C24H32O8/c1-24-8-7-12-13(15(24)5-6-18(24)25)4-3-11-9-17(16(30-2)10-14(11)12)31-23-21(28)19(26)20(27)22(29)32-23/h9-10,12-13,15,19-23,26-29H,3-8H2,1-2H3/t12-,13+,15-,19-,20-,21+,22-,23+,24-/m0/s1	C24H32O8	448.21	11.22	2.15	137.46	1.28	0.382353	220.8	226.1	202.3	229.451	228.771	229.924	Yes
HMDB04673	InChI=1S/C20H32O3/c1-2-3-4-5-9-12-15-18-19(23-18)16-13-10-7-6-8-11-14-17-20(21)22/h6,8-10,12-13,18-19H,2-5,7,11,14-17H2,1H3,(H,21,22)/b8-6+,12-9+,13-10+	DXOYQVHGIODESM-ATELOPIESA-N	CCCCC\C=C\CC1OC1C\C=C\C\C=C\CCCC(O)=O	(5E,8E)-10-{3-[(2E)-oct-2-en-1-yl]oxiran-2-yl}deca-5,8-dienoic acid	C20H32O3	320.466	6.25	-5.99	3.270E-04 g/L	5.65	4.82	-4.2	14	Hepoxilins	Chemical entities	Organic compounds	Lipids and lipid-like molecules	Fatty Acyls	InChI=1/C20H32O3/c1-2-3-4-5-9-12-15-18-19(23-18)16-13-10-7-6-8-11-14-17-20(21)22/h6,8-10,12-13,18-19H,2-5,7,11,14-17H2,1H3,(H,21,22)/b8-6+,12-9+,13-10+	C20H32O3	320.235	4.82	5.65	65.67	1.66	0.0545455	192.5	199.9	183	228.842	227.426	226.99	Yes
HMDB04699	InChI=1S/C20H32O4/c1-2-3-4-5-6-7-8-9-10-13-16-19(24-23)17-14-11-12-15-18-20(21)22/h6-7,9-11,13-14,16,19,23H,2-5,8,12,15,17-18H2,1H3,(H,21,22)/b7-6-,10-9-,14-11-,16-13+/t19-/m1/s1	QQUFCXFFOZDXLA-VYOQERLCSA-N	CCCCC\C=C/C\C=C/C=C/[C@H](C\C=C/CCCC(O)=O)OO	(5Z,8S,9E,11Z,14Z)-8-hydroperoxyicosa-5,9,11,14-tetraenoic acid	C20H32O4	336.466	5.91	-5.3	0.0017 g/L	5.81	4.39	-4.2	15	Hydroperoxyeicosatetraenoic acids	Chemical entities	Organic compounds	Lipids and lipid-like molecules	Fatty Acyls	InChI=1S/C20H32O4/c1-2-3-4-5-6-7-8-9-10-13-16-19(24-23)17-14-11-12-15-18-20(21)22/h6-7,9-11,13-14,16,19,23H,2-5,8,12,15,17-18H2,1H3,(H,21,22)/b7-6-,10-9-,14-11-,16-13+/t19-/m1/s1	C20H32O4	336.23	4.39	5.81	69.55	3.3	0	193.9	201.1	180.6	228.083	229.054	229.087	Yes
HMDB05066	InChI=1S/C21H41NO4/c1-5-6-7-8-9-10-11-12-13-14-15-16-21(25)26-19(17-20(23)24)18-22(2,3)4/h19H,5-18H2,1-4H3/t19-/m1/s1	PSHXNVGSVNEJBD-LJQANCHMSA-N	CCCCCCCCCCCCCC(=O)O[C@H](CC([O-])=O)C[N+](C)(C)C	(3R)-3-(tetradecanoyloxy)-4-(trimethylazaniumyl)butanoate	C21H41NO4	371.555	0.86	-7.4	1.690E-05 g/L	1.14	4.22	-7.1	18	Acyl carnitines	Chemical entities	Organic compounds	Lipids and lipid-like molecules	Fatty Acyls	InChI=1S/C21H41NO4/c1-5-6-7-8-9-10-11-12-13-14-15-16-21(25)26-19(17-20(23)24)18-22(2,3)4/h19H,5-18H2,1-4H3/p+1/t19-/m1/s1	C21H42NO4	372.311	4.22	1.14	81.69	3.68	0	194.3	199.6	197.2	226.997	225.654	225.122	Yes
HMDB05081	InChI=1S/C20H30O3/c1-2-3-4-5-6-7-8-9-10-11-12-13-14-16-19(21)17-15-18-20(22)23/h3-4,6-7,9-10,12-14,16,19,21H,2,5,8,11,15,17-18H2,1H3,(H,22,23)/b4-3-,7-6-,10-9-,13-12-,16-14+	FTAGQROYQYQRHF-FCWZHQICSA-N	CC\C=C/C\C=C/C\C=C/C\C=C/C=C/C(O)CCCC(O)=O	(6E,8Z,11Z,14Z,17Z)-5-hydroxyicosa-6,8,11,14,17-pentaenoic acid	C20H30O3	318.45	5.54	-5.05	0.0029 g/L	4.99	4.58	-1.5	13	Hydroxyeicosapentaenoic acids	Chemical entities	Organic compounds	Lipids and lipid-like molecules	Fatty Acyls	InChI=1/C20H30O3/c1-2-3-4-5-6-7-8-9-10-11-12-13-14-16-19(21)17-15-18-20(22)23/h3-4,6-7,9-10,12-14,16,19,21H,2,5,8,11,15,17-18H2,1H3,(H,22,23)/b4-3-,7-6-,10-9-,13-12-,16-14+	C20H30O3	318.219	4.58	4.99	64.65	3.09	0	179.2	186.2	181.6	226.072	225.527	226.943	Yes
HMDB05082	InChI=1S/C20H32O5/c1-2-3-8-14-18(22)19(23)15-10-7-5-4-6-9-12-17(21)13-11-16-20(24)25/h4-7,9-10,12,15,17-19,21-23H,2-3,8,11,13-14,16H2,1H3,(H,24,25)/b6-4-,7-5+,12-9+,15-10+/t17-,18+,19-/m1/s1	UXVRTOKOJOMENI-WLPVFMORSA-N	CCCCC[C@H](O)[C@H](O)\C=C\C=C\C=C/C=C/[C@@H](O)CCCC(O)=O	(5S,6E,8Z,10E,12E,14R,15S)-5,14,15-trihydroxyicosa-6,8,10,12-tetraenoic acid	C20H32O5	352.465	4.54	-3.88	0.047 g/L	3.05	4.65	-1.5	14	Lipoxins	Chemical entities	Organic compounds	Lipids and lipid-like molecules	Fatty Acyls	InChI=1S/C20H32O5/c1-2-3-8-14-18(22)19(23)15-10-7-5-4-6-9-12-17(21)13-11-16-20(24)25/h4-7,9-10,12,15,17-19,21-23H,2-3,8,11,13-14,16H2,1H3,(H,24,25)/b6-4-,7-5+,12-9+,15-10+/t17-,18+,19-/m1/s1	C20H32O5	352.225	4.65	3.05	75.03	3.37	0	189.6	195.8	183.5	230.977	230.409	229.773	Yes
HMDB05083	InChI=1S/C20H34O5/c1-2-3-6-9-15(21)12-13-17-16(18(22)14-19(17)23)10-7-4-5-8-11-20(24)25/h4,7,12-13,15-19,21-23H,2-3,5-6,8-11,14H2,1H3,(H,24,25)/b7-4-,13-12+/t15-,16-,17+,18-,19+/m0/s1	PXGPLTODNUVGFL-NAPLMKITSA-N	CCCCC[C@H](O)\C=C\[C@H]1[C@H](O)C[C@H](O)[C@H]1C\C=C/CCCC(O)=O	(5Z)-7-[(1S,2R,3R,5S)-3,5-dihydroxy-2-[(1E,3S)-3-hydroxyoct-1-en-1-yl]cyclopentyl]hept-5-enoic acid	C20H34O5	354.481	3.11	-3.48	0.12 g/L	2.61	4.36	-1.6	12	Prostaglandins and related compounds	Organic compounds	Lipids and lipid-like molecules	Fatty Acyls	Eicosanoids	InChI=1S/C20H34O5/c1-2-3-6-9-15(21)12-13-17-16(18(22)14-19(17)23)10-7-4-5-8-11-20(24)25/h4,7,12-13,15-19,21-23H,2-3,5-6,8-11,14H2,1H3,(H,24,25)/b7-4-,13-12+/t15-,16-,17+,18-,19+/m0/s1	C20H34O5	354.241	4.36	2.61	81.59	2.18	0.0847458	187.3	193.2	186	216.322	214.089	215.413	Yes
HMDB05102	InChI=1S/C20H34O5/c1-2-3-6-9-15(21)12-13-17-16(18(22)14-19(17)23)10-7-4-5-8-11-20(24)25/h12-13,15-18,21-22H,2-11,14H2,1H3,(H,24,25)/b13-12+/t15-,16+,17+,18-/m0/s1	CIMMACURCPXICP-PNQRDDRVSA-N	CCCCC[C@H](O)\C=C\[C@@H]1[C@@H](CCCCCCC(O)=O)[C@@H](O)CC1=O	7-[(1R,2R,5S)-5-hydroxy-2-[(1E,3S)-3-hydroxyoct-1-en-1-yl]-3-oxocyclopentyl]heptanoic acid	C20H34O5	354.481	3.12	-3.67	0.075 g/L	3.59	4.45	-1.6	13	Prostaglandins and related compounds	Organic compounds	Lipids and lipid-like molecules	Fatty Acyls	Eicosanoids	InChI=1S/C20H34O5/c1-2-3-6-9-15(21)12-13-17-16(18(22)14-19(17)23)10-7-4-5-8-11-20(24)25/h12-13,15-18,21-22H,2-11,14H2,1H3,(H,24,25)/b13-12+/t15-,16+,17+,18-/m0/s1	C20H34O5	354.241	4.45	3.59	81.59	2.18	0.0847458	193.4	199.6	187.8	218.782	218.362	218.637	Yes
HMDB05832	InChI=1S/C20H28O3/c1-18-7-4-12(21)10-16(18)17(22)11-13-14(18)5-8-19(2)15(13)6-9-20(19,3)23/h4,7,10,13-15,17,22-23H,5-6,8-9,11H2,1-3H3/t13-,14+,15+,17-,18-,19+,20+/m1/s1	OBCJFTMGLMNCTJ-INIPNLRTSA-N	[H][C@@]12CC[C@](C)(O)[C@@]1(C)CC[C@@]1([H])[C@@]2([H])C[C@@H](O)C2=CC(=O)C=C[C@]12C	(1S,2R,8R,10R,11S,14S,15S)-8,14-dihydroxy-2,14,15-trimethyltetracyclo[8.7.0.0²,⁷.0¹¹,¹⁵]heptadeca-3,6-dien-5-one	C20H28O3	316.435	2.62	-3.39	0.13 g/L	2.41	14.53	-0.53	0	Androgens and derivatives	Organic compounds	Lipids and lipid-like molecules	Steroids and steroid derivatives	Androstane steroids	InChI=1S/C20H28O3/c1-18-7-4-12(21)10-16(18)17(22)11-13-14(18)5-8-19(2)15(13)6-9-20(19,3)23/h4,7,10,13-15,17,22-23H,5-6,8-9,11H2,1-3H3/t13-,14+,15+,17-,18-,19+,20+/m1/s1	C20H28O3	316.204	14.53	2.41	90.27	1.61	0.37037	178.4	184.9	177.8	186.595	185.232	184.738	Yes
HMDB05844	InChI=1S/C20H32O5/c1-2-3-6-9-15(21)12-13-17-16(18(22)14-19(17)23)10-7-4-5-8-11-20(24)25/h4,7,12-13,15-17,19,21,23H,2-3,5-6,8-11,14H2,1H3,(H,24,25)/b7-4-,13-12+/t15-,16-,17+,19+/m0/s1	XEYBRNLFEZDVAW-CLQOMRTCSA-N	CCCCC[C@H](O)\C=C\[C@H]1[C@H](O)CC(=O)[C@H]1C\C=C/CCCC(O)=O	(5Z)-7-[(1S,2R,3R)-3-hydroxy-2-[(1E,3S)-3-hydroxyoct-1-en-1-yl]-5-oxocyclopentyl]hept-5-enoic acid	C20H32O5	352.465	3.31	-3.9	0.044 g/L	3.23	4.3	-1.6	12	Prostaglandins and related compounds	Organic compounds	Lipids and lipid-like molecules	Fatty Acyls	Eicosanoids	InChI=1S/C20H32O5/c1-2-3-6-9-15(21)12-13-17-16(18(22)14-19(17)23)10-7-4-5-8-11-20(24)25/h4,7,12-13,15-17,19,21,23H,2-3,5-6,8-11,14H2,1H3,(H,24,25)/b7-4-,13-12+/t15-,16-,17+,19+/m0/s1	C20H32O5	352.225	4.3	3.23	81.59	2.18	0.0877193	190.8	197	186	201.224	202.2	203.216	Yes
HMDB05895	InChI=1S/C18H22O3/c1-18-9-8-11-10-4-6-15(19)17(21)13(10)3-2-12(11)14(18)5-7-16(18)20/h4,6,11-12,14,19,21H,2-3,5,7-9H2,1H3/t11?,12?,14?,18-/m1/s1	XQZVQQZZOVBNLU-KQWCVQSUSA-N	C[C@@]12CCC3C(CCC4=C3C=CC(O)=C4O)C1CCC2=O	(15R)-5,6-dihydroxy-15-methyltetracyclo[8.7.0.0²,⁷.0¹¹,¹⁵]heptadeca-2(7),3,5-trien-14-one	C18H22O3	286.365	3	-4.04	0.026 g/L	4.01	9.69	-6.3	0	Estrogens and derivatives	Chemical entities	Organic compounds	Lipids and lipid-like molecules	Steroids and steroid derivatives	InChI=1S/C18H22O3/c1-18-9-8-11-10-4-6-15(19)17(21)13(10)3-2-12(11)14(18)5-7-16(18)20/h4,6,11-12,14,19,21H,2-3,5,7-9H2,1H3/t11?,12?,14?,18-/m1/s1	C18H22O3	286.157	9.69	4.01	77.29	1.32	0.434783	168.3	175.9	168	178.928	177.257	177.036	Yes
HMDB05943	InChI=1S/C21H36/c1-4-15-9-11-18-17-10-8-16-7-5-6-13-20(16,2)19(17)12-14-21(15,18)3/h15-19H,4-14H2,1-3H3	JWMFYGXQPXQEEM-UHFFFAOYSA-N	CCC1CCC2C3CCC4CCCCC4(C)C3CCC12C	14-ethyl-2,15-dimethyltetracyclo[8.7.0.0²,⁷.0¹¹,¹⁵]heptadecane	C21H36	288.51	6.69	-7.32	1.370E-05 g/L	6.55			1	Pregnane steroids	Chemical entities	Organic compounds	Lipids and lipid-like molecules	Steroids and steroid derivatives	InChI=1/C21H36/c1-4-15-9-11-18-17-10-8-16-7-5-6-13-20(16,2)19(17)12-14-21(15,18)3/h15-19H,4-14H2,1-3H3	C21H36	288.282		6.55	77.92	1.35	0.333333	170.4	176.2	194.4				Yes
HMDB06013	InChI=1S/C21H36O2/c1-13-11-14-12-15(22)5-8-19(14,2)16-6-9-20(3)17(18(13)16)7-10-21(20,4)23/h13-18,22-23H,5-12H2,1-4H3/t13-,14-,15-,16+,17+,18-,19+,20+,21+/m1/s1	ZWQUPIDNCOVROC-HEEAJRSSSA-N	[H][C@@]12CC[C@](C)(O)[C@@]1(C)CC[C@@]1([H])[C@@]2([H])[C@H](C)C[C@]2([H])C[C@H](O)CC[C@]12C	(1S,2S,5R,7R,9R,10R,11S,14S,15S)-2,9,14,15-tetramethyltetracyclo[8.7.0.0²,⁷.0¹¹,¹⁵]heptadecane-5,14-diol	C21H36O2	320.509	4.23	-5.16	0.0022 g/L	3.77	18.3	-0.47	0	Androgens and derivatives	Organic compounds	Lipids and lipid-like molecules	Steroids and steroid derivatives	Androstane steroids	InChI=1S/C21H36O2/c1-13-11-14-12-15(22)5-8-19(14,2)16-6-9-20(3)17(18(13)16)7-10-21(20,4)23/h13-18,22-23H,5-12H2,1-4H3/t13-,14-,15-,16+,17+,18-,19+,20+,21+/m1/s1	C21H36O2	320.272	18.3	3.77	90.38	1.62	0.322581	184	190.2	180.5	182.211	181.877	186.53	Yes
HMDB06031	InChI=1S/C19H28O3/c1-18-8-7-12(20)9-11(18)3-4-13-14-5-6-16(22)19(14,2)10-15(21)17(13)18/h11-14,17,20H,3-10H2,1-2H3/t11-,12-,13+,14+,17-,18+,19+/m1/s1	IUNYGQONJQTULL-UKZLPJRTSA-N	[H][C@@]12CCC(=O)[C@@]1(C)CC(=O)[C@@]1([H])[C@@]2([H])CC[C@]2([H])C[C@H](O)CC[C@]12C	(1S,2S,5R,7R,10S,11S,15S)-5-hydroxy-2,15-dimethyltetracyclo[8.7.0.0²,⁷.0¹¹,¹⁵]heptadecane-14,17-dione	C19H28O3	304.424	2.7	-3.73	0.057 g/L	2.84	18.09	-1.4	0	Androgens and derivatives	Organic compounds	Lipids and lipid-like molecules	Steroids and steroid derivatives	Androstane steroids	InChI=1S/C19H28O3/c1-18-8-7-12(20)9-11(18)3-4-13-14-5-6-16(22)19(14,2)10-15(21)17(13)18/h11-14,17,20H,3-10H2,1-2H3/t11-,12-,13+,14+,17-,18+,19+/m1/s1	C19H28O3	304.204	18.3	2.84	84.37	1.68	0.377358	178.7	185.4	172.9	179.206	178.698	178.774	Yes
HMDB06037	InChI=1S/C6H7N5O2/c1-11-2-3(9-6(11)13)8-5(7)10-4(2)12/h1H3,(H4,7,8,9,10,12,13)	VHPXSVXJBWZORQ-UHFFFAOYSA-N	CN1C(=O)NC2=C1C(=O)N=C(N)N2	2-amino-7-methyl-6,7,8,9-tetrahydro-3H-purine-6,8-dione	C6H7N5O2	181.152	-1.15	-1.78	3.03 g/L	-1.6	8.17	0.51	0	Hypoxanthines	Chemical entities	Organic compounds	Organoheterocyclic compounds	Imidazopyrimidines	InChI=1S/C6H7N5O2/c1-11-2-3(9-6(11)13)8-5(7)10-4(2)12/h1H3,(H4,7,8,9,10,12,13)	C6H7N5O2	181.06	7.86	0.19	36.45	1.82	0.47619	135.3	141.2	131.5	139.089	139.794	139.154	Yes
HMDB06219	InChI=1S/C20H28O2/c1-15(8-6-9-16(2)14-19(21)22)11-12-18-17(3)10-7-13-20(18,4)5/h6,8-9,11-12,14H,7,10,13H2,1-5H3,(H,21,22)/b9-6+,12-11+,15-8+,16-14-	SHGAZHPCJJPHSC-XFYACQKRSA-N	C\C(\C=C\C1=C(C)CCCC1(C)C)=C/C=C/C(/C)=C\C(O)=O	(2Z,4E,6E,8E)-3,7-dimethyl-9-(2,6,6-trimethylcyclohex-1-en-1-yl)nona-2,4,6,8-tetraenoic acid	C20H28O2	300.435	5.66	-4.8	0.0048 g/L	5.01	5		5	Retinoids	Organic compounds	Lipids and lipid-like molecules	Prenol lipids	Retinoids	InChI=1S/C20H28O2/c1-15(8-6-9-16(2)14-19(21)22)11-12-18-17(3)10-7-13-20(18,4)5/h6,8-9,11-12,14H,7,10,13H2,1-5H3,(H,21,22)/b9-6+,12-11+,15-8+,16-14?	C20H28O2	300.209	5	5.01	69.81	2.23	0.12	175.1	182.9	190.7			202.703	Yes
HMDB06246	InChI=1S/C24H40O2/c1-2-3-4-5-6-7-8-9-10-11-12-13-14-15-16-17-18-19-20-21-22-23-24(25)26/h6-7,9-10,12-13,15-16H,2-5,8,11,14,17-23H2,1H3,(H,25,26)/b7-6-,10-9-,13-12-,16-15-	MMJZTSLHOIGZPU-DOFZRALJSA-N	CCCCC\C=C/C\C=C/C\C=C/C\C=C/CCCCCCCC(O)=O	(9Z,12Z,15Z,18Z)-tetracosa-9,12,15,18-tetraenoic acid	C24H40O2	360.573	7.93	-7.1	2.890E-05 g/L	8.37	4.99		18	Very long-chain fatty acids	Chemical entities	Organic compounds	Lipids and lipid-like molecules	Fatty Acyls	InChI=1S/C24H40O2/c1-2-3-4-5-6-7-8-9-10-11-12-13-14-15-16-17-18-19-20-21-22-23-24(25)26/h6-7,9-10,12-13,15-16H,2-5,8,11,14,17-23H2,1H3,(H,25,26)/b7-6-,10-9-,13-12-,16-15-	C24H40O2	360.303	4.99	8.37	74.67	2.97	0	202.3	209.1	196.2			249.416	Yes
HMDB06281	InChI=1S/C27H46O3/c1-17(16-28)6-5-7-18(2)21-8-9-22-25-23(11-13-27(21,22)4)26(3)12-10-20(29)14-19(26)15-24(25)30/h15,17-18,20-25,28-30H,5-14,16H2,1-4H3/t17?,18-,20+,21-,22+,23+,24-,25+,26+,27-/m1/s1	RXMHNAKZMGJANZ-DTTSCKGMSA-N	[H][C@@]1(CC[C@@]2([H])[C@]3([H])[C@H](O)C=C4C[C@@H](O)CC[C@]4(C)[C@@]3([H])CC[C@]12C)[C@H](C)CCCC(C)CO	(1S,2R,5S,9S,10S,11S,14R,15R)-14-[(2R)-7-hydroxy-6-methylheptan-2-yl]-2,15-dimethyltetracyclo[8.7.0.0²,⁷.0¹¹,¹⁵]heptadec-7-ene-5,9-diol	C27H46O3	418.652	4.67	-4.92	0.0051 g/L	4.6	17.42	-0.78	6	Trihydroxy bile acids, alcohols and derivatives	Organic compounds	Lipids and lipid-like molecules	Steroids and steroid derivatives	Bile acids, alcohols and derivatives	InChI=1S/C27H46O3/c1-17(16-28)6-5-7-18(2)21-8-9-22-25-23(11-13-27(21,22)4)26(3)12-10-20(29)14-19(26)15-24(25)30/h15,17-18,20-25,28-30H,5-14,16H2,1-4H3/t17?,18-,20+,21-,22+,23+,24-,25+,26+,27-/m1/s1	C27H46O3	418.345	17.42	4.6	124.5	1.34	0.253165	210.1	215.7	205.5	218.226	216.399	217.635	Yes
HMDB06285	InChI=1S/C20H26O3/c1-14(7-6-8-15(2)13-19(22)23)9-10-17-16(3)18(21)11-12-20(17,4)5/h6-10,13H,11-12H2,1-5H3,(H,22,23)/b8-6+,10-9+,14-7+,15-13+	GGCUJPCCTQNTJF-FRCNGJHJSA-N	C\C(\C=C\C1=C(C)C(=O)CCC1(C)C)=C/C=C/C(/C)=C/C(O)=O	(2E,4E,6E,8E)-3,7-dimethyl-9-(2,6,6-trimethyl-3-oxocyclohex-1-en-1-yl)nona-2,4,6,8-tetraenoic acid	C20H26O3	314.419	4.94	-4.71	0.0062 g/L	4.35	5	-4.8	5	Retinoids	Chemical entities	Organic compounds	Lipids and lipid-like molecules	Prenol lipids	InChI=1S/C20H26O3/c1-14(7-6-8-15(2)13-19(22)23)9-10-17-16(3)18(21)11-12-20(17,4)5/h6-10,13H,11-12H2,1-5H3,(H,22,23)/b8-6?,10-9?,14-7+,15-13?	C20H26O3	314.188	5	4.35	75.12	2.2	0.122449	180.2	187.8	190	206.898	205.552	205.991	Yes
HMDB06353	InChI=1S/C15H29O4P/c1-13(2)7-5-8-14(3)9-6-10-15(4)11-12-19-20(16,17)18/h7,9,15H,5-6,8,10-12H2,1-4H3,(H2,16,17,18)/b14-9+	DZHSRPJGCZHWOM-NTEUORMPSA-N			(C5H8)nC10H21O4P									Sesquiterpenoids	Chemical entities	Organic compounds	Lipids and lipid-like molecules	Prenol lipids	InChI=1/C15H29O4P/c1-13(2)7-5-8-14(3)9-6-10-15(4)11-12-19-20(16,17)18/h7,9,15H,5-6,8,10-12H2,1-4H3,(H2,16,17,18)/b14-9+	C15H29O4P	304.18	1.8	4.29	56.4	3.48	0						180.853	Yes
HMDB06552	InChI=1S/C17H12O6/c1-20-10-6-11-14(8-4-5-21-17(8)22-11)15-13(10)7-2-3-9(18)12(7)16(19)23-15/h4-6,8,17H,2-3H2,1H3	OQIQSTLJSLGHID-UHFFFAOYSA-N	COC1=C2C3=C(C(=O)CC3)C(=O)OC2=C2C3C=COC3OC2=C1	11-methoxy-6,8,19-trioxapentacyclo[10.7.0.0²,⁹.0³,⁷.0¹³,¹⁷]nonadeca-1,4,9,11,13(17)-pentaene-16,18-dione	C17H12O6	312.274	1.73	-3.13	0.23 g/L	1.58	17.79	-4.4	1	Difurocoumarocyclopentenones	Chemical entities	Organic compounds	Phenylpropanoids and polyketides	Coumarins and derivatives	InChI=1/C17H12O6/c1-20-10-6-11-14(8-4-5-21-17(8)22-11)15-13(10)7-2-3-9(18)12(7)16(19)23-15/h4-6,8,17H,2-3H2,1H3	C17H12O6	312.063	19.59	1.58	90	1.33	0.589744	176.5	183.4	167.2	179.36	180.59	179.511	Yes
HMDB06560	InChI=1S/C27H44O/c1-19(2)8-6-9-21(4)25-15-16-26-22(10-7-17-27(25,26)5)12-13-23-18-24(28)14-11-20(23)3/h10,12-13,19,21,24-26,28H,6-9,11,14-18H2,1-5H3/b13-12+/t21-,24+,25-,26+,27-/m1/s1	YUGCAAVRZWBXEQ-FMCTZRJNSA-N	CC(C)CCC[C@@H](C)[C@@]1([H])CC[C@@]2([H])C(=CCC[C@]12C)\C=C\C1=C(C)CC[C@H](O)C1	(1S)-3-[(E)-2-[(1R,3aR,7aR)-7a-methyl-1-[(2R)-6-methylheptan-2-yl]-2,3,3a,6,7,7a-hexahydro-1H-inden-4-yl]ethenyl]-4-methylcyclohex-3-en-1-ol	C27H44O	384.638	7.38	-6.01	3.740E-04 g/L	7.07	18.31	-1.3	7	Vitamin D and derivatives	Organic compounds	Lipids and lipid-like molecules	Steroids and steroid derivatives	Vitamin D and derivatives	InChI=1S/C27H44O/c1-19(2)8-6-9-21(4)25-15-16-26-22(10-7-17-27(25,26)5)12-13-23-18-24(28)14-11-20(23)3/h10,12-13,19,21,24-26,28H,6-9,11,14-18H2,1-5H3/b13-12+/t21-,24+,25-,26+,27-/m1/s1	C27H44O	384.339	18.31	7.07	105.98	1.45	0.216216	204.8	210.9	205	221.746	222.09	221.382	Yes
HMDB06756	InChI=1S/C21H30O4/c1-20-8-7-13(23)9-12(20)3-4-14-15-5-6-16(18(25)11-22)21(15,2)10-17(24)19(14)20/h12,14-16,19,22H,3-11H2,1-2H3/t12-,14+,15+,16?,19-,20+,21+/m1/s1	ZDUVZJUTJOBJHS-HNEBDTNWSA-N	[H][C@@]12CCC(C(=O)CO)[C@@]1(C)CC(=O)[C@@]1([H])[C@@]2([H])CC[C@]2([H])CC(=O)CC[C@]12C	(1S,2S,7R,10S,11S,15S)-14-(2-hydroxyacetyl)-2,15-dimethyltetracyclo[8.7.0.0²,⁷.0¹¹,¹⁵]heptadecane-5,17-dione	C21H30O4	346.461	2.63	-3.84	0.05 g/L	2.45	13.86	-3.3	2	21-hydroxysteroids	Chemical entities	Organic compounds	Lipids and lipid-like molecules	Steroids and steroid derivatives	InChI=1S/C21H30O4/c1-20-8-7-13(23)9-12(20)3-4-14-15-5-6-16(18(25)11-22)21(15,2)10-17(24)19(14)20/h12,14-16,19,22H,3-11H2,1-2H3/t12-,14+,15+,16?,19-,20+,21+/m1/s1	C21H30O4	346.214	13.86	2.45	100.34	1.46	0.344828	188.7	195.5	185.2	194.402	194.039	194.482	Yes
HMDB06765	InChI=1S/C25H34O9/c1-25-8-7-12-13(15(25)5-6-18(25)26)4-3-11-9-17(16(32-2)10-14(11)12)33-24-21(29)19(27)20(28)22(34-24)23(30)31/h9-10,12-13,15,18-22,24,26-29H,3-8H2,1-2H3,(H,30,31)/t12-,13+,15-,18-,19-,20-,21+,22-,24+,25-/m0/s1	LLCPFVIBUZJITJ-GVEMAFOVSA-N	COC1=C(O[C@@H]2O[C@@H]([C@@H](O)[C@H](O)[C@H]2O)C(O)=O)C=C2CC[C@H]3[C@@H]4CC[C@H](O)[C@@]4(C)CC[C@@H]3C2=C1	(2S,3S,4S,5R,6S)-3,4,5-trihydroxy-6-{[(1S,10R,11S,14S,15S)-14-hydroxy-4-methoxy-15-methyltetracyclo[8.7.0.0²,⁷.0¹¹,¹⁵]heptadeca-2,4,6-trien-5-yl]oxy}oxane-2-carboxylic acid	C25H34O9	478.532	1.51	-3.12	0.37 g/L	1.64	3.19	-0.88	4	Steroid glucuronide conjugates	Organic compounds	Lipids and lipid-like molecules	Steroids and steroid derivatives	Steroidal glycosides	InChI=1S/C25H34O9/c1-25-8-7-12-13(15(25)5-6-18(25)26)4-3-11-9-17(16(32-2)10-14(11)12)33-24-21(29)19(27)20(28)22(34-24)23(30)31/h9-10,12-13,15,18-22,24,26-29H,3-8H2,1-2H3,(H,30,31)/t12-,13+,15-,18-,19-,20-,21+,22-,24+,25-/m0/s1	C25H34O9	478.22	3.19	1.64	149.62	1.21	0.361111	220.1	224.3	203.9	240.225	236.431	236.843	Yes
HMDB06794	InChI=1S/C9H9NO6/c11-6-3-5(9(15)16)10-8(14)4(6)1-2-7(12)13/h3-4,11H,1-2H2,(H,12,13)(H,15,16)	PAKGMMKOUIXEKV-UHFFFAOYSA-N	OC(=O)CCC1C(O)=CC(=NC1=O)C(O)=O	5-(2-carboxyethyl)-4-hydroxy-6-oxo-5,6-dihydropyridine-2-carboxylic acid	C9H9NO6	227.171	-0.38	-2.03	2.13 g/L	-0.45	2.53	-5.4	4	Dihydropyridinecarboxylic acids and derivatives	Chemical entities	Organic compounds	Organoheterocyclic compounds	Pyridines and derivatives	InChI=1/C9H9NO6/c11-6-3-5(9(15)16)10-8(14)4(6)1-2-7(12)13/h3-4H,1-2H2,(H,10,14)(H,12,13)(H,15,16)	C9H9NO6	227.043	2.51	0	45.94	2.48	0.24	146.6	152.2	143.9	155.717	155.927	154.638	Yes
HMDB06893	InChI=1S/C27H48O2/c1-17(2)7-6-8-18(3)21-9-10-22-25-23(12-14-27(21,22)5)26(4)13-11-20(28)15-19(26)16-24(25)29/h17-25,28-29H,6-16H2,1-5H3/t18-,19+,20-,21-,22+,23+,24-,25+,26+,27-/m1/s1	APYVEUGLZHAHDJ-TVRYRFOISA-N	[H][C@@]1(CC[C@@]2([H])[C@]3([H])[C@H](O)C[C@]4([H])C[C@H](O)CC[C@]4(C)[C@@]3([H])CC[C@]12C)[C@H](C)CCCC(C)C	(1S,2S,5R,7S,9R,10R,11S,14R,15R)-2,15-dimethyl-14-[(2R)-6-methylheptan-2-yl]tetracyclo[8.7.0.0²,⁷.0¹¹,¹⁵]heptadecane-5,9-diol	C27H48O2	404.669	5.88	-6.55	1.140E-04 g/L	6.21	18.3	-0.54	5	Cholesterols and derivatives	Organic compounds	Lipids and lipid-like molecules	Steroids and steroid derivatives	Cholestane steroids	InChI=1S/C27H48O2/c1-17(2)7-6-8-18(3)21-9-10-22-25-23(12-14-27(21,22)5)26(4)13-11-20(28)15-19(26)16-24(25)29/h17-25,28-29H,6-16H2,1-5H3/t18-,19+,20-,21-,22+,23+,24-,25+,26+,27-/m1/s1	C27H48O2	404.365	18.3	6.21	119.6	1.41	0.25	208.6	214.2	204.1	210.122	207.589	212.003	Yes
HMDB06927	InChI=1S/C29H46O3/c1-18(2)8-7-9-19(3)21-11-12-22-20-10-13-24-28(5,23(20)14-16-27(21,22)4)17-15-25(30)29(24,6)26(31)32/h8,19,21-22,24-25,30H,7,9-17H2,1-6H3,(H,31,32)/t19-,21?,22?,24?,25-,27+,28+,29-/m0/s1	MYWAIWDQTCHPTH-IUGQOUSLSA-N	C[C@@H](CCC=C(C)C)C1CCC2C3=C(CC[C@]12C)[C@@]1(C)CC[C@H](O)[C@](C)(C1CC3)C(O)=O	(2S,5S,6S,15R)-5-hydroxy-2,6,15-trimethyl-14-[(2S)-6-methylhept-5-en-2-yl]tetracyclo[8.7.0.0²,⁷.0¹¹,¹⁵]heptadec-1(10)-ene-6-carboxylic acid	C29H46O3	442.674	6.64	-5.31	0.0022 g/L	6.6	4.59	-3	5	Triterpenoids	Organic compounds	Lipids and lipid-like molecules	Prenol lipids	Triterpenoids	InChI=1S/C29H46O3/c1-18(2)8-7-9-19(3)21-11-12-22-20-10-13-24-28(5,23(20)14-16-27(21,22)4)17-15-25(30)29(24,6)26(31)32/h8,19,21-22,24-25,30H,7,9-17H2,1-6H3,(H,31,32)/t19-,21?,22?,24?,25-,27+,28+,29-/m0/s1	C29H46O3	442.345	4.59	6.6	138.81	1.52	0.246914	219	225.4	225.4	220.548	220.775	220.533	Yes
HMDB07849	InChI=1S/C19H39O7P/c1-2-3-4-5-6-7-8-9-10-11-12-13-14-15-19(21)26-18(16-20)17-25-27(22,23)24/h18,20H,2-17H2,1H3,(H2,22,23,24)/t18-/m1/s1	LPQBQFLKBCPNAV-GOSISDBHSA-N	[H][C@@](CO)(COP(O)(O)=O)OC(=O)CCCCCCCCCCCCCCC	[(2R)-2-(hexadecanoyloxy)-3-hydroxypropoxy]phosphonic acid	C19H39O7P	410.483	3.96	-5.18	0.0027 g/L	4.96	1.32	-3	20	2-acylglycerol-3-phosphates	Chemical entities	Organic compounds	Lipids and lipid-like molecules	Glycerophospholipids	InChI=1S/C19H39O7P/c1-2-3-4-5-6-7-8-9-10-11-12-13-14-15-19(21)26-18(16-20)17-25-27(22,23)24/h18,20H,2-17H2,1H3,(H2,22,23,24)/t18-/m1/s1	C19H39O7P	410.243	1.32	4.96	83.71	3.43	0	215.8	221.3	194.7	235.77	234.307	233.666	Yes
HMDB10170	InChI=1S/C20H34O5/c1-2-3-9-12-17(21)15-16-19(23)18(22)13-10-7-5-4-6-8-11-14-20(24)25/h7,10,15-17,21-23H,2-6,8-9,11-14H2,1H3,(H,24,25)/b10-7+,16-15+,19-18-	PBCZCSXKHMNACJ-RWEAINGASA-N	CCCCCC(O)\C=C\C(\O)=C(\O)C\C=C\CCCCCCC(O)=O	(8E,11Z,13E)-11,12,15-trihydroxyicosa-8,11,13-trienoic acid	C20H34O5	354.481	4.16	-4.09	0.029 g/L	4.22	4.89	-2.9	15	Hydroxyeicosatrienoic acids	Chemical entities	Organic compounds	Lipids and lipid-like molecules	Fatty Acyls	InChI=1/C20H34O5/c1-2-3-9-12-17(21)15-16-19(23)18(22)13-10-7-5-4-6-8-11-14-20(24)25/h10,13,17,21H,2-9,11-12,14-16H2,1H3,(H,24,25)	C20H34O5	354.241	4.99	5.31	75.45	3.47	0	189.9	196.3	182.2	229.111	229.392	228.354	Yes
HMDB10200	InChI=1S/C18H30O3/c1-2-3-10-13-16-17(21-16)14-11-8-6-4-5-7-9-12-15-18(19)20/h3,8,10-11,16-17H,2,4-7,9,12-15H2,1H3,(H,19,20)/b10-3-,11-8-	BKKGUKSHPCTUGE-OOHFSOINSA-N	CC\C=C/CC1OC1C\C=C/CCCCCCCC(O)=O	(9Z)-11-{3-[(2Z)-pent-2-en-1-yl]oxiran-2-yl}undec-9-enoic acid	C18H30O3	294.429	5.78	-5.52	8.820E-04 g/L	5.12	4.99	-4.2	13	Long-chain fatty acids	Chemical entities	Organic compounds	Lipids and lipid-like molecules	Fatty Acyls	InChI=1/C18H30O3/c1-2-3-10-13-16-17(21-16)14-11-8-6-4-5-7-9-12-15-18(19)20/h3,8,10-11,16-17H,2,4-7,9,12-15H2,1H3,(H,19,20)/b10-3-,11-8-	C18H30O3	294.219	4.99	5.12	58.11	1.64	0.0588235	184.6	192.2	176.9	210.687	208.659	208.224	Yes
HMDB10201	InChI=1S/C18H32O4/c1-2-3-10-13-16(19)17(20)14-11-8-6-4-5-7-9-12-15-18(21)22/h3,8,10-11,16-17,19-20H,2,4-7,9,12-15H2,1H3,(H,21,22)/b10-3-,11-8-	RGRKFKRAFZJQMS-OOHFSOINSA-N	CC\C=C/CC(O)C(O)C\C=C/CCCCCCCC(O)=O	(9Z,15Z)-12,13-dihydroxyoctadeca-9,15-dienoic acid	C18H32O4	312.444	5.03	-3.85	0.044 g/L	3.96	4.99	-3.2	14	Lineolic acids and derivatives	Chemical entities	Organic compounds	Lipids and lipid-like molecules	Fatty Acyls	InChI=1/C18H32O4/c1-2-3-10-13-16(19)17(20)14-11-8-6-4-5-7-9-12-15-18(21)22/h3,8,10-11,16-17,19-20H,2,4-7,9,12-15H2,1H3,(H,21,22)/b10-3-,11-8-	C18H32O4	312.23	4.99	3.96	62.36	3.27	0	181.6	188.7	174.8	214.976	214.112	214.695	Yes
HMDB10202	InChI=1S/C20H30O3/c1-2-3-4-5-10-13-16-19(21)17-14-11-8-6-7-9-12-15-18-20(22)23/h3-4,7-11,13-14,17,19,21H,2,5-6,12,15-16,18H2,1H3,(H,22,23)/b4-3-,9-7-,11-8-,13-10-,17-14+	MCRJLMXYVFDXLS-QGQBRVLBSA-N	CC\C=C/C\C=C/CC(O)\C=C\C=C/C\C=C/CCCC(O)=O	(5Z,8Z,10E,14Z,17Z)-12-hydroxyicosa-5,8,10,14,17-pentaenoic acid	C20H30O3	318.45	5.54	-5.02	0.0031 g/L	4.99	4.89	-1.6	13	Hydroxyeicosapentaenoic acids	Chemical entities	Organic compounds	Lipids and lipid-like molecules	Fatty Acyls	InChI=1/C20H30O3/c1-2-3-4-5-10-13-16-19(21)17-14-11-8-6-7-9-12-15-18-20(22)23/h3-4,7-11,13-14,17,19,21H,2,5-6,12,15-16,18H2,1H3,(H,22,23)/b4-3-,9-7-,11-8-,13-10-,17-14+	C20H30O3	318.219	4.89	4.99	64.74	3.13	0	179.1	186.2	181.5	225.3	226.267	226.15	Yes
HMDB10203	InChI=1S/C18H30O3/c1-2-3-11-14-17(19)15-12-9-7-5-4-6-8-10-13-16-18(20)21/h3,7,9,11-12,15,17,19H,2,4-6,8,10,13-14,16H2,1H3,(H,20,21)/b9-7-,11-3-,15-12+	KLLGGGQNRTVBSU-JDTPQGGVSA-N	CC\C=C/CC(O)\C=C\C=C/CCCCCCCC(O)=O	(9Z,11E,15Z)-13-hydroxyoctadeca-9,11,15-trienoic acid	C18H30O3	294.429	5.39	-4.69	0.006 g/L	4.83	4.99	-1.6	13	Lineolic acids and derivatives	Chemical entities	Organic compounds	Lipids and lipid-like molecules	Fatty Acyls	InChI=1/C18H30O3/c1-2-3-11-14-17(19)15-12-9-7-5-4-6-8-10-13-16-18(20)21/h3,7,9,11-12,15,17,19H,2,4-6,8,10,13-14,16H2,1H3,(H,20,21)/b9-7-,11-3-,15-12+	C18H30O3	294.219	4.99	4.83	57.18	3.08	0	176.8	184	176.1	211.99	210.985	212.155	Yes
HMDB10205	InChI=1S/C20H30O3/c1-2-3-12-15-18-19(23-18)16-13-10-8-6-4-5-7-9-11-14-17-20(21)22/h3-4,6-7,9-10,12-13,18-19H,2,5,8,11,14-17H2,1H3,(H,21,22)/b6-4-,9-7-,12-3-,13-10-	RGZIXZYRGZWDMI-QXBXTPPVSA-N	CC\C=C/CC1OC1C\C=C/C\C=C/C\C=C/CCCC(O)=O	(5Z,8Z,11Z)-13-{3-[(2Z)-pent-2-en-1-yl]oxiran-2-yl}trideca-5,8,11-trienoic acid	C20H30O3	318.45	5.77	-5.76	5.480E-04 g/L	5.29	4.82	-4.2	13	Long-chain fatty acids	Chemical entities	Organic compounds	Lipids and lipid-like molecules	Fatty Acyls	InChI=1/C20H30O3/c1-2-3-12-15-18-19(23-18)16-13-10-8-6-4-5-7-9-11-14-17-20(21)22/h3-4,6-7,9-10,12-13,18-19H,2,5,8,11,14-17H2,1H3,(H,21,22)/b6-4-,9-7-,12-3-,13-10-	C20H30O3	318.219	4.82	5.29	65.49	1.62	0.0566038	188.2	195.6	183.7	220.072	220.957	220.911	Yes
HMDB10206	InChI=1S/C18H30O3/c1-2-16-17(21-16)14-12-10-8-6-4-3-5-7-9-11-13-15-18(19)20/h4,6,10,12,16-17H,2-3,5,7-9,11,13-15H2,1H3,(H,19,20)/b6-4-,12-10-	HKSDVVJONLXYKL-OHPMOLHNSA-N	CCC1OC1C\C=C/C\C=C/CCCCCCCC(O)=O	(9Z,12Z)-14-(3-ethyloxiran-2-yl)tetradeca-9,12-dienoic acid	C18H30O3	294.429	5.77	-5.55	8.350E-04 g/L	5.12	4.99	-4.2	13	Long-chain fatty acids	Chemical entities	Organic compounds	Lipids and lipid-like molecules	Fatty Acyls	InChI=1/C18H30O3/c1-2-16-17(21-16)14-12-10-8-6-4-3-5-7-9-11-13-15-18(19)20/h4,6,10,12,16-17H,2-3,5,7-9,11,13-15H2,1H3,(H,19,20)/b6-4-,12-10-	C18H30O3	294.219	4.99	5.12	57.68	1.58	0.0588235	184.3	191.9	176.2	213.546	212.173	211.158	Yes
HMDB10208	InChI=1S/C18H32O4/c1-2-16(19)17(20)14-12-10-8-6-4-3-5-7-9-11-13-15-18(21)22/h4,6,10,12,16-17,19-20H,2-3,5,7-9,11,13-15H2,1H3,(H,21,22)/b6-4-,12-10-	LKLLJYJTYPVCID-OHPMOLHNSA-N	CCC(O)C(O)C\C=C/C\C=C/CCCCCCCC(O)=O	(9Z,12Z)-15,16-dihydroxyoctadeca-9,12-dienoic acid	C18H32O4	312.444	5.19	-3.99	0.032 g/L	3.96	4.99	-3.1	14	Lineolic acids and derivatives	Organic compounds	Lipids and lipid-like molecules	Fatty Acyls	Lineolic acids and derivatives	InChI=1/C18H32O4/c1-2-16(19)17(20)14-12-10-8-6-4-3-5-7-9-11-13-15-18(21)22/h4,6,10,12,16-17,19-20H,2-3,5,7-9,11,13-15H2,1H3,(H,21,22)/b6-4-,12-10-	C18H32O4	312.23	4.99	3.96	61.59	3.11	0	181.5	188.5	173.5	210.414	211.294	212.894	Yes
HMDB10209	InChI=1S/C20H30O3/c1-2-3-16-19(21)17-14-12-10-8-6-4-5-7-9-11-13-15-18-20(22)23/h3-5,8-12,14,16,19,21H,2,6-7,13,15,17-18H2,1H3,(H,22,23)/b5-4-,10-8-,11-9-,14-12+,16-3-	UDXLGBLAJBYLSZ-XBCQTNLFSA-N	CC\C=C/C(O)C\C=C\C=C/C\C=C/C\C=C/CCCC(O)=O	(5Z,8Z,11Z,13E,17Z)-16-hydroxyicosa-5,8,11,13,17-pentaenoic acid	C20H30O3	318.45	5.55	-5.03	0.003 g/L	4.99	4.82	-1.6	13	Hydroxyeicosapentaenoic acids	Chemical entities	Organic compounds	Lipids and lipid-like molecules	Fatty Acyls	InChI=1/C20H30O3/c1-2-3-16-19(21)17-14-12-10-8-6-4-5-7-9-11-13-15-18-20(22)23/h3-5,8-12,14,16,19,21H,2,6-7,13,15,17-18H2,1H3,(H,22,23)/b5-4-,10-8-,11-9-,14-12+,16-3-	C20H30O3	318.219	4.82	4.99	64.43	3.05	0	179.9	187	182.6	226.555	226.696	226.261	Yes
HMDB10210	InChI=1S/C20H30O3/c1-2-3-13-16-19(21)17-14-11-9-7-5-4-6-8-10-12-15-18-20(22)23/h4-5,8-11,14,17H,2-3,6-7,12-13,15-16,18H2,1H3,(H,22,23)/b5-4-,10-8-,11-9-,17-14+	YGJTUEISKATQSM-USWFWKISSA-N	CCCCCC(=O)\C=C\C=C/C\C=C/C\C=C/CCCC(O)=O	(5Z,8Z,11Z,13E)-15-oxoicosa-5,8,11,13-tetraenoic acid	C20H30O3	318.45	5.72	-5.55	8.910E-04 g/L	5.77	4.82	-4.6	14	Long-chain fatty acids	Chemical entities	Organic compounds	Lipids and lipid-like molecules	Fatty Acyls	InChI=1S/C20H30O3/c1-2-3-13-16-19(21)17-14-11-9-7-5-4-6-8-10-12-15-18-20(22)23/h4-5,8-11,14,17H,2-3,6-7,12-13,15-16,18H2,1H3,(H,22,23)/b5-4-,10-8-,11-9?,17-14?	C20H30O3	318.219	4.82	5.77	64.54	3.07	0	186.9	194.4	182.8	229.003	228.255	226.778	Yes
HMDB10211	InChI=1S/C20H32O4/c1-2-18(21)19(22)16-14-12-10-8-6-4-3-5-7-9-11-13-15-17-20(23)24/h3,5-6,8-9,11-12,14,18-19,21-22H,2,4,7,10,13,15-17H2,1H3,(H,23,24)/b5-3-,8-6-,11-9-,14-12-	XYDVGNAQQFWZEF-JPURVOHMSA-N	CCC(O)C(O)C\C=C/C\C=C/C\C=C/C\C=C/CCCC(O)=O	(5Z,8Z,11Z,14Z)-17,18-dihydroxyicosa-5,8,11,14-tetraenoic acid	C20H32O4	336.466	4.69	-4.29	0.017 g/L	4.13	4.82	-3.1	14	Hydroxyeicosatetraenoic acids	Chemical entities	Organic compounds	Lipids and lipid-like molecules	Fatty Acyls	InChI=1/C20H32O4/c1-2-18(21)19(22)16-14-12-10-8-6-4-3-5-7-9-11-13-15-17-20(23)24/h3,5-6,8-9,11-12,14,18-19,21-22H,2,4,7,10,13,15-17H2,1H3,(H,23,24)/b5-3-,8-6-,11-9-,14-12-	C20H32O4	336.23	4.82	4.13	69.05	3.1	0	182.2	189.1	180.1	225.976	226.971	227.927	Yes
HMDB10213	InChI=1S/C22H32O3/c1-2-3-15-18-21(23)19-16-13-11-9-7-5-4-6-8-10-12-14-17-20-22(24)25/h3,5-8,11-16,19,21,23H,2,4,9-10,17-18,20H2,1H3,(H,24,25)/b7-5-,8-6-,13-11-,14-12-,15-3-,19-16+	SWTYBBUBEPPYCX-VIIQGJSXSA-N	CC\C=C/CC(O)\C=C\C=C/C\C=C/C\C=C/C\C=C/CCC(O)=O	(4Z,7Z,10Z,13Z,15E,19Z)-17-hydroxydocosa-4,7,10,13,15,19-hexaenoic acid	C22H32O3	344.488	5.96	-5.47	0.0012 g/L	5.52	4.89	-1.6	14	Very long-chain fatty acids	Chemical entities	Organic compounds	Lipids and lipid-like molecules	Fatty Acyls	InChI=1/C22H32O3/c1-2-3-15-18-21(23)19-16-13-11-9-7-5-4-6-8-10-12-14-17-20-22(24)25/h3,5-8,11-16,19,21,23H,2,4,9-10,17-18,20H2,1H3,(H,24,25)/b7-5-,8-6-,13-11-,14-12-,15-3-,19-16+	C22H32O3	344.235	4.89	5.52	72.08	3.07	0	187.1	193.9	189.6	241.135	241.799	240.235	Yes
HMDB10217	InChI=1S/C20H30O3/c1-2-3-4-5-6-7-8-9-10-11-12-13-14-16-19(21)17-15-18-20(22)23/h6-7,9-10,12-14,16H,2-5,8,11,15,17-18H2,1H3,(H,22,23)/b7-6-,10-9-,13-12-,16-14+	MEASLHGILYBXFO-XTDASVJISA-N	CCCCC\C=C/C\C=C/C\C=C/C=C/C(=O)CCCC(O)=O	(6E,8Z,11Z,14Z)-5-oxoicosa-6,8,11,14-tetraenoic acid	C20H30O3	318.45	5.85	-5.71	6.210E-04 g/L	5.77	4.43	-4.6	14	Long-chain fatty acids	Chemical entities	Organic compounds	Lipids and lipid-like molecules	Fatty Acyls	InChI=1S/C20H30O3/c1-2-3-4-5-6-7-8-9-10-11-12-13-14-16-19(21)17-15-18-20(22)23/h6-7,9-10,12-14,16H,2-5,8,11,15,17-18H2,1H3,(H,22,23)/b7-6-,10-9-,13-12?,16-14?	C20H30O3	318.219	4.43	5.77	64.65	3.09	0	187.7	195.1	182.3	226.366	227.808	228.486	Yes
HMDB10219	InChI=1S/C20H32O4/c1-2-3-8-13-18(21)14-9-4-5-10-15-19(22)16-11-6-7-12-17-20(23)24/h4-6,9-11,14-15,18-19,21-22H,2-3,7-8,12-13,16-17H2,1H3,(H,23,24)/b5-4-,11-6-,14-9+,15-10+	NNPWRKSGORGTIM-RCDCWWQHSA-N	CCCCCC(O)\C=C\C=C/C=C/C(O)C\C=C/CCCC(O)=O	(5Z,9E,11Z,13E)-8,15-dihydroxyicosa-5,9,11,13-tetraenoic acid	C20H32O4	336.466	5.37	-4.31	0.017 g/L	4.13	4.68	-1.3	14	Hydroxyeicosatetraenoic acids	Organic compounds	Lipids and lipid-like molecules	Fatty Acyls	Eicosanoids	InChI=1/C20H32O4/c1-2-3-8-13-18(21)14-9-4-5-10-15-19(22)16-11-6-7-12-17-20(23)24/h4-6,9-11,14-15,18-19,21-22H,2-3,7-8,12-13,16-17H2,1H3,(H,23,24)/b5-4-,11-6-,14-9+,15-10+	C20H32O4	336.23	4.68	4.13	69.77	3.26	0	186.4	193.1	182.6	225.834	228.987	228.776	Yes
HMDB10220	InChI=1S/C18H30O3/c1-2-3-4-5-7-10-13-16-17(21-16)14-11-8-6-9-12-15-18(19)20/h3-4,7,10,16-17H,2,5-6,8-9,11-15H2,1H3,(H,19,20)/b4-3-,10-7-	JTEGNNHWOIJBJZ-ZJSQCTGTSA-N	CC\C=C/C\C=C/CC1OC1CCCCCCCC(O)=O	8-{3-[(2Z,5Z)-octa-2,5-dien-1-yl]oxiran-2-yl}octanoic acid	C18H30O3	294.429	5.73	-5.52	8.950E-04 g/L	5.12	4.62	-4.2	13	Medium-chain fatty acids	Chemical entities	Organic compounds	Lipids and lipid-like molecules	Fatty Acyls	InChI=1/C18H30O3/c1-2-3-4-5-7-10-13-16-17(21-16)14-11-8-6-9-12-15-18(19)20/h3-4,7,10,16-17H,2,5-6,8-9,11-15H2,1H3,(H,19,20)/b4-3-,10-7-	C18H30O3	294.219	4.62	5.12	58.26	1.67	0.0588235	184.9	192.5	177.3	212.335	209.982	210.432	Yes
HMDB10221	InChI=1S/C18H32O4/c1-2-3-4-5-7-10-13-16(19)17(20)14-11-8-6-9-12-15-18(21)22/h3-4,7,10,16-17,19-20H,2,5-6,8-9,11-15H2,1H3,(H,21,22)/b4-3-,10-7-	QRHSEDZBZMZPOA-ZJSQCTGTSA-N	CC\C=C/C\C=C/CC(O)C(O)CCCCCCCC(O)=O	(12Z,15Z)-9,10-dihydroxyoctadeca-12,15-dienoic acid	C18H32O4	312.444	4.88	-3.79	0.051 g/L	3.96	4.62	-3.1	14	Lineolic acids and derivatives	Chemical entities	Organic compounds	Lipids and lipid-like molecules	Fatty Acyls	InChI=1/C18H32O4/c1-2-3-4-5-7-10-13-16(19)17(20)14-11-8-6-9-12-15-18(21)22/h3-4,7,10,16-17,19-20H,2,5-6,8-9,11-15H2,1H3,(H,21,22)/b4-3-,10-7-	C18H32O4	312.23	4.62	3.96	62.63	3.36	0	181.5	188.5	175.7	212.984	213.546	213.642	Yes
HMDB10223	InChI=1S/C18H32O3/c1-2-3-4-5-6-8-11-14-17(19)15-12-9-7-10-13-16-18(20)21/h6,8,11,14,17,19H,2-5,7,9-10,12-13,15-16H2,1H3,(H,20,21)/b8-6+,14-11+	NPDSHTNEKLQQIJ-SIGMCMEVSA-N	CCCCC\C=C\C=C\C(O)CCCCCCCC(O)=O	(10E,12E)-9-hydroxyoctadeca-10,12-dienoic acid	C18H32O3	296.445	5.88	-4.96	0.0032 g/L	5.19	4.68	-1.6	14	Lineolic acids and derivatives	Chemical entities	Organic compounds	Lipids and lipid-like molecules	Fatty Acyls	InChI=1/C18H32O3/c1-2-3-4-5-6-8-11-14-17(19)15-12-9-7-10-13-16-18(20)21/h6,8,11,14,17,19H,2-5,7,9-10,12-13,15-16H2,1H3,(H,20,21)/b8-6+,14-11+	C18H32O3	296.235	4.68	5.19	57.36	3.14	0	181.6	188.8	176.3	213.377	211.702	212.694	Yes
HMDB10314	InChI=1S/C13H14O9/c14-6-4-2-1-3-5(6)12(20)22-13-9(17)7(15)8(16)10(21-13)11(18)19/h1-4,7-10,13-17H,(H,18,19)/t7-,8-,9+,10-,13-/m0/s1	IXVVXKRKCLJCKA-UNLLLRGISA-N	O[C@@H]1[C@@H](O)[C@H](OC(=O)C2=CC=CC=C2O)O[C@@H]([C@H]1O)C(O)=O	(2S,3S,4S,5R,6S)-3,4,5-trihydroxy-6-(2-hydroxybenzoyloxy)oxane-2-carboxylic acid	C13H14O9	314.245	-0.62	-1.18	20.8 g/L	0.23	2.95	-3.7	4	O-glucuronides	Chemical entities	Organic compounds	Organic oxygen compounds	Organooxygen compounds	InChI=1S/C13H14O9/c14-6-4-2-1-3-5(6)12(20)22-13-9(17)7(15)8(16)10(21-13)11(18)19/h1-4,7-10,13-17H,(H,18,19)/t7-,8-,9+,10-,13-/m0/s1	C13H14O9	314.064	2.95	0.23	76.2	1.83	0.324324	170.8	176	160.1	186.045	184.9	185.879	Yes
HMDB10321	InChI=1S/C25H40O8/c1-24-9-7-13(32-23(31)21-19(28)18(27)20(29)22(30)33-21)11-12(24)3-4-14-15-5-6-17(26)25(15,2)10-8-16(14)24/h12-22,26-30H,3-11H2,1-2H3/t12-,13+,14-,15-,16-,17-,18-,19-,20+,21-,22+,24-,25-/m0/s1	TWDCYBTXSUNASK-WGGIPMEBSA-N	[H][C@@]12CC[C@H](O)[C@@]1(C)CC[C@@]1([H])[C@@]2([H])CC[C@@]2([H])C[C@@H](CC[C@]12C)OC(=O)[C@H]1O[C@@H](O)[C@H](O)[C@@H](O)[C@@H]1O	(1S,2S,5R,7S,10R,11S,14S,15S)-14-hydroxy-2,15-dimethyltetracyclo[8.7.0.0²,⁷.0¹¹,¹⁵]heptadecan-5-yl (2S,3S,4S,5R,6R)-3,4,5,6-tetrahydroxyoxane-2-carboxylate	C25H40O8	468.58	1.53	-3	0.46 g/L	1.26	11.28	-0.88	3	Steroid esters	Chemical entities	Organic compounds	Lipids and lipid-like molecules	Steroids and steroid derivatives	InChI=1S/C25H40O8/c1-24-9-7-13(32-23(31)21-19(28)18(27)20(29)22(30)33-21)11-12(24)3-4-14-15-5-6-17(26)25(15,2)10-8-16(14)24/h12-22,26-30H,3-11H2,1-2H3/t12-,13+,14-,15-,16-,17-,18-,19-,20+,21-,22+,24-,25-/m0/s1	C25H40O8	468.272	11.28	1.26	142.8	1.2	0.337662	219.5	224	206.8	218.144	218.922	219.855	Yes
HMDB10331	InChI=1S/C22H42O7/c1-2-3-4-5-6-7-8-9-10-11-12-13-14-15-16-28-22-19(25)17(23)18(24)20(29-22)21(26)27/h17-20,22-25H,2-16H2,1H3,(H,26,27)/t17-,18-,19+,20-,22+/m0/s1	QFUQXEVPTHAOHS-SXFAUFNYSA-N	CCCCCCCCCCCCCCCCO[C@@H]1O[C@@H]([C@@H](O)[C@H](O)[C@H]1O)C(O)=O	(2S,3S,4S,5R,6R)-6-(hexadecyloxy)-3,4,5-trihydroxyoxane-2-carboxylic acid	C22H42O7	418.565	4.89	-4.12	0.032 g/L	4.69	3.53	-3.7	17	Fatty acyl glycosides of mono- and disaccharides	Chemical entities	Organic compounds	Lipids and lipid-like molecules	Fatty Acyls	InChI=1S/C22H42O7/c1-2-3-4-5-6-7-8-9-10-11-12-13-14-15-16-28-22-19(25)17(23)18(24)20(29-22)21(26)27/h17-20,22-25H,2-16H2,1H3,(H,26,27)/t17-,18-,19+,20-,22+/m0/s1	C22H42O7	418.293	3.53	4.69	96.86	1.88	0.084507	225.8	231.8	196.3	239.373	237.895	236.778	Yes
HMDB10334	InChI=1S/C22H22O9/c1-11(13-8-5-9-14(10-13)15(23)12-6-3-2-4-7-12)21(29)31-22-18(26)16(24)17(25)19(30-22)20(27)28/h2-11,16-19,22,24-26H,1H3,(H,27,28)/t11?,16-,17-,18+,19-,22-/m0/s1	PBTXSZZKPHBHMA-LYFYOZKASA-N	CC(C(=O)O[C@@H]1O[C@@H]([C@@H](O)[C@H](O)[C@H]1O)C(O)=O)C1=CC(=CC=C1)C(=O)C1=CC=CC=C1	(2S,3S,4S,5R,6S)-6-{[2-(3-benzoylphenyl)propanoyl]oxy}-3,4,5-trihydroxyoxane-2-carboxylic acid	C22H22O9	430.405	1.26	-2.86	0.6 g/L	1.67	3.24	-3.7	7	Benzophenones	Chemical entities	Organic compounds	Benzenoids	Benzene and substituted derivatives	InChI=1S/C22H22O9/c1-11(13-8-5-9-14(10-13)15(23)12-6-3-2-4-7-12)21(29)31-22-18(26)16(24)17(25)19(30-22)20(27)28/h2-11,16-19,22,24-26H,1H3,(H,27,28)/t11?,16-,17-,18+,19-,22-/m0/s1	C22H22O9	430.126	3.24	1.67	123.37	1.52	0.327273	206.3	211.3	193.8	230.728	229.047	228.469	Yes
HMDB10338	InChI=1S/C25H36O9/c1-24-8-7-12(33-23-20(30)18(28)19(29)21(34-23)22(31)32)9-11(24)3-4-13-14-5-6-16(27)25(14,2)10-15(26)17(13)24/h11-14,17-21,23,28-30H,3-10H2,1-2H3,(H,31,32)	QTXWOOLAHRQMGZ-UHFFFAOYSA-N	CC12CC(=O)C3C(CCC4CC(CCC34C)OC3OC(C(O)C(O)C3O)C(O)=O)C1CCC2=O	6-({2,15-dimethyl-14,17-dioxotetracyclo[8.7.0.0²,⁷.0¹¹,¹⁵]heptadecan-5-yl}oxy)-3,4,5-trihydroxyoxane-2-carboxylic acid	C25H36O9	480.548	1.55	-2.94	0.55 g/L	1.39	3.47	-3.7	3	Steroid glucuronide conjugates	Chemical entities	Organic compounds	Lipids and lipid-like molecules	Steroids and steroid derivatives	InChI=1/C25H36O9/c1-24-8-7-12(33-23-20(30)18(28)19(29)21(34-23)22(31)32)9-11(24)3-4-13-14-5-6-16(27)25(14,2)10-15(26)17(13)24/h11-14,17-21,23,28-30H,3-10H2,1-2H3,(H,31,32)	C25H36O9	480.236	3.47	1.39	150.99	1.22	0.351351	225.7	230.3	209.5	234.5	230.308	231.039	Yes
HMDB10343	InChI=1S/C19H26O8/c1-9(2)8-11-4-6-12(7-5-11)10(3)18(25)27-19-15(22)13(20)14(21)16(26-19)17(23)24/h4-7,9-10,13-16,19-22H,8H2,1-3H3,(H,23,24)/t10?,13-,14-,15+,16-,19-/m0/s1	ABOLXXZAJIAUGR-JPMMFUSZSA-N	CC(C)CC1=CC=C(C=C1)C(C)C(=O)O[C@@H]1O[C@@H]([C@@H](O)[C@H](O)[C@H]1O)C(O)=O	(2S,3S,4S,5R,6S)-3,4,5-trihydroxy-6-({2-[4-(2-methylpropyl)phenyl]propanoyl}oxy)oxane-2-carboxylic acid	C19H26O8	382.405	1.37	-2.38	1.59 g/L	1.9	3.4	-3.7	7	O-glucuronides	Chemical entities	Organic compounds	Organic oxygen compounds	Organooxygen compounds	InChI=1S/C19H26O8/c1-9(2)8-11-4-6-12(7-5-11)10(3)18(25)27-19-15(22)13(20)14(21)16(26-19)17(23)24/h4-7,9-10,13-16,19-22H,8H2,1-3H3,(H,23,24)/t10?,13-,14-,15+,16-,19-/m0/s1	C19H26O8	382.163	3.4	1.9	99.53	1.82	0.222222	194.8	200.4	185.3	217.816	217.338	216.707	Yes
HMDB10347	InChI=1S/C14H24O8/c1-2-3-4-5-6-7-8(15)21-14-11(18)9(16)10(17)12(22-14)13(19)20/h9-12,14,16-18H,2-7H2,1H3,(H,19,20)/t9-,10-,11+,12-,14+/m0/s1	ASFORWUCPCKFPY-BYNIDDHOSA-N	CCCCCCCC(=O)O[C@@H]1O[C@@H]([C@@H](O)[C@H](O)[C@H]1O)C(O)=O	(2S,3S,4S,5R,6S)-3,4,5-trihydroxy-6-(octanoyloxy)oxane-2-carboxylic acid	C14H24O8	320.336	0.48	-1.28	16.7 g/L	0.75	3.33	-3.7	9	O-glucuronides	Chemical entities	Organic compounds	Organic oxygen compounds	Organooxygen compounds	InChI=1S/C14H24O8/c1-2-3-4-5-6-7-8(15)21-14-11(18)9(16)10(17)12(22-14)13(19)20/h9-12,14,16-18H,2-7H2,1H3,(H,19,20)/t9-,10-,11+,12-,14+/m0/s1	C14H24O8	320.147	3.33	0.75	71.22	2.42	0.130435	178.4	184.1	170.2	198.707	195.089	195.364	Yes
HMDB10352	InChI=1S/C27H44O8/c1-13(28)17-6-7-18-16-5-4-14-12-15(8-10-26(14,2)19(16)9-11-27(17,18)3)34-25-22(31)20(29)21(30)23(35-25)24(32)33/h13-23,25,28-31H,4-12H2,1-3H3,(H,32,33)	ZFFFJLDTCLJDHL-UHFFFAOYSA-N	CC(O)C1CCC2C3CCC4CC(CCC4(C)C3CCC12C)OC1OC(C(O)C(O)C1O)C(O)=O	3,4,5-trihydroxy-6-{[14-(1-hydroxyethyl)-2,15-dimethyltetracyclo[8.7.0.0²,⁷.0¹¹,¹⁵]heptadecan-5-yl]oxy}oxane-2-carboxylic acid	C27H44O8	496.634	2.35	-3.67	0.1 g/L	2.33	3.47	-1	4	Steroid glucuronide conjugates	Chemical entities	Organic compounds	Lipids and lipid-like molecules	Steroids and steroid derivatives	InChI=1/C27H44O8/c1-13(28)17-6-7-18-16-5-4-14-12-15(8-10-26(14,2)19(16)9-11-27(17,18)3)34-25-22(31)20(29)21(30)23(35-25)24(32)33/h13-23,25,28-31H,4-12H2,1-3H3,(H,32,33)	C27H44O8	496.304	3.47	2.33	155.69	1.16	0.313253	223.4	227.6	211	240.401	239.556	239.969	Yes
HMDB10378	InChI=1S/C20H34O2/c1-2-3-4-5-6-7-8-9-10-11-12-13-14-15-16-17-18-19-20(21)22/h9-10,12-13,15-16H,2-8,11,14,17-19H2,1H3,(H,21,22)/b10-9-,13-12-,16-15-	UNSRRHDPHVZAHH-YOILPLPUSA-N	CCCCCCCC\C=C/C\C=C/C\C=C/CCCC(O)=O	(5Z,8Z,11Z)-icosa-5,8,11-trienoic acid	C20H34O2	306.483	7.35	-6.62	7.270E-05 g/L	6.95	4.82		15	Long-chain fatty acids	Chemical entities	Organic compounds	Lipids and lipid-like molecules	Fatty Acyls	InChI=1S/C20H34O2/c1-2-3-4-5-6-7-8-9-10-11-12-13-14-15-16-17-18-19-20(21)22/h9-10,12-13,15-16H,2-8,11,14,17-19H2,1H3,(H,21,22)/b10-9-,13-12-,16-15-	C20H34O2	306.256	4.82	6.95	59.65	2.94	0	189	196.3	182.6			222.203	Yes
HMDB10379	InChI=1S/C22H46NO7P/c1-5-6-7-8-9-10-11-12-13-14-15-16-22(25)28-19-21(24)20-30-31(26,27)29-18-17-23(2,3)4/h21,24H,5-20H2,1-4H3/t21-/m1/s1	VXUOFDJKYGDUJI-OAQYLSRUSA-N	[H][C@@](O)(COC(=O)CCCCCCCCCCCCC)COP([O-])(=O)OCC[N+](C)(C)C	(2-{[(2R)-2-hydroxy-3-(tetradecanoyloxy)propyl phosphonato]oxy}ethyl)trimethylazanium	C22H46NO7P	467.577	1.1	-5.84	7.520E-04 g/L	0.3	1.86	-3.4	22	1-acyl-sn-glycero-3-phosphocholines	Chemical entities	Organic compounds	Lipids and lipid-like molecules	Glycerophospholipids	InChI=1S/C22H46NO7P/c1-5-6-7-8-9-10-11-12-13-14-15-16-22(25)28-19-21(24)20-30-31(26,27)29-18-17-23(2,3)4/h21,24H,5-20H2,1-4H3/p+1/t21-/m1/s1	C22H47NO7P	468.309	1.86	0.3	102.58	3.6	0	216	220.2	213.8	246.958	247.624	248.621	Yes
HMDB10381	InChI=1S/C23H48NO7P/c1-5-6-7-8-9-10-11-12-13-14-15-16-17-23(26)29-20-22(25)21-31-32(27,28)30-19-18-24(2,3)4/h22,25H,5-21H2,1-4H3/t22-/m1/s1	RJZVWDTYEWCUAR-JOCHJYFZSA-N	[H][C@@](O)(COC(=O)CCCCCCCCCCCCCC)COP([O-])(=O)OCC[N+](C)(C)C	(2-{[(2R)-2-hydroxy-3-(pentadecanoyloxy)propyl phosphonato]oxy}ethyl)trimethylazanium	C23H48NO7P	481.603	1.46	-6.05	4.740E-04 g/L	0.75	1.86	-3.4	23	1-acyl-sn-glycero-3-phosphocholines	Chemical entities	Organic compounds	Lipids and lipid-like molecules	Glycerophospholipids	InChI=1S/C23H48NO7P/c1-5-6-7-8-9-10-11-12-13-14-15-16-17-23(26)29-20-22(25)21-31-32(27,28)30-19-18-24(2,3)4/h22,25H,5-21H2,1-4H3/p+1/t22-/m1/s1	C23H49NO7P	482.325	1.86	0.75	106.69	3.58	0	222.5	226.7	217.1	259.328	257.546	256.999	Yes
HMDB10382	InChI=1S/C24H50NO7P/c1-5-6-7-8-9-10-11-12-13-14-15-16-17-18-24(27)30-21-23(26)22-32-33(28,29)31-20-19-25(2,3)4/h23,26H,5-22H2,1-4H3/t23-/m1/s1	ASWBNKHCZGQVJV-HSZRJFAPSA-N	[H][C@@](O)(COC(=O)CCCCCCCCCCCCCCC)COP([O-])(=O)OCC[N+](C)(C)C	(2-{[(2R)-3-(hexadecanoyloxy)-2-hydroxypropyl phosphonato]oxy}ethyl)trimethylazanium	C24H50NO7P	495.63	1.83	-6.17	3.680E-04 g/L	1.19	1.86	-3.4	24	1-acyl-sn-glycero-3-phosphocholines	Chemical entities	Organic compounds	Lipids and lipid-like molecules	Glycerophospholipids	InChI=1S/C24H50NO7P/c1-5-6-7-8-9-10-11-12-13-14-15-16-17-18-24(27)30-21-23(26)22-32-33(28,29)31-20-19-25(2,3)4/h23,26H,5-22H2,1-4H3/p+1/t23-/m1/s1	C24H51NO7P	496.34	1.86	1.19	110.83	3.55	0	228.7	232.9	221	267.077	267.769	267.292	Yes
HMDB10383	InChI=1S/C24H48NO7P/c1-5-6-7-8-9-10-11-12-13-14-15-16-17-18-24(27)30-21-23(26)22-32-33(28,29)31-20-19-25(2,3)4/h10-11,23,26H,5-9,12-22H2,1-4H3/b11-10-/t23-/m1/s1	LFUDDCMNKWEORN-ZXEGGCGDSA-N	CCCCCC\C=C/CCCCCCCC(=O)OC[C@@]([H])(O)COP([O-])(=O)OCC[N+](C)(C)C	(2-{[(2R)-3-[(9Z)-hexadec-9-enoyloxy]-2-hydroxypropyl phosphonato]oxy}ethyl)trimethylazanium	C24H48NO7P	493.614	1.72	-6.1	4.330E-04 g/L	0.83	1.86	-3.4	23	1-acyl-sn-glycero-3-phosphocholines	Chemical entities	Organic compounds	Lipids and lipid-like molecules	Glycerophospholipids	InChI=1S/C24H48NO7P/c1-5-6-7-8-9-10-11-12-13-14-15-16-17-18-24(27)30-21-23(26)22-32-33(28,29)31-20-19-25(2,3)4/h10-11,23,26H,5-9,12-22H2,1-4H3/p+1/b11-10-/t23-/m1/s1	C24H49NO7P	494.325	1.86	0.83	110.83	3.55	0	224.5	228.7	219.6	264.297	264.118	262.72	Yes
HMDB10407	InChI=1S/C24H50NO6P/c1-5-6-7-8-9-10-11-12-13-14-15-16-17-18-20-29-22-24(26)23-31-32(27,28)30-21-19-25(2,3)4/h18,20,24,26H,5-17,19,21-23H2,1-4H3/b20-18-/t24-/m1/s1	HTZINLFNXLXRBC-CQLBIITFSA-N	CCCCCCCCCCCCCC\C=C/OC[C@](O)([H])COP([O-])(=O)OCC[N+](C)(C)C	(2-{[(2R)-3-[(1Z)-hexadec-1-en-1-yloxy]-2-hydroxypropyl phosphonato]oxy}ethyl)trimethylazanium	C24H50NO6P	479.631	2.36	-6.13	3.980E-04 g/L	1.59	1.86	-3.4	23	1-(1Z-alkenyl)-glycero-3-phosphocholines	Chemical entities	Organic compounds	Lipids and lipid-like molecules	Glycerophospholipids	InChI=1S/C24H50NO6P/c1-5-6-7-8-9-10-11-12-13-14-15-16-17-18-20-29-22-24(26)23-31-32(27,28)30-21-19-25(2,3)4/h18,20,24,26H,5-17,19,21-23H2,1-4H3/p+1/b20-18-/t24-/m1/s1	C24H51NO6P	480.345	1.86	1.59	104.73	3.39	0	225.5	230	218.8	244.559	243.62	244.9	Yes
HMDB10409	InChI=1S/C20H32O3/c1-2-3-4-5-9-12-15-18-19(23-18)16-13-10-7-6-8-11-14-17-20(21)22/h6,8-10,12-13,18-19H,2-5,7,11,14-17H2,1H3,(H,21,22)/b8-6+,12-9+,13-10-	DXOYQVHGIODESM-IQCOFVSKSA-N	CCCCC\C=C\CC1OC1C\C=C/C\C=C\CCCC(O)=O	(5E,8Z)-10-{3-[(2E)-oct-2-en-1-yl]oxiran-2-yl}deca-5,8-dienoic acid	C20H32O3	320.466	6.25	-5.99	3.270E-04 g/L	5.65	4.82	-4.2	14	Hepoxilins	Chemical entities	Organic compounds	Lipids and lipid-like molecules	Fatty Acyls	InChI=1/C20H32O3/c1-2-3-4-5-9-12-15-18-19(23-18)16-13-10-7-6-8-11-14-17-20(21)22/h6,8-10,12-13,18-19H,2-5,7,11,14-17H2,1H3,(H,21,22)/b8-6+,12-9+,13-10-	C20H32O3	320.235	4.82	5.65	65.67	1.66	0.0545455	192.9	200.3	183.5	225.968	226.245	224.693	Yes
HMDB10717	InChI=1S/C6H10O3/c1-2-3-5(7)4-6(8)9/h2-4H2,1H3,(H,8,9)	BDCLDNALSPBWPQ-UHFFFAOYSA-N	CCCC(=O)CC(O)=O	3-oxohexanoic acid	C6H10O3	130.142	0.43	-0.58	33.9 g/L	1.14	4.37	-7.5	4	Medium-chain keto acids and derivatives	Chemical entities	Organic compounds	Organic acids and derivatives	Keto acids and derivatives	InChI=1S/C6H10O3/c1-2-3-5(7)4-6(8)9/h2-4H2,1H3,(H,8,9)	C6H10O3	130.063	4.37	1.14	17.52	3.15	0	133	140.5	124.2	129.879	129.377	129.591	Yes
HMDB10718	InChI=1S/C6H12O3/c1-2-3-5(7)4-6(8)9/h5,7H,2-4H2,1H3,(H,8,9)/t5-/m1/s1	HPMGFDVTYHWBAG-RXMQYKEDSA-N	[H][C@@](O)(CCC)CC(O)=O	(3R)-3-hydroxyhexanoic acid	C6H12O3	132.158	0.57	0	133 g/L	0.58	4.67	-2.8	4	Medium-chain hydroxy acids and derivatives	Chemical entities	Organic compounds	Organic acids and derivatives	Hydroxy acids and derivatives	InChI=1S/C6H12O3/c1-2-3-5(7)4-6(8)9/h5,7H,2-4H2,1H3,(H,8,9)/t5-/m1/s1	C6H12O3	132.079	4.67	0.58	17.52	3.15	0	132	139.1	125.1	129.996	130.047	130.504	Yes
HMDB10720	InChI=1S/C4H6O2/c1-2-3-4(5)6/h2-3H,1H3,(H,5,6)/b3-2+	LDHQCZJRKDOVOX-NSCUHMNNSA-N	C\C=C\C(O)=O	(2E)-but-2-enoic acid	C4H6O2	86.0892	0.94	0.07	101 g/L	0.92	4.9		1	Straight chain fatty acids	Organic compounds	Lipids and lipid-like molecules	Fatty Acyls	Fatty acids and conjugates	InChI=1S/C4H6O2/c1-2-3-4(5)6/h2-3H,1H3,(H,5,6)/b3-2+	C4H6O2	86.0368	4.9	0.92	9	2.63	0	120.7	128.2	110.7			110.338	Yes
HMDB10721	InChI=1S/C8H14O3/c1-2-3-4-5-7(9)6-8(10)11/h2-6H2,1H3,(H,10,11)	FWNRRWJFOZIGQZ-UHFFFAOYSA-N	CCCCCC(=O)CC(O)=O	3-oxooctanoic acid	C8H14O3	158.195	1.4	-1.65	3.56 g/L	2.03	4.58	-7.5	6	Medium-chain keto acids and derivatives	Chemical entities	Organic compounds	Organic acids and derivatives	Keto acids and derivatives	InChI=1S/C8H14O3/c1-2-3-4-5-7(9)6-8(10)11/h2-6H2,1H3,(H,10,11)	C8H14O3	158.094	4.58	2.03	23.46	3.15	0	137.6	145.3	135.1	144.19	142.52	142.375	Yes
HMDB10722	InChI=1S/C8H16O3/c1-2-3-4-5-7(9)6-8(10)11/h7,9H,2-6H2,1H3,(H,10,11)/t7-/m1/s1	NDPLAKGOSZHTPH-SSDOTTSWSA-N	[H][C@@](O)(CCCCC)CC(O)=O	(3R)-3-hydroxyoctanoic acid	C8H16O3	160.211	1.44	-1.07	13.6 g/L	1.47	4.84	-2.8	6	Medium-chain hydroxy acids and derivatives	Chemical entities	Organic compounds	Organic acids and derivatives	Hydroxy acids and derivatives	InChI=1S/C8H16O3/c1-2-3-4-5-7(9)6-8(10)11/h7,9H,2-6H2,1H3,(H,10,11)/t7-/m1/s1	C8H16O3	160.11	4.84	1.47	23.46	3.15	0	138.1	145.5	136.3	141.792	140.888	141.518	Yes
HMDB10724	InChI=1S/C10H18O3/c1-2-3-4-5-6-7-9(11)8-10(12)13/h2-8H2,1H3,(H,12,13)	YXTHWTPUTHTODU-UHFFFAOYSA-N	CCCCCCCC(=O)CC(O)=O	3-oxodecanoic acid	C10H18O3	186.248	2.61	-2.68	0.39 g/L	2.92	4.44	-7.5	8	Medium-chain keto acids and derivatives	Chemical entities	Organic compounds	Organic acids and derivatives	Keto acids and derivatives	InChI=1S/C10H18O3/c1-2-3-4-5-6-7-9(11)8-10(12)13/h2-8H2,1H3,(H,12,13)	C10H18O3	186.126	4.44	2.92	29.7	3.12	0	145.1	153.1	145	155.748	155.97	156.416	Yes
HMDB10725	InChI=1S/C10H20O3/c1-2-3-4-5-6-7-9(11)8-10(12)13/h9,11H,2-8H2,1H3,(H,12,13)/t9-/m1/s1	FYSSBMZUBSBFJL-SECBINFHSA-N	[H][C@@](O)(CCCCCCC)CC(O)=O	(3R)-3-hydroxydecanoic acid	C10H20O3	188.264	2.6	-2.03	1.74 g/L	2.36	4.67	-2.8	8	Medium-chain hydroxy acids and derivatives	Chemical entities	Organic compounds	Organic acids and derivatives	Hydroxy acids and derivatives	InChI=1S/C10H20O3/c1-2-3-4-5-6-7-9(11)8-10(12)13/h9,11H,2-8H2,1H3,(H,12,13)/t9-/m1/s1	C10H20O3	188.141	4.67	2.36	29.7	3.12	0	145.6	153.1	146.1	155.27	155.108	156.093	Yes
HMDB10726	InChI=1S/C10H18O2/c1-2-3-4-5-6-7-8-9-10(11)12/h8-9H,2-7H2,1H3,(H,11,12)/b9-8+	WXBXVVIUZANZAU-CMDGGOBGSA-N	CCCCCCC\C=C\C(O)=O	(2E)-dec-2-enoic acid	C10H18O2	170.249	4.02	-3.47	0.057 g/L	3.59	5.03		7	Medium-chain fatty acids	Chemical entities	Organic compounds	Lipids and lipid-like molecules	Fatty Acyls	InChI=1S/C10H18O2/c1-2-3-4-5-6-7-8-9-10(11)12/h8-9H,2-7H2,1H3,(H,11,12)/b9-8+	C10H18O2	170.131	5.03	3.59	25.65	2.82	0	139.1	147.2	144.4			152.827	Yes
HMDB10727	InChI=1S/C12H22O3/c1-2-3-4-5-6-7-8-9-11(13)10-12(14)15/h2-10H2,1H3,(H,14,15)	DZHSPYMHDVROSM-UHFFFAOYSA-N	CCCCCCCCCC(=O)CC(O)=O	3-oxododecanoic acid	C12H22O3	214.301	3.63	-3.71	0.042 g/L	3.81	4.44	-7.5	10	Medium-chain keto acids and derivatives	Chemical entities	Organic compounds	Organic acids and derivatives	Keto acids and derivatives	InChI=1S/C12H22O3/c1-2-3-4-5-6-7-8-9-11(13)10-12(14)15/h2-10H2,1H3,(H,14,15)	C12H22O3	214.157	4.44	3.81	36.21	3.09	0	155.4	163.5	153.4	170.824	169.509	169.742	Yes
HMDB10728	InChI=1S/C12H24O3/c1-2-3-4-5-6-7-8-9-11(13)10-12(14)15/h11,13H,2-10H2,1H3,(H,14,15)/t11-/m1/s1	MUCMKTPAZLSKTL-LLVKDONJSA-N	[H][C@@](O)(CCCCCCCCC)CC(O)=O	(3R)-3-hydroxydodecanoic acid	C12H24O3	216.317	3.63	-2.8	0.34 g/L	3.25	4.67	-2.8	10	Medium-chain hydroxy acids and derivatives	Chemical entities	Organic compounds	Organic acids and derivatives	Hydroxy acids and derivatives	InChI=1S/C12H24O3/c1-2-3-4-5-6-7-8-9-11(13)10-12(14)15/h11,13H,2-10H2,1H3,(H,14,15)/t11-/m1/s1	C12H24O3	216.173	4.67	3.25	36.21	3.09	0	154.9	162.5	154.6	168.153	167.204	167.739	Yes
HMDB10730	InChI=1S/C14H26O3/c1-2-3-4-5-6-7-8-9-10-11-13(15)12-14(16)17/h2-12H2,1H3,(H,16,17)	XLKOZYOVXNPWGT-UHFFFAOYSA-N	CCCCCCCCCCCC(=O)CC(O)=O	3-oxotetradecanoic acid	C14H26O3	242.354	4.58	-4.71	0.0047 g/L	4.7	4.44	-7.5	12	Long-chain fatty acids	Chemical entities	Organic compounds	Lipids and lipid-like molecules	Fatty Acyls	InChI=1S/C14H26O3/c1-2-3-4-5-6-7-8-9-10-11-13(15)12-14(16)17/h2-12H2,1H3,(H,16,17)	C14H26O3	242.188	4.44	4.7	42.96	3.07	0	168.1	176.1	160.6	183.561	182.859	183.53	Yes
HMDB10731	InChI=1S/C14H28O3/c1-2-3-4-5-6-7-8-9-10-11-13(15)12-14(16)17/h13,15H,2-12H2,1H3,(H,16,17)/t13-/m1/s1	ATRNZOYKSNPPBF-CYBMUJFWSA-N	[H][C@@](O)(CCCCCCCCCCC)CC(O)=O	(3R)-3-hydroxytetradecanoic acid	C14H28O3	244.37	4.69	-3.91	0.03 g/L	4.14	4.67	-2.8	12	Long-chain fatty acids	Chemical entities	Organic compounds	Lipids and lipid-like molecules	Fatty Acyls	InChI=1S/C14H28O3/c1-2-3-4-5-6-7-8-9-10-11-13(15)12-14(16)17/h13,15H,2-12H2,1H3,(H,16,17)/t13-/m1/s1	C14H28O3	244.204	4.67	4.14	42.96	3.07	0	165.5	173.1	161.3	182.843	180.489	181.475	Yes
HMDB10732	InChI=1S/C14H26O2/c1-2-3-4-5-6-7-8-9-10-11-12-13-14(15)16/h12-13H,2-11H2,1H3,(H,15,16)/b13-12+	IBYFOBGPNPINBU-OUKQBFOZSA-N	CCCCCCCCCCC\C=C\C(O)=O	(2E)-tetradec-2-enoic acid	C14H26O2	226.355	6.17	-5.38	9.540E-04 g/L	5.37	5.03		11	Long-chain fatty acids	Chemical entities	Organic compounds	Lipids and lipid-like molecules	Fatty Acyls	InChI=1S/C14H26O2/c1-2-3-4-5-6-7-8-9-10-11-12-13-14(15)16/h12-13H,2-11H2,1H3,(H,15,16)/b13-12+	C14H26O2	226.193	5.03	5.37	38.52	2.88	0	164.9	173.1	161.5			180.105	Yes
HMDB10733	InChI=1S/C16H30O3/c1-2-3-4-5-6-7-8-9-10-11-12-13-15(17)14-16(18)19/h2-14H2,1H3,(H,18,19)	ASICPMTWQSESKX-UHFFFAOYSA-N	CCCCCCCCCCCCCC(=O)CC(O)=O	3-oxohexadecanoic acid	C16H30O3	270.408	5.59	-5.37	0.0012 g/L	5.59	4.44	-7.5	14	Long-chain fatty acids	Chemical entities	Organic compounds	Lipids and lipid-like molecules	Fatty Acyls	InChI=1S/C16H30O3/c1-2-3-4-5-6-7-8-9-10-11-12-13-15(17)14-16(18)19/h2-14H2,1H3,(H,18,19)	C16H30O3	270.219	4.44	5.59	49.94	3.06	0	180.9	188.8	167.2	196.955	196.387	196.826	Yes
HMDB10734	InChI=1S/C16H32O3/c1-2-3-4-5-6-7-8-9-10-11-12-13-15(17)14-16(18)19/h15,17H,2-14H2,1H3,(H,18,19)/t15-/m1/s1	CBWALJHXHCJYTE-OAHLLOKOSA-N	[H][C@@](O)(CCCCCCCCCCCCC)CC(O)=O	(3R)-3-hydroxyhexadecanoic acid	C16H32O3	272.423	5.75	-4.69	0.0056 g/L	5.03	4.67	-2.8	14	Long-chain fatty acids	Chemical entities	Organic compounds	Lipids and lipid-like molecules	Fatty Acyls	InChI=1S/C16H32O3/c1-2-3-4-5-6-7-8-9-10-11-12-13-15(17)14-16(18)19/h15,17H,2-14H2,1H3,(H,18,19)/t15-/m1/s1	C16H32O3	272.235	4.67	5.03	49.94	3.06	0	177.3	184.7	167.6	191.673	192.162	192.899	Yes
HMDB10735	InChI=1S/C16H30O2/c1-2-3-4-5-6-7-8-9-10-11-12-13-14-15-16(17)18/h14-15H,2-13H2,1H3,(H,17,18)/b15-14+	ZVRMGCSSSYZGSM-CCEZHUSRSA-N	CCCCCCCCCCCCC\C=C\C(O)=O	(2E)-hexadec-2-enoic acid	C16H30O2	254.408	7.23	-6.06	2.240E-04 g/L	6.25	5.03		13	Long-chain fatty acids	Chemical entities	Organic compounds	Lipids and lipid-like molecules	Fatty Acyls	InChI=1S/C16H30O2/c1-2-3-4-5-6-7-8-9-10-11-12-13-14-15-16(17)18/h14-15H,2-13H2,1H3,(H,17,18)/b15-14+	C16H30O2	254.225	5.03	6.25	45.35	2.9	0	176.9	184.6	168.2			193.846	Yes
HMDB10736	InChI=1S/C18H34O3/c1-2-3-4-5-6-7-8-9-10-11-12-13-14-15-17(19)16-18(20)21/h2-16H2,1H3,(H,20,21)	YQGGUZWHNVQJMF-UHFFFAOYSA-N	CCCCCCCCCCCCCCCC(=O)CC(O)=O	3-oxooctadecanoic acid	C18H34O3	298.461	6.51	-5.98	3.150E-04 g/L	6.48	4.44	-7.5	16	Long-chain fatty acids	Chemical entities	Organic compounds	Lipids and lipid-like molecules	Fatty Acyls	InChI=1S/C18H34O3/c1-2-3-4-5-6-7-8-9-10-11-12-13-14-15-17(19)16-18(20)21/h2-16H2,1H3,(H,20,21)	C18H34O3	298.251	4.44	6.48	57.12	3.05	0	192.9	200.6	173.4	209.762	210.567	211.047	Yes
HMDB10737	InChI=1S/C18H36O3/c1-2-3-4-5-6-7-8-9-10-11-12-13-14-15-17(19)16-18(20)21/h17,19H,2-16H2,1H3,(H,20,21)/t17-/m1/s1	POMQYTSPMKEQNB-QGZVFWFLSA-N	[H][C@@](O)(CCCCCCCCCCCCCCC)CC(O)=O	(3R)-3-hydroxyoctadecanoic acid	C18H36O3	300.477	6.83	-5.3	0.0015 g/L	5.91	4.67	-2.8	16	Long-chain fatty acids	Chemical entities	Organic compounds	Lipids and lipid-like molecules	Fatty Acyls	InChI=1S/C18H36O3/c1-2-3-4-5-6-7-8-9-10-11-12-13-14-15-17(19)16-18(20)21/h17,19H,2-16H2,1H3,(H,20,21)/t17-/m1/s1	C18H36O3	300.266	4.67	5.91	57.12	3.05	0	188.6	195.9	173.8	210.453	208.403	209.862	Yes
HMDB11103	InChI=1S/C7H8N4O3/c1-10-3-4(8-6(10)13)9-7(14)11(2)5(3)12/h1-2H3,(H,8,13)(H,9,14)	NOFNCLGCUJJPKU-UHFFFAOYSA-N	CN1C(=O)NC2=C1C(=O)N(C)C(=O)N2	1,7-dimethyl-2,3,6,7,8,9-hexahydro-1H-purine-2,6,8-trione	C7H8N4O3	196.163	-0.81	-1.36	8.49 g/L	-1.1	8.16	-5.9	0	Xanthines	Chemical entities	Organic compounds	Organoheterocyclic compounds	Imidazopyrimidines	InChI=1S/C7H8N4O3/c1-10-3-4(8-6(10)13)9-7(14)11(2)5(3)12/h1-2H3,(H,8,13)(H,9,14)	C7H8N4O3	196.06	2.94	0.47	41.05	2.18	0.434783	141	147.7	136.7	145.75	145.504	143.667	Yes
HMDB11105	InChI=1S/C8H10N4O4/c1-4(14)10-5-6(9-3-13)11-8(16)12(2)7(5)15/h3H,1-2H3,(H,9,13)(H,10,14)(H,11,16)	RDZNZFGKEVDNPK-UHFFFAOYSA-N	CN1C(=O)NC(NC=O)=C(NC(C)=O)C1=O	N-(6-formamido-3-methyl-2,4-dioxo-1,2,3,4-tetrahydropyrimidin-5-yl)acetamide	C8H10N4O4	226.189	-0.74	-2.63	0.53 g/L	-2.4	9.02	-5.7	2	Hydroxypyrimidines	Chemical entities	Organic compounds	Organoheterocyclic compounds	Diazines	InChI=1S/C8H10N4O4/c1-4(14)10-5-6(9-3-13)11-8(16)12(2)7(5)15/h3H,1-2H3,(H,9,13)(H,10,14)(H,11,16)	C8H10N4O4	226.07	3.26	0.03	47.01	2.71	0.230769	144.3	150.4	143.2	155.243	154.636	156.675	Yes
HMDB11107	InChI=1S/C6H6N4O3/c1-10-2-3(8-6(10)13)7-5(12)9-4(2)11/h1H3,(H3,7,8,9,11,12,13)	YHNNPKUFPWLTOP-UHFFFAOYSA-N	CN1C(=O)NC2=C1C(=O)NC(=O)N2	7-methyl-2,3,6,7,8,9-hexahydro-1H-purine-2,6,8-trione	C6H6N4O3	182.137	-1.03	-1.69	3.71 g/L	-1.3	7.99	-6.3	0	Xanthines	Chemical entities	Organic compounds	Organoheterocyclic compounds	Imidazopyrimidines	InChI=1S/C6H6N4O3/c1-10-2-3(8-6(10)13)7-5(12)9-4(2)11/h1H3,(H3,7,8,9,11,12,13)	C6H6N4O3	182.044	10.7	0.93	36.45	1.82	0.5	137.5	143.9	129.4	140.663	140.181	138.637	Yes
HMDB11108	InChI=1S/C18H30O3/c1-17(19)15-13-11-9-7-5-3-2-4-6-8-10-12-14-16-18(20)21/h2-3,7,9,13,15,17,19H,4-6,8,10-12,14,16H2,1H3,(H,20,21)/b3-2-,9-7-,15-13-	PSQSSLVXOIJSMX-XAFOFORCSA-N	CC(O)\C=C/C\C=C/C\C=C/CCCCCCCC(O)=O	(9Z,12Z,15Z)-17-hydroxyoctadeca-9,12,15-trienoic acid	C18H30O3	294.429	5.47	-4.89	0.0038 g/L	4.75	4.99	-1.9	13	Lineolic acids and derivatives	Chemical entities	Organic compounds	Lipids and lipid-like molecules	Fatty Acyls	InChI=1/C18H30O3/c1-17(19)15-13-11-9-7-5-3-2-4-6-8-10-12-14-16-18(20)21/h2-3,7,9,13,15,17,19H,4-6,8,10-12,14,16H2,1H3,(H,20,21)/b3-2-,9-7-,15-13-	C18H30O3	294.219	4.99	4.75	56.45	2.96	0	176.4	183.7	174.9	210.081	210.417	211.977	Yes
HMDB11112	InChI=1S/C14H18N2O4/c1-7-3-9-10(4-8(7)2)16(6-15-9)14-13(19)12(18)11(5-17)20-14/h3-4,6,11-14,17-19H,5H2,1-2H3/t11-,12?,13?,14+/m1/s1	HLRUKOJSWOKCPP-RYSNWHEDSA-N	CC1=CC2=C(C=C1C)N(C=N2)[C@H]1O[C@H](CO)C(O)C1O	(2S,5R)-2-(5,6-dimethyl-1H-1,3-benzodiazol-1-yl)-5-(hydroxymethyl)oxolane-3,4-diol	C14H18N2O4	278.304	0.35	-1.84	4.03 g/L	0.73	12.46	6	2	Benzimidazole ribonucleosides and ribonucleotides	Chemical entities	Organic compounds	Nucleosides, nucleotides, and analogues	Benzimidazole ribonucleosides and ribonucleotides	InChI=1S/C14H18N2O4/c1-7-3-9-10(4-8(7)2)16(6-15-9)14-13(19)12(18)11(5-17)20-14/h3-4,6,11-14,17-19H,5H2,1-2H3/t11-,12?,13?,14+/m1/s1	C14H18N2O4	278.127	12.46	0.73	68.81	1.56	0.375	169.5	175.1	161.2	172.968	172.57	172.703	Yes
HMDB11129	InChI=1S/C23H48NO7P/c1-2-3-4-5-6-7-8-9-10-11-12-13-14-15-16-17-23(26)31-22(20-25)21-30-32(27,28)29-19-18-24/h22,25H,2-21,24H2,1H3,(H,27,28)/t22-/m1/s1	KIHAGWUUUHJRMS-JOCHJYFZSA-N	[H][C@@](CO)(COP(O)(=O)OCCN)OC(=O)CCCCCCCCCCCCCCCCC	(2-aminoethoxy)[(2R)-3-hydroxy-2-(octadecanoyloxy)propoxy]phosphinic acid	C23H48NO7P	481.603	4.74	-5.52	0.0014 g/L	4.42	1.87	10	25	2-acyl-sn-glycero-3-phosphoethanolamines	Chemical entities	Organic compounds	Lipids and lipid-like molecules	Glycerophospholipids	InChI=1S/C23H48NO7P/c1-2-3-4-5-6-7-8-9-10-11-12-13-14-15-16-17-23(26)31-22(20-25)21-30-32(27,28)29-19-18-24/h22,25H,2-21,24H2,1H3,(H,27,28)/t22-/m1/s1	C23H48NO7P	481.317	1.87	4.42	105.79	3.53	0	246.6	250.1	222.1	262.714	264.153	264.196	Yes
HMDB11130	InChI=1S/C23H48NO7P/c1-2-3-4-5-6-7-8-9-10-11-12-13-14-15-16-17-23(26)29-20-22(25)21-31-32(27,28)30-19-18-24/h22,25H,2-21,24H2,1H3,(H,27,28)/t22-/m1/s1	BBYWOYAFBUOUFP-JOCHJYFZSA-N	[H][C@@](O)(COC(=O)CCCCCCCCCCCCCCCCC)COP(O)(=O)OCCN	(2-aminoethoxy)[(2R)-2-hydroxy-3-(octadecanoyloxy)propoxy]phosphinic acid	C23H48NO7P	481.603	4.72	-5.51	0.0015 g/L	4.42	1.87	10	25	1-acyl-sn-glycero-3-phosphoethanolamines	Chemical entities	Organic compounds	Lipids and lipid-like molecules	Glycerophospholipids	InChI=1S/C23H48NO7P/c1-2-3-4-5-6-7-8-9-10-11-12-13-14-15-16-17-23(26)29-20-22(25)21-31-32(27,28)30-19-18-24/h22,25H,2-21,24H2,1H3,(H,27,28)/t22-/m1/s1	C23H48NO7P	481.317	1.87	4.42	104.31	3.4	0	246.2	249.8	221.8	261.7	261.374	262.046	Yes
HMDB11131	InChI=1S/C21H42O4/c1-2-3-4-5-6-7-8-9-10-11-12-13-14-15-16-17-21(24)25-19-20(23)18-22/h20,22-23H,2-19H2,1H3/t20-/m0/s1	VBICKXHEKHSIBG-FQEVSTJZSA-N	[H][C@](O)(CO)COC(=O)CCCCCCCCCCCCCCCCC	(2S)-2,3-dihydroxypropyl octadecanoate	C21H42O4	358.556	6.73	-5.52	0.0011 g/L	5.97	13.62	-3	20	1-monoacylglycerols	Chemical entities	Organic compounds	Lipids and lipid-like molecules	Glycerolipids	InChI=1S/C21H42O4/c1-2-3-4-5-6-7-8-9-10-11-12-13-14-15-16-17-21(24)25-19-20(23)18-22/h20,22-23H,2-19H2,1H3/t20-/m0/s1	C21H42O4	358.308	13.62	5.97	72.51	3.11	0	205.5	212.2	182.3	229.529	230.387	230.644	Yes
HMDB11133	InChI=1S/C21H41O7P/c1-2-3-4-5-6-7-8-9-10-11-12-13-14-15-16-17-21(23)27-18-20(22)19-28-29(24,25)26/h2-19H2,1H3,(H2,24,25,26)	GTPATKZCXDKGQS-UHFFFAOYSA-N	CCCCCCCCCCCCCCCCCC(=O)OCC(=O)COP(O)(O)=O	[3-(octadecanoyloxy)-2-oxopropoxy]phosphonic acid	C21H41O7P	436.52	5.37	-5.71	8.470E-04 g/L	6.16	1.19	-7	22	O-acylglycerone-phosphates	Chemical entities	Organic compounds	Organic oxygen compounds	Organooxygen compounds	InChI=1S/C21H41O7P/c1-2-3-4-5-6-7-8-9-10-11-12-13-14-15-16-17-21(23)27-18-20(22)19-28-29(24,25)26/h2-19H2,1H3,(H2,24,25,26)	C21H41O7P	436.259	1.19	6.16	90.44	3.27	0	232	238	203	250.761	251.149	249.58	Yes
HMDB11136	InChI=1S/C20H32O3/c1-19(21)17-15-13-11-9-7-5-3-2-4-6-8-10-12-14-16-18-20(22)23/h3-6,9-12,19,21H,2,7-8,13-18H2,1H3,(H,22,23)/b5-3-,6-4-,11-9-,12-10-/t19-/m0/s1	XFUXZHQUWPFWPR-DZBJBCEBSA-N	C[C@H](O)CCC\C=C/C\C=C/C\C=C/C\C=C/CCCC(O)=O	(5Z,8Z,11Z,14Z,19S)-19-hydroxyicosa-5,8,11,14-tetraenoic acid	C20H32O3	320.466	5.8	-5.25	0.0018 g/L	5.12	4.82	-1.6	14	Hydroxyeicosatetraenoic acids	Chemical entities	Organic compounds	Lipids and lipid-like molecules	Fatty Acyls	InChI=1S/C20H32O3/c1-19(21)17-15-13-11-9-7-5-3-2-4-6-8-10-12-14-16-18-20(22)23/h3-6,9-12,19,21H,2,7-8,13-18H2,1H3,(H,22,23)/b5-3-,6-4-,11-9-,12-10-/t19-/m0/s1	C20H32O3	320.235	4.82	5.12	63.8	2.97	0	182.3	189.3	181.1	224.212	224.135	226.484	Yes
HMDB11142	InChI=1S/C21H43O6P/c1-2-3-4-5-6-7-8-9-10-11-12-13-14-15-16-17-18-26-19-21(22)20-27-28(23,24)25/h2-20H2,1H3,(H2,23,24,25)	DSLZSTBYLRGPIK-UHFFFAOYSA-N	CCCCCCCCCCCCCCCCCCOCC(=O)COP(O)(O)=O	[3-(octadecyloxy)-2-oxopropoxy]phosphonic acid	C21H43O6P	422.536	5.82	-5.52	0.0013 g/L	6.54	1.19	-4.2	22	O-alkylglycerone phosphates	Chemical entities	Organic compounds	Organic oxygen compounds	Organooxygen compounds	InChI=1S/C21H43O6P/c1-2-3-4-5-6-7-8-9-10-11-12-13-14-15-16-17-18-26-19-21(22)20-27-28(23,24)25/h2-20H2,1H3,(H2,23,24,25)	C21H43O6P	422.28	1.19	6.54	84.78	3.12	0	231.1	237.1	203.8	241.796	239.514	240.26	Yes
HMDB11143	InChI=1S/C21H44O3/c1-2-3-4-5-6-7-8-9-10-11-12-13-14-15-16-17-18-24-20-21(23)19-22/h21-23H,2-20H2,1H3/t21-/m0/s1	OGBUMNBNEWYMNJ-NRFANRHFSA-N	[H][C@](O)(CO)COCCCCCCCCCCCCCCCCCC	(2S)-3-(octadecyloxy)propane-1,2-diol	C21H44O3	344.572	7.21	-5.84	4.960E-04 g/L	6.35	13.64	-3	20	Monoalkylglycerols	Chemical entities	Organic compounds	Lipids and lipid-like molecules	Glycerolipids	InChI=1S/C21H44O3/c1-2-3-4-5-6-7-8-9-10-11-12-13-14-15-16-17-18-24-20-21(23)19-22/h21-23H,2-20H2,1H3/t21-/m0/s1	C21H44O3	344.329	13.64	6.35	67.37	2.98	0	203.8	210.5	180.4	220.204	220.976	221.848	Yes
HMDB11144	InChI=1S/C21H45O6P/c1-2-3-4-5-6-7-8-9-10-11-12-13-14-15-16-17-18-26-19-21(22)20-27-28(23,24)25/h21-22H,2-20H2,1H3,(H2,23,24,25)/t21-/m1/s1	HUUYDUFSUADEJQ-OAQYLSRUSA-N	[H][C@@](O)(COCCCCCCCCCCCCCCCCCC)COP(O)(O)=O	[(2R)-2-hydroxy-3-(octadecyloxy)propoxy]phosphonic acid	C21H45O6P	424.552	5.43	-5.25	0.0024 g/L	6.23	1.51	-3.4	22	Monoalkylglycerophosphates	Chemical entities	Organic compounds	Lipids and lipid-like molecules	Glycerophospholipids	InChI=1S/C21H45O6P/c1-2-3-4-5-6-7-8-9-10-11-12-13-14-15-16-17-18-26-19-21(22)20-27-28(23,24)25/h21-22H,2-20H2,1H3,(H2,23,24,25)/t21-/m1/s1	C21H45O6P	424.295	1.51	6.23	84.78	3.12	0	224.5	230.3	203.3	238.339	238.021	237.504	Yes
HMDB11147	InChI=1S/C23H46O4/c1-3-4-5-6-7-8-9-10-11-12-13-14-15-16-17-18-19-26-21-23(20-24)27-22(2)25/h23-24H,3-21H2,1-2H3/t23-/m0/s1	HUQABGDIJUXLRG-QHCPKHFHSA-N	[H][C@](CO)(COCCCCCCCCCCCCCCCCCC)OC(C)=O	(2S)-1-hydroxy-3-(octadecyloxy)propan-2-yl acetate	C23H46O4	386.609	7.98	-6.59	9.830E-05 g/L	6.79	14.58	-3	22	1-alkyl,2-acylglycerols	Chemical entities	Organic compounds	Lipids and lipid-like molecules	Glycerolipids	InChI=1S/C23H46O4/c1-3-4-5-6-7-8-9-10-11-12-13-14-15-16-17-18-19-26-21-23(20-24)27-22(2)25/h23-24H,3-21H2,1-2H3/t23-/m0/s1	C23H46O4	386.34	14.58	6.79	80.51	3.12	0	216.5	222.8	188.3	235.231	237.675	238.222	Yes
HMDB11153	InChI=1S/C21H42O3/c1-2-3-4-5-6-7-8-9-10-11-12-13-14-15-16-17-18-24-20-21(23)19-22/h17-18,21-23H,2-16,19-20H2,1H3/b18-17-/t21-/m0/s1	WXWPBUKRBCYIMR-OGLOHFSISA-N	[H][C@](O)(CO)CO\C=C/CCCCCCCCCCCCCCCC	(2S)-3-[(1Z)-octadec-1-en-1-yloxy]propane-1,2-diol	C21H42O3	342.556	7.68	-5.75	6.110E-04 g/L	6.36	13.63	-3	19	Glycerol vinyl ethers	Chemical entities	Organic compounds	Lipids and lipid-like molecules	Glycerolipids	InChI=1S/C21H42O3/c1-2-3-4-5-6-7-8-9-10-11-12-13-14-15-16-17-18-24-20-21(23)19-22/h17-18,21-23H,2-16,19-20H2,1H3/b18-17-/t21-/m0/s1	C21H42O3	342.313	13.63	6.36	67.37	2.98	0	202.4	209.2	177.7	223.517	221.955	223.385	Yes
HMDB11154	InChI=1S/C19H39O6P/c1-2-3-4-5-6-7-8-9-10-11-12-13-14-15-16-24-17-19(20)18-25-26(21,22)23/h15-16,19-20H,2-14,17-18H2,1H3,(H2,21,22,23)/b16-15-/t19-/m1/s1	LBGSRVIXIVDRQM-OAXWQBPPSA-N	CCCCCCCCCCCCCC\C=C/OC[C@](O)([H])COP(=O)(O)O	[(2R)-3-[(1Z)-hexadec-1-en-1-yloxy]-2-hydroxypropoxy]phosphonic acid	C19H39O6P	394.483	4.81	-5.08	0.0033 g/L	5.35	1.51	-3.4	19	Glycerophosphates	Chemical entities	Organic compounds	Lipids and lipid-like molecules	Glycerophospholipids	InChI=1S/C19H39O6P/c1-2-3-4-5-6-7-8-9-10-11-12-13-14-15-16-24-17-19(20)18-25-26(21,22)23/h15-16,19-20H,2-14,17-18H2,1H3,(H2,21,22,23)/b16-15-/t19-/m1/s1	C19H39O6P	394.248	1.51	5.35	77	3.13	0	213.6	219.5	191.8	225.707	224.539	223.206	Yes
HMDB11156	InChI=1S/C25H43O7P/c1-3-4-5-6-7-8-9-10-11-12-13-14-15-16-17-18-19-20-21-30-22-25(32-24(2)26)23-31-33(27,28)29/h7-8,10-11,13-14,16-17,25H,3-6,9,12,15,18-23H2,1-2H3,(H2,27,28,29)/b8-7-,11-10-,14-13-,17-16-/t25-/m1/s1	LTIFQHVEGFEXBJ-NTNVCBRRSA-N	CCCCC\C=C/C\C=C/C\C=C/C\C=C/CCCCOC[C@]([H])(COP(=O)(O)O)OC(C)=O	[(2R)-2-(acetyloxy)-3-[(5Z,8Z,11Z,14Z)-icosa-5,8,11,14-tetraen-1-yloxy]propoxy]phosphonic acid	C25H43O7P	486.579	5.89	-5.6	0.0012 g/L	6.11	1.32	-4.1	22	1-alkyl,2-acylglycerophosphates	Chemical entities	Organic compounds	Lipids and lipid-like molecules	Glycerophospholipids	InChI=1S/C25H43O7P/c1-3-4-5-6-7-8-9-10-11-12-13-14-15-16-17-18-19-20-21-30-22-25(32-24(2)26)23-31-33(27,28)29/h7-8,10-11,13-14,16-17,25H,3-6,9,12,15,18-23H2,1-2H3,(H2,27,28,29)/b8-7-,11-10-,14-13-,17-16-/t25-/m1/s1	C25H43O7P	486.275	1.32	6.11	107.98	3.35	0	237.9	243.4	221.2	265.027	265.889	265.527	Yes
HMDB11187	InChI=1S/C27H50O6/c1-4-7-10-13-16-19-25(28)31-22-24(33-27(30)21-18-15-12-9-6-3)23-32-26(29)20-17-14-11-8-5-2/h24H,4-23H2,1-3H3	VLPFTAMPNXLGLX-UHFFFAOYSA-N	[H]C(COC(=O)CCCCCCC)(COC(=O)CCCCCCC)OC(=O)CCCCCCC	1,3-bis(octanoyloxy)propan-2-yl octanoate	C27H50O6	470.682	7.41	-6.87	6.360E-05 g/L	8.25		-6.6	26	Triacylglycerols	Chemical entities	Organic compounds	Lipids and lipid-like molecules	Glycerolipids	InChI=1S/C27H50O6/c1-4-7-10-13-16-19-25(28)31-22-24(33-27(30)21-18-15-12-9-6-3)23-32-26(29)20-17-14-11-8-5-2/h24H,4-23H2,1-3H3	C27H50O6	470.361		8.25	114.52	4.32	0	231.8	237.8	207.6	250.43	252.033	250.464	Yes
HMDB11195	InChI=1S/C19H24O3/c1-19-8-7-12-13(15(19)5-6-18(19)21)4-3-11-9-17(22-2)16(20)10-14(11)12/h9-10,12-13,15,20H,3-8H2,1-2H3/t12?,13?,15?,19-/m1/s1	YBCPNMOFBUWYTP-ACOLZQMSSA-N	COC1=C(O)C=C2C3CC[C@]4(C)C(CCC4=O)C3CCC2=C1	(15R)-4-hydroxy-5-methoxy-15-methyltetracyclo[8.7.0.0²,⁷.0¹¹,¹⁵]heptadeca-2,4,6-trien-14-one	C19H24O3	300.392	3.51	-4.58	0.0079 g/L	4.15	10.32	-4.9	1	Estrane steroids	Chemical entities	Organic compounds	Lipids and lipid-like molecules	Steroids and steroid derivatives	InChI=1S/C19H24O3/c1-19-8-7-12-13(15(19)5-6-18(19)21)4-3-11-9-17(22-2)16(20)10-14(11)12/h9-10,12-13,15,20H,3-8H2,1-2H3/t12?,13?,15?,19-/m1/s1	C19H24O3	300.173	10.32	4.15	81.87	1.55	0.408163	175.3	182.8	176.7	185.613	183.342	183.849	Yes
HMDB11469	InChI=1S/C4H10O/c1-3-4(2)5/h4-5H,3H2,1-2H3	BTANRVKWQNVYAZ-UHFFFAOYSA-N	CCC(C)O	butan-2-ol	C4H10O	74.1216	0.66	0.42	195 g/L	0.78	17.69	-1.6	1	Secondary alcohols	Chemical entities	Organic compounds	Organic oxygen compounds	Organooxygen compounds	InChI=1/C4H10O/c1-3-4(2)5/h4-5H,3H2,1-2H3	C4H10O	74.0732	17.69	0.78	6.67	2.54	0	112.8	119.9	104.1	107.043	106.247	105.987	Yes
HMDB11470	InChI=1S/C19H40NO7P/c1-2-3-4-5-6-7-8-9-10-11-12-13-19(22)27-18(16-21)17-26-28(23,24)25-15-14-20/h18,21H,2-17,20H2,1H3,(H,23,24)/t18-/m1/s1	DDUZNLUWXLYPCP-GOSISDBHSA-N	[H][C@@](CO)(COP(O)(=O)OCCN)OC(=O)CCCCCCCCCCCCC	(2-aminoethoxy)[(2R)-3-hydroxy-2-(tetradecanoyloxy)propoxy]phosphinic acid	C19H40NO7P	425.497	3.21	-4.65	0.0094 g/L	2.64	1.87	10	21	2-acyl-sn-glycero-3-phosphoethanolamines	Chemical entities	Organic compounds	Lipids and lipid-like molecules	Glycerophospholipids	InChI=1S/C19H40NO7P/c1-2-3-4-5-6-7-8-9-10-11-12-13-19(22)27-18(16-21)17-26-28(23,24)25-15-14-20/h18,21H,2-17,20H2,1H3,(H,23,24)/t18-/m1/s1	C19H40NO7P	425.254	1.87	2.64	89.57	3.65	0	225.5	229.1	203.5	230.797	230.409	231.498	Yes
HMDB11471	InChI=1S/C19H38NO7P/c1-2-3-4-5-6-7-8-9-10-11-12-13-19(22)27-18(16-21)17-26-28(23,24)25-15-14-20/h5-6,18,21H,2-4,7-17,20H2,1H3,(H,23,24)/b6-5-/t18-/m1/s1	OMFJMHRPSFBIAJ-OOFWQKGWSA-N	[H][C@@](CO)(COP(O)(=O)OCCN)OC(=O)CCCCCCC\C=C/CCCC	(2-aminoethoxy)[(2R)-3-hydroxy-2-[(9Z)-tetradec-9-enoyloxy]propoxy]phosphinic acid	C19H38NO7P	423.481	2.95	-4.41	0.016 g/L	2.28	1.87	10	20	2-acyl-sn-glycero-3-phosphoethanolamines	Chemical entities	Organic compounds	Lipids and lipid-like molecules	Glycerophospholipids	InChI=1S/C19H38NO7P/c1-2-3-4-5-6-7-8-9-10-11-12-13-19(22)27-18(16-21)17-26-28(23,24)25-15-14-20/h5-6,18,21H,2-4,7-17,20H2,1H3,(H,23,24)/b6-5-/t18-/m1/s1	C19H38NO7P	423.239	1.87	2.28	89.57	3.65	0	221.4	225	202.3	242.218	241.835	241.617	Yes
HMDB11472	InChI=1S/C20H42NO7P/c1-2-3-4-5-6-7-8-9-10-11-12-13-14-20(23)28-19(17-22)18-27-29(24,25)26-16-15-21/h19,22H,2-18,21H2,1H3,(H,24,25)/t19-/m1/s1	GIUNBNKDUHWVHI-LJQANCHMSA-N	[H][C@@](CO)(COP(O)(=O)OCCN)OC(=O)CCCCCCCCCCCCCC	(2-aminoethoxy)[(2R)-3-hydroxy-2-(pentadecanoyloxy)propoxy]phosphinic acid	C20H42NO7P	439.524	3.71	-5.02	0.0042 g/L	3.09	1.87	10	22	2-acyl-sn-glycero-3-phosphoethanolamines	Chemical entities	Organic compounds	Lipids and lipid-like molecules	Glycerophospholipids	InChI=1S/C20H42NO7P/c1-2-3-4-5-6-7-8-9-10-11-12-13-14-20(23)28-19(17-22)18-27-29(24,25)26-16-15-21/h19,22H,2-18,21H2,1H3,(H,24,25)/t19-/m1/s1	C20H42NO7P	439.27	1.87	3.09	93.58	3.62	0	231.3	234.9	207.6	241.117	241.007	240.662	Yes
HMDB11473	InChI=1S/C21H44NO7P/c1-2-3-4-5-6-7-8-9-10-11-12-13-14-15-21(24)29-20(18-23)19-28-30(25,26)27-17-16-22/h20,23H,2-19,22H2,1H3,(H,25,26)/t20-/m1/s1	CKPBBEOJHAPPBT-HXUWFJFHSA-N	[H][C@@](CO)(COP(O)(=O)OCCN)OC(=O)CCCCCCCCCCCCCCC	(2-aminoethoxy)[(2R)-2-(hexadecanoyloxy)-3-hydroxypropoxy]phosphinic acid	C21H44NO7P	453.55	4.06	-5.25	0.0026 g/L	3.53	1.87	10	23	2-acyl-sn-glycero-3-phosphoethanolamines	Chemical entities	Organic compounds	Lipids and lipid-like molecules	Glycerophospholipids	InChI=1S/C21H44NO7P/c1-2-3-4-5-6-7-8-9-10-11-12-13-14-15-21(24)29-20(18-23)19-28-30(25,26)27-17-16-22/h20,23H,2-19,22H2,1H3,(H,25,26)/t20-/m1/s1	C21H44NO7P	453.286	1.87	3.53	97.62	3.59	0	236.6	240.1	212.2	250.525	249.973	251.84	Yes
HMDB11474	InChI=1S/C21H42NO7P/c1-2-3-4-5-6-7-8-9-10-11-12-13-14-15-21(24)29-20(18-23)19-28-30(25,26)27-17-16-22/h7-8,20,23H,2-6,9-19,22H2,1H3,(H,25,26)/b8-7-/t20-/m1/s1	MAFRHGZTIOAXEL-WHXUGTBJSA-N	[H][C@@](CO)(COP(O)(=O)OCCN)OC(=O)CCCCCCC\C=C/CCCCCC	(2-aminoethoxy)[(2R)-2-[(9Z)-hexadec-9-enoyloxy]-3-hydroxypropoxy]phosphinic acid	C21H42NO7P	451.534	3.89	-5.13	0.0033 g/L	3.17	1.87	10	22	2-acyl-sn-glycero-3-phosphoethanolamines	Chemical entities	Organic compounds	Lipids and lipid-like molecules	Glycerophospholipids	InChI=1S/C21H42NO7P/c1-2-3-4-5-6-7-8-9-10-11-12-13-14-15-21(24)29-20(18-23)19-28-30(25,26)27-17-16-22/h7-8,20,23H,2-6,9-19,22H2,1H3,(H,25,26)/b8-7-/t20-/m1/s1	C21H42NO7P	451.27	1.87	3.17	97.62	3.59	0	232.7	236.3	210.5	246.687	246.904	248.522	Yes
HMDB11475	InChI=1S/C23H46NO7P/c1-2-3-4-5-6-7-8-9-10-11-12-13-14-15-16-17-23(26)31-22(20-25)21-30-32(27,28)29-19-18-24/h7-8,22,25H,2-6,9-21,24H2,1H3,(H,27,28)/b8-7-/t22-/m1/s1	CZYOFWNORPEFDG-KOIKXXGWSA-N	[H][C@@](CO)(COP(O)(=O)OCCN)OC(=O)CCCCCCCCC\C=C/CCCCCC	(2-aminoethoxy)[(2R)-3-hydroxy-2-[(11Z)-octadec-11-enoyloxy]propoxy]phosphinic acid	C23H46NO7P	479.588	4.64	-5.42	0.0018 g/L	4.06	1.87	10	24	2-acyl-sn-glycero-3-phosphoethanolamines	Chemical entities	Organic compounds	Lipids and lipid-like molecules	Glycerophospholipids	InChI=1S/C23H46NO7P/c1-2-3-4-5-6-7-8-9-10-11-12-13-14-15-16-17-23(26)31-22(20-25)21-30-32(27,28)29-19-18-24/h7-8,22,25H,2-6,9-21,24H2,1H3,(H,27,28)/b8-7-/t22-/m1/s1	C23H46NO7P	479.301	1.87	4.06	105.79	3.53	0	243.1	246.7	220.2	264.125	264.363	264.91	Yes
HMDB11479	InChI=1S/C23H42NO7P/c1-2-3-4-5-6-7-8-9-10-11-12-13-14-15-16-17-23(26)31-22(20-25)21-30-32(27,28)29-19-18-24/h3-4,6-7,9-10,22,25H,2,5,8,11-21,24H2,1H3,(H,27,28)/b4-3-,7-6-,10-9-/t22-/m1/s1	JGWWMNVPHKMUCV-WOBXFXBNSA-N	[H][C@@](CO)(COP(O)(=O)OCCN)OC(=O)CCCCCCC\C=C/C\C=C/C\C=C/CC	(2-aminoethoxy)[(2R)-3-hydroxy-2-[(9Z,12Z,15Z)-octadeca-9,12,15-trienoyloxy]propoxy]phosphinic acid	C23H42NO7P	475.556	4.34	-5.05	0.0043 g/L	3.33	1.87	10	22	2-acyl-sn-glycero-3-phosphoethanolamines	Chemical entities	Organic compounds	Lipids and lipid-like molecules	Glycerophospholipids	InChI=1S/C23H42NO7P/c1-2-3-4-5-6-7-8-9-10-11-12-13-14-15-16-17-23(26)31-22(20-25)21-30-32(27,28)29-19-18-24/h3-4,6-7,9-10,22,25H,2,5,8,11-21,24H2,1H3,(H,27,28)/b4-3-,7-6-,10-9-/t22-/m1/s1	C23H42NO7P	475.27	1.87	3.33	105.79	3.53	0	236	239.6	217.4	261.215	261.536	260.8	Yes
HMDB11502	InChI=1S/C20H42NO7P/c1-2-3-4-5-6-7-8-9-10-11-12-13-14-20(23)26-17-19(22)18-28-29(24,25)27-16-15-21/h19,22H,2-18,21H2,1H3,(H,24,25)/t19-/m1/s1	FGHPDPYCRTXYNZ-LJQANCHMSA-N	[H][C@@](O)(COC(=O)CCCCCCCCCCCCCC)COP(O)(=O)OCCN	(2-aminoethoxy)[(2R)-2-hydroxy-3-(pentadecanoyloxy)propoxy]phosphinic acid	C20H42NO7P	439.524	3.7	-5.05	0.0039 g/L	3.09	1.87	10	22	1-acyl-sn-glycero-3-phosphoethanolamines	Chemical entities	Organic compounds	Lipids and lipid-like molecules	Glycerophospholipids	InChI=1S/C20H42NO7P/c1-2-3-4-5-6-7-8-9-10-11-12-13-14-20(23)26-17-19(22)18-28-29(24,25)27-16-15-21/h19,22H,2-18,21H2,1H3,(H,24,25)/t19-/m1/s1	C20H42NO7P	439.27	1.87	3.09	92.16	3.46	0	231.3	234.9	207.6	238.227	240.806	241.57	Yes
HMDB11504	InChI=1S/C21H42NO7P/c1-2-3-4-5-6-7-8-9-10-11-12-13-14-15-21(24)27-18-20(23)19-29-30(25,26)28-17-16-22/h7-8,20,23H,2-6,9-19,22H2,1H3,(H,25,26)/b8-7-/t20-/m1/s1	DSOWUEHXZJUNID-WHXUGTBJSA-N	[H][C@@](O)(COC(=O)CCCCCCC\C=C/CCCCCC)COP(O)(=O)OCCN	(2-aminoethoxy)[(2R)-3-[(9Z)-hexadec-9-enoyloxy]-2-hydroxypropoxy]phosphinic acid	C21H42NO7P	451.534	3.99	-5.2	0.0029 g/L	3.17	1.87	10	22	1-acyl-sn-glycero-3-phosphoethanolamines	Chemical entities	Organic compounds	Lipids and lipid-like molecules	Glycerophospholipids	InChI=1S/C21H42NO7P/c1-2-3-4-5-6-7-8-9-10-11-12-13-14-15-21(24)27-18-20(23)19-29-30(25,26)28-17-16-22/h7-8,20,23H,2-6,9-19,22H2,1H3,(H,25,26)/b8-7-/t20-/m1/s1	C21H42NO7P	451.27	1.87	3.17	96.18	3.43	0	232.8	236.4	210.1	241.249	241.02	244.183	Yes
HMDB11505	InChI=1S/C23H46NO7P/c1-2-3-4-5-6-7-8-9-10-11-12-13-14-15-16-17-23(26)29-20-22(25)21-31-32(27,28)30-19-18-24/h7-8,22,25H,2-6,9-21,24H2,1H3,(H,27,28)/b8-7-/t22-/m1/s1	WAYKKNOEMJFLDI-KOIKXXGWSA-N	[H][C@@](O)(COC(=O)CCCCCCCCC\C=C/CCCCCC)COP(O)(=O)OCCN	(2-aminoethoxy)[(2R)-2-hydroxy-3-[(11Z)-octadec-11-enoyloxy]propoxy]phosphinic acid	C23H46NO7P	479.588	4.68	-5.42	0.0018 g/L	4.06	1.87	10	24	1-acyl-sn-glycero-3-phosphoethanolamines	Chemical entities	Organic compounds	Lipids and lipid-like molecules	Glycerophospholipids	InChI=1S/C23H46NO7P/c1-2-3-4-5-6-7-8-9-10-11-12-13-14-15-16-17-23(26)29-20-22(25)21-31-32(27,28)30-19-18-24/h7-8,22,25H,2-6,9-21,24H2,1H3,(H,27,28)/b8-7-/t22-/m1/s1	C23H46NO7P	479.301	1.87	4.06	104.31	3.4	0	242.9	246.5	219.9	252.131	252.424	254.372	Yes
HMDB11506	InChI=1S/C23H46NO7P/c1-2-3-4-5-6-7-8-9-10-11-12-13-14-15-16-17-23(26)29-20-22(25)21-31-32(27,28)30-19-18-24/h9-10,22,25H,2-8,11-21,24H2,1H3,(H,27,28)/b10-9-/t22-/m1/s1	PYVRVRFVLRNJLY-MZMPXXGTSA-N	[H][C@@](O)(COC(=O)CCCCCCC\C=C/CCCCCCCC)COP(O)(=O)OCCN	(2-aminoethoxy)[(2R)-2-hydroxy-3-[(9Z)-octadec-9-enoyloxy]propoxy]phosphinic acid	C23H46NO7P	479.588	4.69	-5.44	0.0018 g/L	4.06	1.87	10	24	1-acyl-sn-glycero-3-phosphoethanolamines	Chemical entities	Organic compounds	Lipids and lipid-like molecules	Glycerophospholipids	InChI=1S/C23H46NO7P/c1-2-3-4-5-6-7-8-9-10-11-12-13-14-15-16-17-23(26)29-20-22(25)21-31-32(27,28)30-19-18-24/h9-10,22,25H,2-8,11-21,24H2,1H3,(H,27,28)/b10-9-/t22-/m1/s1	C23H46NO7P	479.301	1.87	4.06	104.31	3.4	0	242.7	246.2	219.5	253.168	252.758	250.352	Yes
HMDB11508	InChI=1S/C23H42NO7P/c1-2-3-4-5-6-7-8-9-10-11-12-13-14-15-16-17-23(26)29-20-22(25)21-31-32(27,28)30-19-18-24/h6-7,9-10,12-13,22,25H,2-5,8,11,14-21,24H2,1H3,(H,27,28)/b7-6-,10-9-,13-12-/t22-/m1/s1	QULMFYLWLOKODU-CSLWLMPESA-N	[H][C@@](O)(COC(=O)CCCC\C=C/C\C=C/C\C=C/CCCCC)COP(O)(=O)OCCN	(2-aminoethoxy)[(2R)-2-hydroxy-3-[(6Z,9Z,12Z)-octadeca-6,9,12-trienoyloxy]propoxy]phosphinic acid	C23H42NO7P	475.556	4.41	-5.09	0.0039 g/L	3.33	1.87	10	22	1-acyl-sn-glycero-3-phosphoethanolamines	Chemical entities	Organic compounds	Lipids and lipid-like molecules	Glycerophospholipids	InChI=1S/C23H42NO7P/c1-2-3-4-5-6-7-8-9-10-11-12-13-14-15-16-17-23(26)29-20-22(25)21-31-32(27,28)30-19-18-24/h6-7,9-10,12-13,22,25H,2-5,8,11,14-21,24H2,1H3,(H,27,28)/b7-6-,10-9-,13-12-/t22-/m1/s1	C23H42NO7P	475.27	1.87	3.33	104.31	3.4	0	235.9	239.5	217	268.274	268.31	268.615	Yes
HMDB11509	InChI=1S/C23H42NO7P/c1-2-3-4-5-6-7-8-9-10-11-12-13-14-15-16-17-23(26)29-20-22(25)21-31-32(27,28)30-19-18-24/h3-4,6-7,9-10,22,25H,2,5,8,11-21,24H2,1H3,(H,27,28)/b4-3-,7-6-,10-9-/t22-/m1/s1	NTBBASCGALPTDC-WOBXFXBNSA-N	[H][C@@](O)(COC(=O)CCCCCCC\C=C/C\C=C/C\C=C/CC)COP(O)(=O)OCCN	(2-aminoethoxy)[(2R)-2-hydroxy-3-[(9Z,12Z,15Z)-octadeca-9,12,15-trienoyloxy]propoxy]phosphinic acid	C23H42NO7P	475.556	4.39	-5.07	0.0041 g/L	3.33	1.87	10	22	1-acyl-sn-glycero-3-phosphoethanolamines	Chemical entities	Organic compounds	Lipids and lipid-like molecules	Glycerophospholipids	InChI=1S/C23H42NO7P/c1-2-3-4-5-6-7-8-9-10-11-12-13-14-15-16-17-23(26)29-20-22(25)21-31-32(27,28)30-19-18-24/h3-4,6-7,9-10,22,25H,2,5,8,11-21,24H2,1H3,(H,27,28)/b4-3-,7-6-,10-9-/t22-/m1/s1	C23H42NO7P	475.27	1.87	3.33	104.31	3.4	0	235.9	239.4	217	256.633	255.432	256.615	Yes
HMDB11530	InChI=1S/C17H34O4/c1-2-3-4-5-6-7-8-9-10-11-12-13-17(20)21-16(14-18)15-19/h16,18-19H,2-15H2,1H3	TVIMZSOUQXNWHO-UHFFFAOYSA-N	[H]C(CO)(CO)OC(=O)CCCCCCCCCCCCC	1,3-dihydroxypropan-2-yl tetradecanoate	C17H34O4	302.45	4.81	-4.04	0.027 g/L	4.19	14.28	-3	16	2-monoacylglycerols	Chemical entities	Organic compounds	Lipids and lipid-like molecules	Glycerolipids	InChI=1S/C17H34O4/c1-2-3-4-5-6-7-8-9-10-11-12-13-17(20)21-16(14-18)15-19/h16,18-19H,2-15H2,1H3	C17H34O4	302.246	14.28	4.19	58.13	3.21	0	184.9	191.9	171.7	204.198	203.238	205.105	Yes
HMDB11531	InChI=1S/C17H32O4/c1-2-3-4-5-6-7-8-9-10-11-12-13-17(20)21-16(14-18)15-19/h5-6,16,18-19H,2-4,7-15H2,1H3/b6-5-	UETKPVCPWANBPE-WAYWQWQTSA-N	[H]C(CO)(CO)OC(=O)CCCCCCC\C=C/CCCC	1,3-dihydroxypropan-2-yl (9Z)-tetradec-9-enoate	C17H32O4	300.434	4.4	-3.97	0.032 g/L	3.83	14.28	-3	15	2-monoacylglycerols	Chemical entities	Organic compounds	Lipids and lipid-like molecules	Glycerolipids	InChI=1S/C17H32O4/c1-2-3-4-5-6-7-8-9-10-11-12-13-17(20)21-16(14-18)15-19/h5-6,16,18-19H,2-4,7-15H2,1H3/b6-5-	C17H32O4	300.23	14.28	3.83	58.13	3.21	0	180.6	187.7	171.3	205.96	204.671	206.098	Yes
HMDB11532	InChI=1S/C18H36O4/c1-2-3-4-5-6-7-8-9-10-11-12-13-14-18(21)22-17(15-19)16-20/h17,19-20H,2-16H2,1H3	SJUYTIGRIZBTCI-UHFFFAOYSA-N	[H]C(CO)(CO)OC(=O)CCCCCCCCCCCCCC	1,3-dihydroxypropan-2-yl pentadecanoate	C18H36O4	316.476	5.3	-4.37	0.013 g/L	4.64	14.28	-3	17	2-monoacylglycerols	Chemical entities	Organic compounds	Lipids and lipid-like molecules	Glycerolipids	InChI=1S/C18H36O4/c1-2-3-4-5-6-7-8-9-10-11-12-13-14-18(21)22-17(15-19)16-20/h17,19-20H,2-16H2,1H3	C18H36O4	316.261	14.28	4.64	61.81	3.19	0	190.6	197.6	174.5	212.259	210.193	210.778	Yes
HMDB11533	InChI=1S/C19H38O4/c1-2-3-4-5-6-7-8-9-10-11-12-13-14-15-19(22)23-18(16-20)17-21/h18,20-21H,2-17H2,1H3	BBNYCLAREVXOSG-UHFFFAOYSA-N	[H]C(CO)(CO)OC(=O)CCCCCCCCCCCCCCC	1,3-dihydroxypropan-2-yl hexadecanoate	C19H38O4	330.503	5.77	-4.86	0.0045 g/L	5.08	14.28	-3	18	2-monoacylglycerols	Chemical entities	Organic compounds	Lipids and lipid-like molecules	Glycerolipids	InChI=1S/C19H38O4/c1-2-3-4-5-6-7-8-9-10-11-12-13-14-15-19(22)23-18(16-20)17-21/h18,20-21H,2-17H2,1H3	C19H38O4	330.277	14.28	5.08	65.53	3.18	0	195.8	202.7	176.7	217.581	216.804	217.97	Yes
HMDB11534	InChI=1S/C19H36O4/c1-2-3-4-5-6-7-8-9-10-11-12-13-14-15-19(22)23-18(16-20)17-21/h7-8,18,20-21H,2-6,9-17H2,1H3/b8-7-	CXUXMSACCLYMBI-FPLPWBNLSA-N	[H]C(CO)(CO)OC(=O)CCCCCCC\C=C/CCCCCC	1,3-dihydroxypropan-2-yl (9Z)-hexadec-9-enoate	C19H36O4	328.487	5.22	-4.65	0.0073 g/L	4.72	14.28	-3	17	2-monoacylglycerols	Chemical entities	Organic compounds	Lipids and lipid-like molecules	Glycerolipids	InChI=1S/C19H36O4/c1-2-3-4-5-6-7-8-9-10-11-12-13-14-15-19(22)23-18(16-20)17-21/h7-8,18,20-21H,2-6,9-17H2,1H3/b8-7-	C19H36O4	328.261	14.28	4.72	65.53	3.18	0	191.4	198.3	177	219.215	217.739	219.291	Yes
HMDB11535	InChI=1S/C21H42O4/c1-2-3-4-5-6-7-8-9-10-11-12-13-14-15-16-17-21(24)25-20(18-22)19-23/h20,22-23H,2-19H2,1H3	YQEMORVAKMFKLG-UHFFFAOYSA-N	[H]C(CO)(CO)OC(=O)CCCCCCCCCCCCCCCCC	1,3-dihydroxypropan-2-yl octadecanoate	C21H42O4	358.556	6.62	-5.51	0.0011 g/L	5.97	14.28	-3	20	2-monoacylglycerols	Chemical entities	Organic compounds	Lipids and lipid-like molecules	Glycerolipids	InChI=1S/C21H42O4/c1-2-3-4-5-6-7-8-9-10-11-12-13-14-15-16-17-21(24)25-20(18-22)19-23/h20,22-23H,2-19H2,1H3	C21H42O4	358.308	14.28	5.97	73.09	3.16	0	206.1	212.7	182.5	230.702	229.599	231.969	Yes
HMDB11536	InChI=1S/C21H40O4/c1-2-3-4-5-6-7-8-9-10-11-12-13-14-15-16-17-21(24)25-20(18-22)19-23/h7-8,20,22-23H,2-6,9-19H2,1H3/b8-7-	OTDARJOVCLILGQ-FPLPWBNLSA-N	[H]C(CO)(CO)OC(=O)CCCCCCCCC\C=C/CCCCCC	1,3-dihydroxypropan-2-yl (11Z)-octadec-11-enoate	C21H40O4	356.54	6.23	-5.32	0.0017 g/L	5.61	14.28	-3	19	2-monoacylglycerols	Chemical entities	Organic compounds	Lipids and lipid-like molecules	Glycerolipids	InChI=1S/C21H40O4/c1-2-3-4-5-6-7-8-9-10-11-12-13-14-15-16-17-21(24)25-20(18-22)19-23/h7-8,20,22-23H,2-6,9-19H2,1H3/b8-7-	C21H40O4	356.293	14.28	5.61	73.09	3.16	0	202.3	208.9	182.2	232.781	231.127	232.724	Yes
HMDB11537	InChI=1S/C21H40O4/c1-2-3-4-5-6-7-8-9-10-11-12-13-14-15-16-17-21(24)25-20(18-22)19-23/h9-10,20,22-23H,2-8,11-19H2,1H3/b10-9-	UPWGQKDVAURUGE-KTKRTIGZSA-N	[H]C(CO)(CO)OC(=O)CCCCCCC\C=C/CCCCCCCC	1,3-dihydroxypropan-2-yl (9Z)-octadec-9-enoate	C21H40O4	356.54	6.25	-5.33	0.0017 g/L	5.61	14.28	-3	19	2-monoacylglycerols	Chemical entities	Organic compounds	Lipids and lipid-like molecules	Glycerolipids	InChI=1S/C21H40O4/c1-2-3-4-5-6-7-8-9-10-11-12-13-14-15-16-17-21(24)25-20(18-22)19-23/h9-10,20,22-23H,2-8,11-19H2,1H3/b10-9-	C21H40O4	356.293	14.28	5.61	73.09	3.16	0	202.3	209	182.1	232.021	230.441	231.95	Yes
HMDB11538	InChI=1S/C21H38O4/c1-2-3-4-5-6-7-8-9-10-11-12-13-14-15-16-17-21(24)25-20(18-22)19-23/h6-7,9-10,20,22-23H,2-5,8,11-19H2,1H3/b7-6-,10-9-	IEPGNWMPIFDNSD-HZJYTTRNSA-N	[H]C(CO)(CO)OC(=O)CCCCCCC\C=C/C\C=C/CCCCC	1,3-dihydroxypropan-2-yl (9Z,12Z)-octadeca-9,12-dienoate	C21H38O4	354.524	5.55	-5.17	0.0024 g/L	5.25	14.28	-3	18	Lineolic acids and derivatives	Chemical entities	Organic compounds	Lipids and lipid-like molecules	Fatty Acyls	InChI=1S/C21H38O4/c1-2-3-4-5-6-7-8-9-10-11-12-13-14-15-16-17-21(24)25-20(18-22)19-23/h6-7,9-10,20,22-23H,2-5,8,11-19H2,1H3/b7-6-,10-9-	C21H38O4	354.277	14.28	5.25	73.09	3.16	0	197.6	204.2	182.4	232.768	231.789	233.066	Yes
HMDB11539	InChI=1S/C21H36O4/c1-2-3-4-5-6-7-8-9-10-11-12-13-14-15-16-17-21(24)25-20(18-22)19-23/h6-7,9-10,12-13,20,22-23H,2-5,8,11,14-19H2,1H3/b7-6-,10-9-,13-12-	BXAXVVVVPFELOK-QNEBEIHSSA-N	[H]C(CO)(CO)OC(=O)CCCC\C=C/C\C=C/C\C=C/CCCCC	1,3-dihydroxypropan-2-yl (6Z,9Z,12Z)-octadeca-6,9,12-trienoate	C21H36O4	352.508	5.16	-4.9	0.0044 g/L	4.89	14.28	-3	17	Lineolic acids and derivatives	Chemical entities	Organic compounds	Lipids and lipid-like molecules	Fatty Acyls	InChI=1S/C21H36O4/c1-2-3-4-5-6-7-8-9-10-11-12-13-14-15-16-17-21(24)25-20(18-22)19-23/h6-7,9-10,12-13,20,22-23H,2-5,8,11,14-19H2,1H3/b7-6-,10-9-,13-12-	C21H36O4	352.261	14.28	4.89	73.09	3.16	0	194.1	200.8	183.1	232.074	231.686	233.189	Yes
HMDB11541	InChI=1S/C21H34O4/c1-2-3-4-5-6-7-8-9-10-11-12-13-14-15-16-17-21(24)25-20(18-22)19-23/h3-4,6-7,9-10,12-13,20,22-23H,2,5,8,11,14-19H2,1H3/b4-3-,7-6-,10-9-,13-12-	WNCUAIVHPMNYAK-LTKCOYKYSA-N	[H]C(CO)(CO)OC(=O)CCCC\C=C/C\C=C/C\C=C/C\C=C/CC	1,3-dihydroxypropan-2-yl (6Z,9Z,12Z,15Z)-octadeca-6,9,12,15-tetraenoate	C21H34O4	350.492	4.91	-4.76	0.0061 g/L	4.52	14.28	-3	16	Lineolic acids and derivatives	Chemical entities	Organic compounds	Lipids and lipid-like molecules	Fatty Acyls	InChI=1S/C21H34O4/c1-2-3-4-5-6-7-8-9-10-11-12-13-14-15-16-17-21(24)25-20(18-22)19-23/h3-4,6-7,9-10,12-13,20,22-23H,2,5,8,11,14-19H2,1H3/b4-3-,7-6-,10-9-,13-12-	C21H34O4	350.246	14.28	4.52	73.09	3.16	0	190.5	197.2	182.6	232.329	233.148	234.717	Yes
HMDB11542	InChI=1S/C23H46O4/c1-2-3-4-5-6-7-8-9-10-11-12-13-14-15-16-17-18-19-23(26)27-22(20-24)21-25/h22,24-25H,2-21H2,1H3	KECCPKLXQUOWMI-UHFFFAOYSA-N	[H]C(CO)(CO)OC(=O)CCCCCCCCCCCCCCCCCCC	1,3-dihydroxypropan-2-yl icosanoate	C23H46O4	386.609	7.65	-6.03	3.620E-04 g/L	6.86	14.28	-3	22	Endocannabinoids	Chemical entities	Organic compounds	Lipids and lipid-like molecules	Endocannabinoids	InChI=1S/C23H46O4/c1-2-3-4-5-6-7-8-9-10-11-12-13-14-15-16-17-18-19-23(26)27-22(20-24)21-25/h22,24-25H,2-21H2,1H3	C23H46O4	386.34	14.28	6.86	80.8	3.14	0	215.1	221.5	188.2	243.212	242.975	244.851	Yes
HMDB11543	InChI=1S/C23H44O4/c1-2-3-4-5-6-7-8-9-10-11-12-13-14-15-16-17-18-19-23(26)27-22(20-24)21-25/h9-10,22,24-25H,2-8,11-21H2,1H3/b10-9-	YRAZXZXQMMJRRV-KTKRTIGZSA-N	[H]C(CO)(CO)OC(=O)CCCCCCCCC\C=C/CCCCCCCC	1,3-dihydroxypropan-2-yl (11Z)-icos-11-enoate	C23H44O4	384.593	7.19	-5.85	5.430E-04 g/L	6.5	14.28	-3	21	Endocannabinoids	Chemical entities	Organic compounds	Lipids and lipid-like molecules	Endocannabinoids	InChI=1S/C23H44O4/c1-2-3-4-5-6-7-8-9-10-11-12-13-14-15-16-17-18-19-23(26)27-22(20-24)21-25/h9-10,22,24-25H,2-8,11-21H2,1H3/b10-9-	C23H44O4	384.324	14.28	6.5	80.8	3.14	0	212.1	218.4	188.2	243.581	242.979	245.832	Yes
HMDB11544	InChI=1S/C23H42O4/c1-2-3-4-5-6-7-8-9-10-11-12-13-14-15-16-17-18-19-23(26)27-22(20-24)21-25/h6-7,9-10,22,24-25H,2-5,8,11-21H2,1H3/b7-6-,10-9-	PMJSUEZTCFTBMD-HZJYTTRNSA-N	[H]C(CO)(CO)OC(=O)CCCCCCCCC\C=C/C\C=C/CCCCC	1,3-dihydroxypropan-2-yl (11Z,14Z)-icosa-11,14-dienoate	C23H42O4	382.577	6.4	-5.65	8.560E-04 g/L	6.14	14.28	-3	20	Endocannabinoids	Chemical entities	Organic compounds	Lipids and lipid-like molecules	Endocannabinoids	InChI=1S/C23H42O4/c1-2-3-4-5-6-7-8-9-10-11-12-13-14-15-16-17-18-19-23(26)27-22(20-24)21-25/h6-7,9-10,22,24-25H,2-5,8,11-21H2,1H3/b7-6-,10-9-	C23H42O4	382.308	14.28	6.14	80.8	3.14	0	208.1	214.5	189	246.443	243.864	246.394	Yes
HMDB11546	InChI=1S/C23H40O4/c1-2-3-4-5-6-7-8-9-10-11-12-13-14-15-16-17-18-19-23(26)27-22(20-24)21-25/h9-10,12-13,15-16,22,24-25H,2-8,11,14,17-21H2,1H3/b10-9-,13-12-,16-15-	CRSKSGIHJXUIHD-YOILPLPUSA-N	[H]C(CO)(CO)OC(=O)CCC\C=C/C\C=C/C\C=C/CCCCCCCC	1,3-dihydroxypropan-2-yl (5Z,8Z,11Z)-icosa-5,8,11-trienoate	C23H40O4	380.561	5.98	-5.71	7.410E-04 g/L	5.77	14.28	-3	19	Endocannabinoids	Chemical entities	Organic compounds	Lipids and lipid-like molecules	Endocannabinoids	InChI=1S/C23H40O4/c1-2-3-4-5-6-7-8-9-10-11-12-13-14-15-16-17-18-19-23(26)27-22(20-24)21-25/h9-10,12-13,15-16,22,24-25H,2-8,11,14,17-21H2,1H3/b10-9-,13-12-,16-15-	C23H40O4	380.293	14.28	5.77	80.8	3.14	0	204.6	211	188.8	247.739	246.471	246.994	Yes
HMDB11547	InChI=1S/C23H40O4/c1-2-3-4-5-6-7-8-9-10-11-12-13-14-15-16-17-18-19-23(26)27-22(20-24)21-25/h6-7,9-10,12-13,22,24-25H,2-5,8,11,14-21H2,1H3/b7-6-,10-9-,13-12-	FHCHFKIVIFQBSC-QNEBEIHSSA-N	[H]C(CO)(CO)OC(=O)CCCCCC\C=C/C\C=C/C\C=C/CCCCC	1,3-dihydroxypropan-2-yl (8Z,11Z,14Z)-icosa-8,11,14-trienoate	C23H40O4	380.561	5.89	-5.69	7.820E-04 g/L	5.77	14.28	-3	19	Endocannabinoids	Chemical entities	Organic compounds	Lipids and lipid-like molecules	Endocannabinoids	InChI=1S/C23H40O4/c1-2-3-4-5-6-7-8-9-10-11-12-13-14-15-16-17-18-19-23(26)27-22(20-24)21-25/h6-7,9-10,12-13,22,24-25H,2-5,8,11,14-21H2,1H3/b7-6-,10-9-,13-12-	C23H40O4	380.293	14.28	5.77	80.8	3.14	0	204.2	210.6	188.6	247.561	245.767	247.054	Yes
HMDB11551	InChI=1S/C25H50O4/c1-2-3-4-5-6-7-8-9-10-11-12-13-14-15-16-17-18-19-20-21-25(28)29-24(22-26)23-27/h24,26-27H,2-23H2,1H3	DNULQWTYMFQUHB-UHFFFAOYSA-N	[H]C(CO)(CO)OC(=O)CCCCCCCCCCCCCCCCCCCCC	1,3-dihydroxypropan-2-yl docosanoate	C25H50O4	414.662	8.36	-6.39	1.710E-04 g/L	7.75	14.28	-3	24	2-monoacylglycerols	Chemical entities	Organic compounds	Lipids and lipid-like molecules	Glycerolipids	InChI=1S/C25H50O4/c1-2-3-4-5-6-7-8-9-10-11-12-13-14-15-16-17-18-19-20-21-25(28)29-24(22-26)23-27/h24,26-27H,2-23H2,1H3	C25H50O4	414.371	14.28	7.75	88.65	3.13	0	222.1	228.2	195.2	255.974	255.637	258.322	Yes
HMDB11552	InChI=1S/C25H48O4/c1-2-3-4-5-6-7-8-9-10-11-12-13-14-15-16-17-18-19-20-21-25(28)29-24(22-26)23-27/h9-10,24,26-27H,2-8,11-23H2,1H3/b10-9-	TZDOBCZHGBGJLS-KTKRTIGZSA-N	[H]C(CO)(CO)OC(=O)CCCCCCCCCCC\C=C/CCCCCCCC	1,3-dihydroxypropan-2-yl (13Z)-docos-13-enoate	C25H48O4	412.646	8.01	-6.3	2.050E-04 g/L	7.39	14.28	-3	23	2-monoacylglycerols	Chemical entities	Organic compounds	Lipids and lipid-like molecules	Glycerolipids	InChI=1S/C25H48O4/c1-2-3-4-5-6-7-8-9-10-11-12-13-14-15-16-17-18-19-20-21-25(28)29-24(22-26)23-27/h9-10,24,26-27H,2-8,11-23H2,1H3/b10-9-	C25H48O4	412.355	14.28	7.39	88.65	3.13	0	219.8	225.9	194.6	257.12	257.21	258.702	Yes
HMDB11553	InChI=1S/C25H46O4/c1-2-3-4-5-6-7-8-9-10-11-12-13-14-15-16-17-18-19-20-21-25(28)29-24(22-26)23-27/h6-7,9-10,24,26-27H,2-5,8,11-23H2,1H3/b7-6-,10-9-	PFISEVUKDJTNGO-HZJYTTRNSA-N	[H]C(CO)(CO)OC(=O)CCCCCCCCCCC\C=C/C\C=C/CCCCC	1,3-dihydroxypropan-2-yl (13Z,16Z)-docosa-13,16-dienoate	C25H46O4	410.63	7.43	-6.2	2.620E-04 g/L	7.03	14.28	-3	22	2-monoacylglycerols	Chemical entities	Organic compounds	Lipids and lipid-like molecules	Glycerolipids	InChI=1S/C25H46O4/c1-2-3-4-5-6-7-8-9-10-11-12-13-14-15-16-17-18-19-20-21-25(28)29-24(22-26)23-27/h6-7,9-10,24,26-27H,2-5,8,11-23H2,1H3/b7-6-,10-9-	C25H46O4	410.34	14.28	7.03	88.65	3.13	0	217.2	223.3	194.9	258.706	258.225	259.607	Yes
HMDB11554	InChI=1S/C25H42O4/c1-2-3-4-5-6-7-8-9-10-11-12-13-14-15-16-17-18-19-20-21-25(28)29-24(22-26)23-27/h6-7,9-10,12-13,15-16,24,26-27H,2-5,8,11,14,17-23H2,1H3/b7-6-,10-9-,13-12-,16-15-	DVYDCUGIJCYIQN-DOFZRALJSA-N	[H]C(CO)(CO)OC(=O)CCCCC\C=C/C\C=C/C\C=C/C\C=C/CCCCC	1,3-dihydroxypropan-2-yl (7Z,10Z,13Z,16Z)-docosa-7,10,13,16-tetraenoate	C25H42O4	406.599	6.25	-5.94	4.640E-04 g/L	6.3	14.28	-3	20	2-monoacylglycerols	Chemical entities	Organic compounds	Lipids and lipid-like molecules	Glycerolipids	InChI=1S/C25H42O4/c1-2-3-4-5-6-7-8-9-10-11-12-13-14-15-16-17-18-19-20-21-25(28)29-24(22-26)23-27/h6-7,9-10,12-13,15-16,24,26-27H,2-5,8,11,14,17-23H2,1H3/b7-6-,10-9-,13-12-,16-15-	C25H42O4	406.308	14.28	6.3	88.65	3.13	0	210.3	216.5	195	260.506	259.349	261.377	Yes
HMDB11555	InChI=1S/C25H40O4/c1-2-3-4-5-6-7-8-9-10-11-12-13-14-15-16-17-18-19-20-21-25(28)29-24(22-26)23-27/h6-7,9-10,12-13,15-16,18-19,24,26-27H,2-5,8,11,14,17,20-23H2,1H3/b7-6-,10-9-,13-12-,16-15-,19-18-	NPZWSBAEZZLYQU-WMPRHZDHSA-N	[H]C(CO)(CO)OC(=O)CC\C=C/C\C=C/C\C=C/C\C=C/C\C=C/CCCCC	1,3-dihydroxypropan-2-yl (4Z,7Z,10Z,13Z,16Z)-docosa-4,7,10,13,16-pentaenoate	C25H40O4	404.583	6.12	-5.78	6.650E-04 g/L	5.94	14.28	-3	19	2-monoacylglycerols	Chemical entities	Organic compounds	Lipids and lipid-like molecules	Glycerolipids	InChI=1S/C25H40O4/c1-2-3-4-5-6-7-8-9-10-11-12-13-14-15-16-17-18-19-20-21-25(28)29-24(22-26)23-27/h6-7,9-10,12-13,15-16,18-19,24,26-27H,2-5,8,11,14,17,20-23H2,1H3/b7-6-,10-9-,13-12-,16-15-,19-18-	C25H40O4	404.293	14.28	5.94	88.65	3.13	0	206.7	213	193.5	262.076	260.985	262.848	Yes
HMDB11558	InChI=1S/C27H54O4/c1-2-3-4-5-6-7-8-9-10-11-12-13-14-15-16-17-18-19-20-21-22-23-27(30)31-26(24-28)25-29/h26,28-29H,2-25H2,1H3	SNMGFBFZTAYEBF-UHFFFAOYSA-N	[H]C(CO)(CO)OC(=O)CCCCCCCCCCCCCCCCCCCCCCC	1,3-dihydroxypropan-2-yl tetracosanoate	C27H54O4	442.715	8.95	-6.68	9.210E-05 g/L	8.64	14.28	-3	26	2-monoacylglycerols	Chemical entities	Organic compounds	Lipids and lipid-like molecules	Glycerolipids	InChI=1S/C27H54O4/c1-2-3-4-5-6-7-8-9-10-11-12-13-14-15-16-17-18-19-20-21-22-23-27(30)31-26(24-28)25-29/h26,28-29H,2-25H2,1H3	C27H54O4	442.402	14.28	8.64	96.63	3.12	0	227.7	233.4	202.7	271.785	269.416	271.904	Yes
HMDB11559	InChI=1S/C27H52O4/c1-2-3-4-5-6-7-8-9-10-11-12-13-14-15-16-17-18-19-20-21-22-23-27(30)31-26(24-28)25-29/h9-10,26,28-29H,2-8,11-25H2,1H3/b10-9-	HXZFYDGMORCWCA-KTKRTIGZSA-N	[H]C(CO)(CO)OC(=O)CCCCCCCCCCCCC\C=C/CCCCCCCC	1,3-dihydroxypropan-2-yl (15Z)-tetracos-15-enoate	C27H52O4	440.699	8.67	-6.65	9.780E-05 g/L	8.28	14.28	-3	25	2-monoacylglycerols	Chemical entities	Organic compounds	Lipids and lipid-like molecules	Glycerolipids	InChI=1S/C27H52O4/c1-2-3-4-5-6-7-8-9-10-11-12-13-14-15-16-17-18-19-20-21-22-23-27(30)31-26(24-28)25-29/h9-10,26,28-29H,2-8,11-25H2,1H3/b10-9-	C27H52O4	440.387	14.28	8.28	96.63	3.12	0	225.9	231.7	201.7	270.326	270.453	272.217	Yes
HMDB11560	InChI=1S/C27H42O4/c1-2-3-4-5-6-7-8-9-10-11-12-13-14-15-16-17-18-19-20-21-22-23-27(30)31-26(24-28)25-29/h3-4,6-7,9-10,12-13,15-16,18-19,26,28-29H,2,5,8,11,14,17,20-25H2,1H3/b4-3-,7-6?,10-9-,13-12?,16-15-,19-18-	WMUDCZHZTVTGRX-MHZZGCFTSA-N	[H]\C(CC)=C(/[H])CC([H])=C([H])C\C([H])=C(\[H])CC([H])=C([H])C\C([H])=C(\[H])CC([H])=C([H])CCCCC(=O)OC(CO)CO	1,3-dihydroxypropan-2-yl (6Z,9Z,15Z,21Z)-tetracosa-6,9,12,15,18,21-hexaenoate	C27H42O4	430.629	6.33	-5.94	4.930E-04 g/L	6.47	14.28	-3	20	2-monoacylglycerols	Organic compounds	Lipids and lipid-like molecules	Glycerolipids	Monoradylglycerols	InChI=1S/C27H42O4/c1-2-3-4-5-6-7-8-9-10-11-12-13-14-15-16-17-18-19-20-21-22-23-27(30)31-26(24-28)25-29/h3-4,6-7,9-10,12-13,15-16,18-19,26,28-29H,2,5,8,11,14,17,20-25H2,1H3/b4-3-,7-6-,10-9-,13-12-,16-15-,19-18-	C27H42O4	430.308	14.28	6.47	96.63	3.12	0	213.2	219.3	201.5	273.509	274.227	276.416	Yes
HMDB11561	InChI=1S/C17H34O4/c1-2-3-4-5-6-7-8-9-10-11-12-13-17(20)21-15-16(19)14-18/h16,18-19H,2-15H2,1H3/t16-/m0/s1	DCBSHORRWZKAKO-INIZCTEOSA-N	[H][C@](O)(CO)COC(=O)CCCCCCCCCCCCC	(2S)-2,3-dihydroxypropyl tetradecanoate	C17H34O4	302.45	4.77	-4.06	0.026 g/L	4.19	13.62	-3	16	1-monoacylglycerols	Chemical entities	Organic compounds	Lipids and lipid-like molecules	Glycerolipids	InChI=1S/C17H34O4/c1-2-3-4-5-6-7-8-9-10-11-12-13-17(20)21-15-16(19)14-18/h16,18-19H,2-15H2,1H3/t16-/m0/s1	C17H34O4	302.246	13.62	4.19	57.58	3.14	0	184.2	191.3	172	202.98	203.303	203.961	Yes
HMDB11562	InChI=1S/C17H32O4/c1-2-3-4-5-6-7-8-9-10-11-12-13-17(20)21-15-16(19)14-18/h5-6,16,18-19H,2-4,7-15H2,1H3/b6-5-/t16-/m0/s1	ARCRKLOZHGPFFJ-KJPDOMRESA-N	[H][C@](O)(CO)COC(=O)CCCCCCC\C=C/CCCC	(2S)-2,3-dihydroxypropyl (9Z)-tetradec-9-enoate	C17H32O4	300.434	4.4	-4.04	0.027 g/L	3.83	13.62	-3	15	1-monoacylglycerols	Chemical entities	Organic compounds	Lipids and lipid-like molecules	Glycerolipids	InChI=1S/C17H32O4/c1-2-3-4-5-6-7-8-9-10-11-12-13-17(20)21-15-16(19)14-18/h5-6,16,18-19H,2-4,7-15H2,1H3/b6-5-/t16-/m0/s1	C17H32O4	300.23	13.62	3.83	57.58	3.14	0	180	187.1	171.3	205.453	202.156	202.828	Yes
HMDB11563	InChI=1S/C18H36O4/c1-2-3-4-5-6-7-8-9-10-11-12-13-14-18(21)22-16-17(20)15-19/h17,19-20H,2-16H2,1H3/t17-/m0/s1	QSKPZDMBULYMDQ-KRWDZBQOSA-N	[H][C@](O)(CO)COC(=O)CCCCCCCCCCCCCC	(2S)-2,3-dihydroxypropyl pentadecanoate	C18H36O4	316.476	5.26	-4.4	0.013 g/L	4.64	13.62	-3	17	1-monoacylglycerols	Chemical entities	Organic compounds	Lipids and lipid-like molecules	Glycerolipids	InChI=1S/C18H36O4/c1-2-3-4-5-6-7-8-9-10-11-12-13-14-18(21)22-16-17(20)15-19/h17,19-20H,2-16H2,1H3/t17-/m0/s1	C18H36O4	316.261	13.62	4.64	61.25	3.13	0	190	197	174.9	213.979	211.874	213.051	Yes
HMDB11564	InChI=1S/C19H38O4/c1-2-3-4-5-6-7-8-9-10-11-12-13-14-15-19(22)23-17-18(21)16-20/h18,20-21H,2-17H2,1H3/t18-/m0/s1	QHZLMUACJMDIAE-SFHVURJKSA-N	[H][C@](O)(CO)COC(=O)CCCCCCCCCCCCCCC	(2S)-2,3-dihydroxypropyl hexadecanoate	C19H38O4	330.503	5.73	-4.85	0.0047 g/L	5.08	13.62	-3	18	1-monoacylglycerols	Chemical entities	Organic compounds	Lipids and lipid-like molecules	Glycerolipids	InChI=1S/C19H38O4/c1-2-3-4-5-6-7-8-9-10-11-12-13-14-15-19(22)23-17-18(21)16-20/h18,20-21H,2-17H2,1H3/t18-/m0/s1	C19H38O4	330.277	13.62	5.08	64.96	3.12	0	195.2	202.1	177.1	220.103	219.336	219.252	Yes
HMDB11565	InChI=1S/C19H36O4/c1-2-3-4-5-6-7-8-9-10-11-12-13-14-15-19(22)23-17-18(21)16-20/h7-8,18,20-21H,2-6,9-17H2,1H3/b8-7-/t18-/m0/s1	KVYUBFKSKZWZSV-ZEVQVBBLSA-N	[H][C@](O)(CO)COC(=O)CCCCCCC\C=C/CCCCCC	(2S)-2,3-dihydroxypropyl (9Z)-hexadec-9-enoate	C19H36O4	328.487	5.22	-4.75	0.0059 g/L	4.72	13.62	-3	17	1-monoacylglycerols	Chemical entities	Organic compounds	Lipids and lipid-like molecules	Glycerolipids	InChI=1S/C19H36O4/c1-2-3-4-5-6-7-8-9-10-11-12-13-14-15-19(22)23-17-18(21)16-20/h7-8,18,20-21H,2-6,9-17H2,1H3/b8-7-/t18-/m0/s1	C19H36O4	328.261	13.62	4.72	64.96	3.12	0	190.6	197.5	176.8	220.648	219.048	219.906	Yes
HMDB11566	InChI=1S/C21H40O4/c1-2-3-4-5-6-7-8-9-10-11-12-13-14-15-16-17-21(24)25-19-20(23)18-22/h7-8,20,22-23H,2-6,9-19H2,1H3/b8-7-/t20-/m0/s1	KJHYUSLWTPMFTN-AQWUKCDYSA-N	[H][C@](O)(CO)COC(=O)CCCCCCCCC\C=C/CCCCCC	(2S)-2,3-dihydroxypropyl (11Z)-octadec-11-enoate	C21H40O4	356.54	6.3	-5.37	0.0015 g/L	5.61	13.62	-3	19	1-monoacylglycerols	Chemical entities	Organic compounds	Lipids and lipid-like molecules	Glycerolipids	InChI=1S/C21H40O4/c1-2-3-4-5-6-7-8-9-10-11-12-13-14-15-16-17-21(24)25-19-20(23)18-22/h7-8,20,22-23H,2-6,9-19H2,1H3/b8-7-/t20-/m0/s1	C21H40O4	356.293	13.62	5.61	72.51	3.11	0	201.8	208.4	182.2	229.9	231.663	231.869	Yes
HMDB11567	InChI=1S/C21H40O4/c1-2-3-4-5-6-7-8-9-10-11-12-13-14-15-16-17-21(24)25-19-20(23)18-22/h9-10,20,22-23H,2-8,11-19H2,1H3/b10-9-/t20-/m0/s1	RZRNAYUHWVFMIP-QJRAZLAKSA-N	[H][C@](O)(CO)COC(=O)CCCCCCC\C=C/CCCCCCCC	(2S)-2,3-dihydroxypropyl (9Z)-octadec-9-enoate	C21H40O4	356.54	6.32	-5.37	0.0015 g/L	5.61	13.62	-3	19	1-monoacylglycerols	Chemical entities	Organic compounds	Lipids and lipid-like molecules	Glycerolipids	InChI=1S/C21H40O4/c1-2-3-4-5-6-7-8-9-10-11-12-13-14-15-16-17-21(24)25-19-20(23)18-22/h9-10,20,22-23H,2-8,11-19H2,1H3/b10-9-/t20-/m0/s1	C21H40O4	356.293	13.62	5.61	72.51	3.11	0	201.7	208.4	181.9	233.023	231.867	233.193	Yes
HMDB11568	InChI=1S/C21H38O4/c1-2-3-4-5-6-7-8-9-10-11-12-13-14-15-16-17-21(24)25-19-20(23)18-22/h6-7,9-10,20,22-23H,2-5,8,11-19H2,1H3/b7-6-,10-9-/t20-/m0/s1	WECGLUPZRHILCT-GSNKCQISSA-N	[H][C@](O)(CO)COC(=O)CCCCCCC\C=C/C\C=C/CCCCC	(2S)-2,3-dihydroxypropyl (9Z,12Z)-octadeca-9,12-dienoate	C21H38O4	354.524	5.56	-5.13	0.0026 g/L	5.25	13.62	-3	18	Lineolic acids and derivatives	Chemical entities	Organic compounds	Lipids and lipid-like molecules	Fatty Acyls	InChI=1S/C21H38O4/c1-2-3-4-5-6-7-8-9-10-11-12-13-14-15-16-17-21(24)25-19-20(23)18-22/h6-7,9-10,20,22-23H,2-5,8,11-19H2,1H3/b7-6-,10-9-/t20-/m0/s1	C21H38O4	354.277	13.62	5.25	72.51	3.11	0	196.9	203.7	182.6	233.526	232.76	234.068	Yes
HMDB11569	InChI=1S/C21H36O4/c1-2-3-4-5-6-7-8-9-10-11-12-13-14-15-16-17-21(24)25-19-20(23)18-22/h6-7,9-10,12-13,20,22-23H,2-5,8,11,14-19H2,1H3/b7-6-,10-9-,13-12-/t20-/m0/s1	XQBHBEXBUZDCRY-FFXVNFNPSA-N	[H][C@](O)(CO)COC(=O)CCCC\C=C/C\C=C/C\C=C/CCCCC	(2S)-2,3-dihydroxypropyl (6Z,9Z,12Z)-octadeca-6,9,12-trienoate	C21H36O4	352.508	5.2	-4.98	0.0037 g/L	4.89	13.62	-3	17	Lineolic acids and derivatives	Chemical entities	Organic compounds	Lipids and lipid-like molecules	Fatty Acyls	InChI=1S/C21H36O4/c1-2-3-4-5-6-7-8-9-10-11-12-13-14-15-16-17-21(24)25-19-20(23)18-22/h6-7,9-10,12-13,20,22-23H,2-5,8,11,14-19H2,1H3/b7-6-,10-9-,13-12-/t20-/m0/s1	C21H36O4	352.261	13.62	4.89	72.51	3.11	0	193.3	200	182.6	233.275	231.696	231.498	Yes
HMDB11570	InChI=1S/C21H36O4/c1-2-3-4-5-6-7-8-9-10-11-12-13-14-15-16-17-21(24)25-19-20(23)18-22/h3-4,6-7,9-10,20,22-23H,2,5,8,11-19H2,1H3/b4-3-,7-6-,10-9-/t20-/m0/s1	GGJRAQULURVTAJ-IWFQAGGASA-N	[H][C@](O)(CO)COC(=O)CCCCCCC\C=C/C\C=C/C\C=C/CC	(2S)-2,3-dihydroxypropyl (9Z,12Z,15Z)-octadeca-9,12,15-trienoate	C21H36O4	352.508	5.16	-4.94	0.0041 g/L	4.89	13.62	-3	17	Lineolic acids and derivatives	Chemical entities	Organic compounds	Lipids and lipid-like molecules	Fatty Acyls	InChI=1S/C21H36O4/c1-2-3-4-5-6-7-8-9-10-11-12-13-14-15-16-17-21(24)25-19-20(23)18-22/h3-4,6-7,9-10,20,22-23H,2,5,8,11-19H2,1H3/b4-3-,7-6-,10-9-/t20-/m0/s1	C21H36O4	352.261	13.62	4.89	72.51	3.11	0	193.1	199.8	182.7	233.254	232.8	233.256	Yes
HMDB11572	InChI=1S/C23H46O4/c1-2-3-4-5-6-7-8-9-10-11-12-13-14-15-16-17-18-19-23(26)27-21-22(25)20-24/h22,24-25H,2-21H2,1H3/t22-/m0/s1	UMEKPPOFCOUEDT-QFIPXVFZSA-N	[H][C@](O)(CO)COC(=O)CCCCCCCCCCCCCCCCCCC	(2S)-2,3-dihydroxypropyl icosanoate	C23H46O4	386.609	7.72	-6.04	3.530E-04 g/L	6.86	13.62	-3	22	1-monoacylglycerols	Chemical entities	Organic compounds	Lipids and lipid-like molecules	Glycerolipids	InChI=1S/C23H46O4/c1-2-3-4-5-6-7-8-9-10-11-12-13-14-15-16-17-18-19-23(26)27-21-22(25)20-24/h22,24-25H,2-21H2,1H3/t22-/m0/s1	C23H46O4	386.34	13.62	6.86	80.21	3.1	0	214.5	220.9	188.4	249.297	246.201	247.778	Yes
HMDB11573	InChI=1S/C23H44O4/c1-2-3-4-5-6-7-8-9-10-11-12-13-14-15-16-17-18-19-23(26)27-21-22(25)20-24/h9-10,22,24-25H,2-8,11-21H2,1H3/b10-9-/t22-/m0/s1	HPTOSMWVVSKAGZ-DYYZXQNHSA-N	[H][C@](O)(CO)COC(=O)CCCCCCCCC\C=C/CCCCCCCC	(2S)-2,3-dihydroxypropyl (11Z)-icos-11-enoate	C23H44O4	384.593	7.27	-5.84	5.610E-04 g/L	6.5	13.62	-3	21	1-monoacylglycerols	Chemical entities	Organic compounds	Lipids and lipid-like molecules	Glycerolipids	InChI=1S/C23H44O4/c1-2-3-4-5-6-7-8-9-10-11-12-13-14-15-16-17-18-19-23(26)27-21-22(25)20-24/h9-10,22,24-25H,2-8,11-21H2,1H3/b10-9-/t22-/m0/s1	C23H44O4	384.324	13.62	6.5	80.21	3.1	0	211.4	217.9	188.3	249.763	246.737	247.859	Yes
HMDB11575	InChI=1S/C23H40O4/c1-2-3-4-5-6-7-8-9-10-11-12-13-14-15-16-17-18-19-23(26)27-21-22(25)20-24/h3-4,6-7,9-10,22,24-25H,2,5,8,11-21H2,1H3/b4-3-,7-6-,10-9-/t22-/m0/s1	IKBDZTUBAQMHJD-RDNZRLETSA-N	[H][C@](O)(CO)COC(=O)CCCCCCCCC\C=C/C\C=C/C\C=C/CC	(2S)-2,3-dihydroxypropyl (11Z,14Z,17Z)-icosa-11,14,17-trienoate	C23H40O4	380.561	5.88	-5.66	8.250E-04 g/L	5.77	13.62	-3	19	Monoacylglycerols	Chemical entities	Organic compounds	Lipids and lipid-like molecules	Glycerolipids	InChI=1S/C23H40O4/c1-2-3-4-5-6-7-8-9-10-11-12-13-14-15-16-17-18-19-23(26)27-21-22(25)20-24/h3-4,6-7,9-10,22,24-25H,2,5,8,11-21H2,1H3/b4-3-,7-6-,10-9-/t22-/m0/s1	C23H40O4	380.293	13.62	5.77	80.21	3.1	0	203.7	210.2	189.3	251.622	247.485	248.433	Yes
HMDB11576	InChI=1S/C23H40O4/c1-2-3-4-5-6-7-8-9-10-11-12-13-14-15-16-17-18-19-23(26)27-21-22(25)20-24/h9-10,12-13,15-16,22,24-25H,2-8,11,14,17-21H2,1H3/b10-9-,13-12-,16-15-/t22-/m0/s1	NXOGCYSVLAIYAP-UXNAVHBBSA-N	[H][C@](O)(CO)COC(=O)CCC\C=C/C\C=C/C\C=C/CCCCCCCC	(2S)-2,3-dihydroxypropyl (5Z,8Z,11Z)-icosa-5,8,11-trienoate	C23H40O4	380.561	5.98	-5.71	7.440E-04 g/L	5.77	13.62	-3	19	Monoacylglycerols	Chemical entities	Organic compounds	Lipids and lipid-like molecules	Glycerolipids	InChI=1S/C23H40O4/c1-2-3-4-5-6-7-8-9-10-11-12-13-14-15-16-17-18-19-23(26)27-21-22(25)20-24/h9-10,12-13,15-16,22,24-25H,2-8,11,14,17-21H2,1H3/b10-9-,13-12-,16-15-/t22-/m0/s1	C23H40O4	380.293	13.62	5.77	80.21	3.1	0	203.8	210.3	188.8	245.336	245.197	245.853	Yes
HMDB11577	InChI=1S/C23H40O4/c1-2-3-4-5-6-7-8-9-10-11-12-13-14-15-16-17-18-19-23(26)27-21-22(25)20-24/h6-7,9-10,12-13,22,24-25H,2-5,8,11,14-21H2,1H3/b7-6-,10-9-,13-12-/t22-/m0/s1	LERKRWCYZNDWFH-YYRPCZOWSA-N	[H][C@](O)(CO)COC(=O)CCCCCC\C=C/C\C=C/C\C=C/CCCCC	(2S)-2,3-dihydroxypropyl (8Z,11Z,14Z)-icosa-8,11,14-trienoate	C23H40O4	380.561	5.89	-5.67	8.180E-04 g/L	5.77	13.62	-3	19	Monoacylglycerols	Chemical entities	Organic compounds	Lipids and lipid-like molecules	Glycerolipids	InChI=1S/C23H40O4/c1-2-3-4-5-6-7-8-9-10-11-12-13-14-15-16-17-18-19-23(26)27-21-22(25)20-24/h6-7,9-10,12-13,22,24-25H,2-5,8,11,14-21H2,1H3/b7-6-,10-9-,13-12-/t22-/m0/s1	C23H40O4	380.293	13.62	5.77	80.21	3.1	0	203.3	209.8	188.6	245.793	243.859	245.57	Yes
HMDB11578	InChI=1S/C23H38O4/c1-2-3-4-5-6-7-8-9-10-11-12-13-14-15-16-17-18-19-23(26)27-21-22(25)20-24/h6-7,9-10,12-13,15-16,22,24-25H,2-5,8,11,14,17-21H2,1H3/b7-6-,10-9-,13-12-,16-15-/t22-/m0/s1	DCPCOKIYJYGMDN-HUDVFFLJSA-N	[H][C@](O)(CO)COC(=O)CCC\C=C/C\C=C/C\C=C/C\C=C/CCCCC	(2S)-2,3-dihydroxypropyl (5Z,8Z,11Z,14Z)-icosa-5,8,11,14-tetraenoate	C23H38O4	378.545	5.66	-5.49	0.0012 g/L	5.41	13.62	-3	18	Monoacylglycerols	Chemical entities	Organic compounds	Lipids and lipid-like molecules	Glycerolipids	InChI=1S/C23H38O4/c1-2-3-4-5-6-7-8-9-10-11-12-13-14-15-16-17-18-19-23(26)27-21-22(25)20-24/h6-7,9-10,12-13,15-16,22,24-25H,2-5,8,11,14,17-21H2,1H3/b7-6-,10-9-,13-12-,16-15-/t22-/m0/s1	C23H38O4	378.277	13.62	5.41	80.21	3.1	0	200.2	206.7	188.6	251.25	247.771	249.34	Yes
HMDB11581	InChI=1S/C25H50O4/c1-2-3-4-5-6-7-8-9-10-11-12-13-14-15-16-17-18-19-20-21-25(28)29-23-24(27)22-26/h24,26-27H,2-23H2,1H3/t24-/m0/s1	OKMWKBLSFKFYGZ-DEOSSOPVSA-N	[H][C@](O)(CO)COC(=O)CCCCCCCCCCCCCCCCCCCCC	(2S)-2,3-dihydroxypropyl docosanoate	C25H50O4	414.662	8.39	-6.39	1.670E-04 g/L	7.75	13.62	-3	24	1-monoacylglycerols	Chemical entities	Organic compounds	Lipids and lipid-like molecules	Glycerolipids	InChI=1S/C25H50O4/c1-2-3-4-5-6-7-8-9-10-11-12-13-14-15-16-17-18-19-20-21-25(28)29-23-24(27)22-26/h24,26-27H,2-23H2,1H3/t24-/m0/s1	C25H50O4	414.371	13.62	7.75	88.06	3.1	0	221.4	227.4	195.4	258.662	256.472	256.737	Yes
HMDB11582	InChI=1S/C25H48O4/c1-2-3-4-5-6-7-8-9-10-11-12-13-14-15-16-17-18-19-20-21-25(28)29-23-24(27)22-26/h9-10,24,26-27H,2-8,11-23H2,1H3/b10-9-/t24-/m0/s1	ZXNAIPHYBVMMPY-DHSLYTQISA-N	[H][C@](O)(CO)COC(=O)CCCCCCCCCCC\C=C/CCCCCCCC	(2S)-2,3-dihydroxypropyl (13Z)-docos-13-enoate	C25H48O4	412.646	8.05	-6.29	2.110E-04 g/L	7.39	13.62	-3	23	1-monoacylglycerols	Chemical entities	Organic compounds	Lipids and lipid-like molecules	Glycerolipids	InChI=1S/C25H48O4/c1-2-3-4-5-6-7-8-9-10-11-12-13-14-15-16-17-18-19-20-21-25(28)29-23-24(27)22-26/h9-10,24,26-27H,2-8,11-23H2,1H3/b10-9-/t24-/m0/s1	C25H48O4	412.355	13.62	7.39	88.06	3.1	0	219.1	225.2	194.9	257.345	258.36	257.322	Yes
HMDB11583	InChI=1S/C25H46O4/c1-2-3-4-5-6-7-8-9-10-11-12-13-14-15-16-17-18-19-20-21-25(28)29-23-24(27)22-26/h6-7,9-10,24,26-27H,2-5,8,11-23H2,1H3/b7-6-,10-9-/t24-/m0/s1	UCYPOAPUDLUXQX-VXOKBQSKSA-N	[H][C@](O)(CO)COC(=O)CCCCCCCCCCC\C=C/C\C=C/CCCCC	(2S)-2,3-dihydroxypropyl (13Z,16Z)-docosa-13,16-dienoate	C25H46O4	410.63	7.41	-6.2	2.610E-04 g/L	7.03	13.62	-3	22	1-monoacylglycerols	Chemical entities	Organic compounds	Lipids and lipid-like molecules	Glycerolipids	InChI=1S/C25H46O4/c1-2-3-4-5-6-7-8-9-10-11-12-13-14-15-16-17-18-19-20-21-25(28)29-23-24(27)22-26/h6-7,9-10,24,26-27H,2-5,8,11-23H2,1H3/b7-6-,10-9-/t24-/m0/s1	C25H46O4	410.34	13.62	7.03	88.06	3.1	0	216.2	222.4	194.9	258.135	257.498	258.114	Yes
HMDB11586	InChI=1S/C25H40O4/c1-2-3-4-5-6-7-8-9-10-11-12-13-14-15-16-17-18-19-20-21-25(28)29-23-24(27)22-26/h3-4,6-7,9-10,12-13,15-16,24,26-27H,2,5,8,11,14,17-23H2,1H3/b4-3-,7-6-,10-9-,13-12-,16-15-/t24-/m0/s1	IDSLCYURGAOTOA-YAWQMZOFSA-N	[H][C@](O)(CO)COC(=O)CCCCC\C=C/C\C=C/C\C=C/C\C=C/C\C=C/CC	(2S)-2,3-dihydroxypropyl (7Z,10Z,13Z,16Z,19Z)-docosa-7,10,13,16,19-pentaenoate	C25H40O4	404.583	6.04	-5.72	7.730E-04 g/L	5.94	13.62	-3	19	1-monoacylglycerols	Chemical entities	Organic compounds	Lipids and lipid-like molecules	Glycerolipids	InChI=1S/C25H40O4/c1-2-3-4-5-6-7-8-9-10-11-12-13-14-15-16-17-18-19-20-21-25(28)29-23-24(27)22-26/h3-4,6-7,9-10,12-13,15-16,24,26-27H,2,5,8,11,14,17-23H2,1H3/b4-3-,7-6-,10-9-,13-12-,16-15-/t24-/m0/s1	C25H40O4	404.293	13.62	5.94	88.06	3.1	0	206.5	212.8	195.1	260.044	260.872	260.957	Yes
HMDB11588	InChI=1S/C27H54O4/c1-2-3-4-5-6-7-8-9-10-11-12-13-14-15-16-17-18-19-20-21-22-23-27(30)31-25-26(29)24-28/h26,28-29H,2-25H2,1H3/t26-/m0/s1	KIWLCEXSSGNBJU-SANMLTNESA-N	[H][C@](O)(CO)COC(=O)CCCCCCCCCCCCCCCCCCCCCCC	(2S)-2,3-dihydroxypropyl tetracosanoate	C27H54O4	442.715	8.97	-6.69	9.120E-05 g/L	8.64	13.62	-3	26	1-monoacylglycerols	Chemical entities	Organic compounds	Lipids and lipid-like molecules	Glycerolipids	InChI=1S/C27H54O4/c1-2-3-4-5-6-7-8-9-10-11-12-13-14-15-16-17-18-19-20-21-22-23-27(30)31-25-26(29)24-28/h26,28-29H,2-25H2,1H3/t26-/m0/s1	C27H54O4	442.402	13.62	8.64	96.04	3.09	0	226.7	232.5	203	268.027	267.42	269.137	Yes
HMDB11589	InChI=1S/C27H52O4/c1-2-3-4-5-6-7-8-9-10-11-12-13-14-15-16-17-18-19-20-21-22-23-27(30)31-25-26(29)24-28/h9-10,26,28-29H,2-8,11-25H2,1H3/b10-9-/t26-/m0/s1	NVQGQHXFWUBOAU-IMHHWWNFSA-N	[H][C@](O)(CO)COC(=O)CCCCCCCCCCCCC\C=C/CCCCCCCC	(2S)-2,3-dihydroxypropyl (15Z)-tetracos-15-enoate	C27H52O4	440.699	8.71	-6.64	1.000E-04 g/L	8.28	13.62	-3	25	1-monoacylglycerols	Chemical entities	Organic compounds	Lipids and lipid-like molecules	Glycerolipids	InChI=1S/C27H52O4/c1-2-3-4-5-6-7-8-9-10-11-12-13-14-15-16-17-18-19-20-21-22-23-27(30)31-25-26(29)24-28/h9-10,26,28-29H,2-8,11-25H2,1H3/b10-9-/t26-/m0/s1	C27H52O4	440.387	13.62	8.28	96.04	3.09	0	225.1	230.9	202.1	269.4	268.2	269.349	Yes
HMDB11603	InChI=1S/C10H13N3O2/c1-13(12-15)7-3-5-10(14)9-4-2-6-11-8-9/h2,4,6,8H,3,5,7H2,1H3	FLAQQSHRLBFIEZ-UHFFFAOYSA-N	CN(CCCC(=O)C1=CC=CN=C1)N=O	4-[methyl(nitroso)amino]-1-(pyridin-3-yl)butan-1-one	C10H13N3O2	207.229	0.33	-2.28	1.09 g/L	0.58	15.47	3.96	6	Aryl alkyl ketones	Chemical entities	Organic compounds	Organic oxygen compounds	Organooxygen compounds	InChI=1S/C10H13N3O2/c1-13(12-15)7-3-5-10(14)9-4-2-6-11-8-9/h2,4,6,8H,3,5,7H2,1H3	C10H13N3O2	207.101	16.15	0.58	39.49	1.95	0.214286	140.4	146.7	144.4	158.225	157.363	157.532	Yes
HMDB11618	InChI=1S/C20H32O/c1-16(8-6-9-17(2)13-15-21)11-12-19-18(3)10-7-14-20(19,4)5/h6,8-9,11-12,17,21H,7,10,13-15H2,1-5H3/b9-6+,12-11+,16-8+	OVBOQVAIYMSUDT-HRYGCDPOSA-N	CC(CCO)\C=C\C=C(/C)\C=C\C1=C(C)CCCC1(C)C	(4E,6E,8E)-3,7-dimethyl-9-(2,6,6-trimethylcyclohex-1-en-1-yl)nona-4,6,8-trien-1-ol	C20H32O	288.467	6.11	-4.66	0.0063 g/L	4.94	17.21	-1.8	6	Retinoids	Chemical entities	Organic compounds	Lipids and lipid-like molecules	Prenol lipids	InChI=1/C20H32O/c1-16(8-6-9-17(2)13-15-21)11-12-19-18(3)10-7-14-20(19,4)5/h6,8-9,11-12,17,21H,7,10,13-15H2,1-5H3/b9-6+,12-11+,16-8+	C20H32O	288.245	17.21	4.94	65.33	2.13	0.113208	174.8	181.8	179.2	201.442	200.576	200.999	Yes
HMDB11619	InChI=1S/C20H42O/c1-2-3-4-5-6-7-8-9-10-11-12-13-14-15-16-17-18-19-20-21/h21H,2-20H2,1H3	BTFJIXJJCSYFAL-UHFFFAOYSA-N	CCCCCCCCCCCCCCCCCCCCO	icosan-1-ol	C20H42O	298.547	8.9	-7.04	2.720E-05 g/L	7.92	16.84	-2	18	Long-chain fatty alcohols	Chemical entities	Organic compounds	Lipids and lipid-like molecules	Fatty Acyls	InChI=1S/C20H42O/c1-2-3-4-5-6-7-8-9-10-11-12-13-14-15-16-17-18-19-20-21/h21H,2-20H2,1H3	C20H42O	298.324	16.84	7.92	55.55	2.9	0	192.7	199.1	172.9	217.256	216.362	216.047	Yes
HMDB11621	InChI=1S/C11H11NO3/c13-10(12-8-11(14)15)7-6-9-4-2-1-3-5-9/h1-7H,8H2,(H,12,13)(H,14,15)/b7-6+	YAADMLWHGMUGQL-VOTSOKGWSA-N	OC(=O)CNC(=O)\C=C\C1=CC=CC=C1	2-[(2E)-3-phenylprop-2-enamido]acetic acid	C11H11NO3	205.21	1.42	-2.93	0.24 g/L	1.03	3.9	0.53	4	N-acyl-alpha amino acids	Chemical entities	Organic compounds	Organic acids and derivatives	Carboxylic acids and derivatives	InChI=1S/C11H11NO3/c13-10(12-8-11(14)15)7-6-9-4-2-1-3-5-9/h1-7H,8H2,(H,12,13)(H,14,15)	C11H11NO3	205.074	3.97	1.72	39.04	1.88	0.230769	143.2	149.8	148	156.676	156.043	156.748	Yes
HMDB11623	InChI=1S/C10H20O/c1-2-3-4-5-6-7-8-9-10-11/h10H,2-9H2,1H3	KSMVZQYAVGTKIV-UHFFFAOYSA-N	CCCCCCCCCC=O	decanal	C10H20O	156.265	4.44	-4.31	0.0077 g/L	3.43	15.56	-6.9	8	Medium-chain aldehydes	Chemical entities	Organic compounds	Organic oxygen compounds	Organooxygen compounds	InChI=1S/C10H20O/c1-2-3-4-5-6-7-8-9-10-11/h10H,2-9H2,1H3	C10H20O	156.151	17.93	3.43	22.22	2.69	0	132.3	140.2	136.9	147.84	147.094	147.074	Yes
HMDB11624	InChI=1S/C10H22O/c1-2-3-4-5-6-7-8-9-10-11/h11H,2-10H2,1H3	MWKFXSUHUHTGQN-UHFFFAOYSA-N	CCCCCCCCCCO	decan-1-ol	C10H22O	158.281	4.24	-3.51	0.049 g/L	3.47	16.84	-2	8	Fatty alcohols	Chemical entities	Organic compounds	Lipids and lipid-like molecules	Fatty Acyls	InChI=1S/C10H22O/c1-2-3-4-5-6-7-8-9-10-11/h11H,2-10H2,1H3	C10H22O	158.167	16.84	3.47	22.22	2.69	0	137.5	145.1	138.1	148.918	148.047	148.149	Yes
HMDB11626	InChI=1S/C12H26O/c1-2-3-4-5-6-7-8-9-10-11-12-13/h13H,2-12H2,1H3	LQZZUXJYWNFBMV-UHFFFAOYSA-N	CCCCCCCCCCCCO	dodecan-1-ol	C12H26O	186.334	5.36	-4.86	0.0026 g/L	4.36	16.84	-2	10	Fatty alcohols	Chemical entities	Organic compounds	Lipids and lipid-like molecules	Fatty Acyls	InChI=1S/C12H26O/c1-2-3-4-5-6-7-8-9-10-11-12-13/h13H,2-12H2,1H3	C12H26O	186.198	16.84	4.36	28.34	2.76	0	149.1	156.5	146.6	162.163	161.611	161.627	Yes
HMDB11627	InChI=1S/C18H31NO2S/c1-14(2)7-5-8-15(3)9-6-10-16(4)11-12-22-13-17(19)18(20)21/h7,9,11,17H,5-6,8,10,12-13,19H2,1-4H3,(H,20,21)/b15-9+,16-11+/t17-/m0/s1	SYSLNQMKLROGCL-BCYUYYMPSA-N	N[C@@H](CSC\C=C(/C)CC\C=C(/C)CCC=C(C)C)C(O)=O	(2R)-2-amino-3-{[(2E,6E)-3,7,11-trimethyldodeca-2,6,10-trien-1-yl]sulfanyl}propanoic acid	C18H31NO2S	325.509	1.48	-4.81	0.0051 g/L	2.17	2.56	9.14	11	Sesquiterpenoids	Chemical entities	Organic compounds	Lipids and lipid-like molecules	Prenol lipids	InChI=1S/C18H31NO2S/c1-14(2)7-5-8-15(3)9-6-10-16(4)11-12-22-13-17(19)18(20)21/h7,9,11,17H,5-6,8,10,12-13,19H2,1-4H3,(H,20,21)/b15-9+,16-11+/t17-/m0/s1	C18H31NO2S	325.208	2.56	2.17	63.92	3.47	0	176.1	180.3	185.8	200.104	199.701	199.965	Yes
HMDB11635	InChI=1S/C7H8O4S/c1-6-2-4-7(5-3-6)11-12(8,9)10/h2-5H,1H3,(H,8,9,10)	WGNAKZGUSRVWRH-UHFFFAOYSA-N	CC1=CC=C(OS(O)(=O)=O)C=C1	(4-methylphenyl)oxidanesulfonic acid	C7H8O4S	188.201	-0.55	-2.08	1.58 g/L	1.71	-2		2	Phenylsulfates	Chemical entities	Organic compounds	Organic acids and derivatives	Organic sulfuric acids and derivatives	InChI=1S/C7H8O4S/c1-6-2-4-7(5-3-6)11-12(8,9)10/h2-5H,1H3,(H,8,9,10)	C7H8O4S	188.014	-2.04	1.71	29.7	2.26	0.3	148.7	155.1	141.7			142.199	Yes
HMDB11638	InChI=1S/C14H30O/c1-2-3-4-5-6-7-8-9-10-11-12-13-14-15/h15H,2-14H2,1H3	HLZKNKRTKFSKGZ-UHFFFAOYSA-N	CCCCCCCCCCCCCCO	tetradecan-1-ol	C14H30O	214.387	6.21	-5.68	4.440E-04 g/L	5.25	16.84	-2	12	Long-chain fatty alcohols	Chemical entities	Organic compounds	Lipids and lipid-like molecules	Fatty Acyls	InChI=1S/C14H30O/c1-2-3-4-5-6-7-8-9-10-11-12-13-14-15/h15H,2-14H2,1H3	C14H30O	214.23	16.84	5.25	34.77	2.81	0	161.1	168.3	154.2	176.467	175.678	175.182	Yes
HMDB11663	InChI=1S/C9H8O4/c10-7-3-1-2-6(4-7)5-8(11)9(12)13/h1-4,10H,5H2,(H,12,13)	PNYWALDMLUDDTA-UHFFFAOYSA-N	OC(=O)C(=O)CC1=CC(O)=CC=C1	3-(3-hydroxyphenyl)-2-oxopropanoic acid	C9H8O4	180.157	1.12	-2.06	1.58 g/L	1.6	2.92	-6	3	Phenylpyruvic acid derivatives	Chemical entities	Organic compounds	Benzenoids	Benzene and substituted derivatives	InChI=1S/C9H8O4/c10-7-3-1-2-6(4-7)5-8(11)9(12)13/h1-4,10H,5H2,(H,12,13)	C9H8O4	180.042	2.92	1.6	33.15	2.1	0.285714	139.2	146.6	134	144.912	144.781	144.992	Yes
HMDB11672	InChI=1S/C18H18O6/c1-23-14-5-15-17(10(7-24-15)13(22)6-19)9-4-12(21)18-8(16(9)14)2-3-11(18)20/h5,10,13,19,22H,2-4,6-7H2,1H3	QEIDPNWKOZPLQZ-UHFFFAOYSA-N	COC1=CC2=C(C(CO2)C(O)CO)C2=C1C1=C(C(=O)CC1)C(=O)C2	3-(1,2-dihydroxyethyl)-8-methoxy-5-oxatetracyclo[7.7.0.0²,⁶.0¹⁰,¹⁴]hexadeca-1(9),2(6),7,10(14)-tetraene-13,15-dione	C18H18O6	330.332	0.48	-2.86	0.45 g/L	0.4	12.85	-2.9	3	Naphthofurans	Chemical entities	Organic compounds	Organoheterocyclic compounds	Naphthofurans	InChI=1/C18H18O6/c1-23-14-5-15-17(10(7-24-15)13(22)6-19)9-4-12(21)18-8(16(9)14)2-3-11(18)20/h5,10,13,19,22H,2-4,6-7H2,1H3	C18H18O6	330.11	13.6	0.4	93.76	1.54	0.422222	180.9	187.2	174.9	189.615	187.834	187.962	Yes
HMDB11675	InChI=1S/C13H25O7P/c1-2-3-4-5-6-7-8-9-13(15)19-10-12(14)11-20-21(16,17)18/h2-11H2,1H3,(H2,16,17,18)	DWBYHKXQHTVKTE-UHFFFAOYSA-N	CCCCCCCCCC(=O)OCC(=O)COP(O)(O)=O	[3-(decanoyloxy)-2-oxopropoxy]phosphonic acid	C13H25O7P	324.307	2	-2.94	0.37 g/L	2.6	1.19	-7	14	O-acylglycerone-phosphates	Chemical entities	Organic compounds	Organic oxygen compounds	Organooxygen compounds	InChI=1S/C13H25O7P/c1-2-3-4-5-6-7-8-9-13(15)19-10-12(14)11-20-21(16,17)18/h2-11H2,1H3,(H2,16,17,18)	C13H25O7P	324.134	1.19	2.6	59.69	3.43	0	181.9	188.2	173.6	197.992	198.74	197.948	Yes
HMDB11679	InChI=1S/C9H17O7P/c1-2-3-4-5-9(11)15-6-8(10)7-16-17(12,13)14/h2-7H2,1H3,(H2,12,13,14)	DYGQOKMJJPXFMO-UHFFFAOYSA-N	CCCCCC(=O)OCC(=O)COP(O)(O)=O	[3-(hexanoyloxy)-2-oxopropoxy]phosphonic acid	C9H17O7P	268.201	0.24	-1.69	5.46 g/L	0.82	1.19	-7	10	O-acylglycerone-phosphates	Chemical entities	Organic compounds	Organic oxygen compounds	Organooxygen compounds	InChI=1S/C9H17O7P/c1-2-3-4-5-9(11)15-6-8(10)7-16-17(12,13)14/h2-7H2,1H3,(H2,12,13,14)	C9H17O7P	268.071	1.19	0.82	45.18	3.52	0	161.1	167.1	157.5	172.42	173.068	172.6	Yes
HMDB11685	InChI=1S/C11H21O7P/c1-2-3-4-5-6-7-11(13)17-8-10(12)9-18-19(14,15)16/h2-9H2,1H3,(H2,14,15,16)	PQQGELFARUCGEM-UHFFFAOYSA-N	CCCCCCCC(=O)OCC(=O)COP(O)(O)=O	[3-(octanoyloxy)-2-oxopropoxy]phosphonic acid	C11H21O7P	296.254	1.05	-2.26	1.61 g/L	1.71	1.19	-7	12	O-acylglycerone-phosphates	Chemical entities	Organic compounds	Organic oxygen compounds	Organooxygen compounds	InChI=1S/C11H21O7P/c1-2-3-4-5-6-7-11(13)17-8-10(12)9-18-19(14,15)16/h2-9H2,1H3,(H2,14,15,16)	C11H21O7P	296.102	1.19	1.71	52.37	3.47	0	170.6	176.7	165.9	187.025	185.91	186.218	Yes
HMDB11686	InChI=1S/C13H16O7/c1-6-2-4-7(5-3-6)19-13-10(16)8(14)9(15)11(20-13)12(17)18/h2-5,8-11,13-16H,1H3,(H,17,18)/t8-,9-,10+,11-,13+/m0/s1	JPAUCQAJHLSMQW-XPORZQOISA-N	CC1=CC=C(O[C@@H]2O[C@@H]([C@@H](O)[C@H](O)[C@H]2O)C(O)=O)C=C1	(2S,3S,4S,5R,6S)-3,4,5-trihydroxy-6-(4-methylphenoxy)oxane-2-carboxylic acid	C13H16O7	284.262	-0.45	-1.07	24 g/L	0.24	3.3	-3.7	3	Phenolic glycosides	Chemical entities	Organic compounds	Organic oxygen compounds	Organooxygen compounds	InChI=1S/C13H16O7/c1-6-2-4-7(5-3-6)19-13-10(16)8(14)9(15)11(20-13)12(17)18/h2-5,8-11,13-16H,1H3,(H,17,18)/t8-,9-,10+,11-,13+/m0/s1	C13H16O7	284.09	3.3	0.24	66	1.95	0.324324	167.3	173.1	159.2	180.694	179.926	179.71	Yes
HMDB11714	InChI=1S/C10H10O5/c1-15-9-5-6(2-3-7(9)11)4-8(12)10(13)14/h2-3,5,11H,4H2,1H3,(H,13,14)	YGQHQTMRZPHIBB-UHFFFAOYSA-N	COC1=C(O)C=CC(CC(=O)C(O)=O)=C1	3-(4-hydroxy-3-methoxyphenyl)-2-oxopropanoic acid	C10H10O5	210.183	1.36	-2.21	1.3 g/L	1.44	2.73	-4.9	4	Phenylpyruvic acid derivatives	Chemical entities	Organic compounds	Benzenoids	Benzene and substituted derivatives	InChI=1S/C10H10O5/c1-15-9-5-6(2-3-7(9)11)4-8(12)10(13)14/h2-3,5,11H,4H2,1H3,(H,13,14)	C10H10O5	210.053	2.73	1.44	41.33	2.22	0.24	147.4	154.6	141.7	156.923	156.117	156.163	Yes
HMDB11716	InChI=1S/C12H15NO5/c1-7(14)13-9(12(16)17)5-8-3-4-10(15)11(6-8)18-2/h3-4,6,9,15H,5H2,1-2H3,(H,13,14)(H,16,17)	UKDKTHYZLXZOSS-UHFFFAOYSA-N	COC1=CC(CC(NC(C)=O)C(O)=O)=CC=C1O	2-acetamido-3-(4-hydroxy-3-methoxyphenyl)propanoic acid	C12H15NO5	253.251	1.25	-2.04	2.29 g/L	0.44	3.48	-1.5	5	Tyrosine and derivatives	Chemical entities	Organic compounds	Organic acids and derivatives	Carboxylic acids and derivatives	InChI=1/C12H15NO5/c1-7(14)13-9(12(16)17)5-8-3-4-10(15)11(6-8)18-2/h3-4,6,9,15H,5H2,1-2H3,(H,13,14)(H,16,17)	C12H15NO5	253.095	3.54	1.25	54.06	2.48	0.181818	157.9	164.2	154.5	162.141	162.075	163.494	Yes
HMDB11717	InChI=1S/C9H16O4/c1-2-3-4-5-7(9(12)13)6-8(10)11/h7H,2-6H2,1H3,(H,10,11)(H,12,13)/t7-/m0/s1	FNZSVEHJZREFPF-ZETCQYMHSA-N	CCCCC[C@@H](CC(O)=O)C(O)=O	(2S)-2-pentylbutanedioic acid	C9H16O4	188.221	1.27	-1.69	3.86 g/L	1.92	4.47		7	Medium-chain fatty acids	Chemical entities	Organic compounds	Lipids and lipid-like molecules	Fatty Acyls	InChI=1S/C9H16O4/c1-2-3-4-5-7(9(12)13)6-8(10)11/h7H,2-6H2,1H3,(H,10,11)(H,12,13)/t7-/m0/s1	C9H16O4	188.105	4.47	1.92	31.11	3.67	0	144.9	151.5	140.5			150.439	Yes
HMDB11718	InChI=1S/C7H6O2/c8-5-6-1-3-7(9)4-2-6/h1-5,9H	RGHHSNMVTDWUBI-UHFFFAOYSA-N	OC1=CC=C(C=O)C=C1	4-hydroxybenzaldehyde	C7H6O2	122.121	1.27	-1.11	9.51 g/L	1.38	7.32	-7.1	1	Hydroxybenzaldehydes	Chemical entities	Organic compounds	Organic oxygen compounds	Organooxygen compounds	InChI=1S/C7H6O2/c8-5-6-1-3-7(9)4-2-6/h1-5,9H	C7H6O2	122.037	7.32	1.38	19.07	1.94	0.4	124.5	132.4	119.2	122.531	122.766	122.6	Yes
HMDB11719	InChI=1S/C9H10O7S/c1-15-8-4-6(5-9(10)11)2-3-7(8)16-17(12,13)14/h2-4H,5H2,1H3,(H,10,11)(H,12,13,14)	IACOAKYXFIWAQN-UHFFFAOYSA-N	COC1=CC(CC(O)=O)=CC=C1OS(O)(=O)=O	2-[3-methoxy-4-(sulfooxy)phenyl]acetic acid	C9H10O7S	262.237	-0.75	-2.29	1.34 g/L	0.67	-2.2	-4.9	5	Phenylsulfates	Chemical entities	Organic compounds	Organic acids and derivatives	Organic sulfuric acids and derivatives	InChI=1S/C9H10O7S/c1-15-8-4-6(5-9(10)11)2-3-7(8)16-17(12,13)14/h2-4H,5H2,1H3,(H,10,11)(H,12,13,14)	C9H10O7S	262.015	-2.25	0.67	50.1	2.35	0.222222	161.1	166.5	153.4	167.015	166.366	166.337	Yes
HMDB11721	InChI=1S/C12H14O5/c1-15-9-6-4-8(5-7-10(13)14)11(16-2)12(9)17-3/h4-7H,1-3H3,(H,13,14)/b7-5+	ZYOPDNLIHHFGEC-FNORWQNLSA-N	COC1=CC=C(\C=C\C(O)=O)C(OC)=C1OC	(2E)-3-(2,3,4-trimethoxyphenyl)prop-2-enoic acid	C12H14O5	238.237	2.23	-3.03	0.22 g/L	1.66	3.72	-4.5	5	Coumaric acids and derivatives	Chemical entities	Organic compounds	Phenylpropanoids and polyketides	Cinnamic acids and derivatives	InChI=1S/C12H14O5/c1-15-9-6-4-8(5-7-10(13)14)11(16-2)12(9)17-3/h4-7H,1-3H3,(H,13,14)	C12H14O5	238.084	3.92	1.66	50.43	2.45	0.193548	159.3	166.8	157.1	170.542	168.568	168.29	Yes
HMDB11723	InChI=1S/C10H11NO3/c1-7-4-2-3-5-8(7)10(14)11-6-9(12)13/h2-5H,6H2,1H3,(H,11,14)(H,12,13)	YOEBAVRJHRCKRE-UHFFFAOYSA-N	CC1=CC=CC=C1C(=O)NCC(O)=O	2-[(2-methylphenyl)formamido]acetic acid	C10H11NO3	193.199	0.66	-2.51	0.6 g/L	1.04	3.76	-1.2	3	Hippuric acids	Chemical entities	Organic compounds	Benzenoids	Benzene and substituted derivatives	InChI=1S/C10H11NO3/c1-7-4-2-3-5-8(7)10(14)11-6-9(12)13/h2-5H,6H2,1H3,(H,11,14)(H,12,13)	C10H11NO3	193.074	3.87	1.75	36.95	2.3	0.24	141.2	147.9	143.2	145.629	144.999	145.076	Yes
HMDB11724	InChI=1S/C7H8O2/c8-5-6-1-3-7(9)4-2-6/h1-4,8-9H,5H2	BVJSUAQZOZWCKN-UHFFFAOYSA-N	OCC1=CC=C(O)C=C1	4-(hydroxymethyl)phenol	C7H8O2	124.137	0.53	-0.32	59.8 g/L	0.9	9.48	-2.8	1	Benzyl alcohols	Chemical entities	Organic compounds	Benzenoids	Benzene and substituted derivatives	InChI=1S/C7H8O2/c8-5-6-1-3-7(9)4-2-6/h1-4,8-9H,5H2	C7H8O2	124.052	9.48	0.9	19.07	1.94	0.352941	127.3	134.7	119.7	124.084	124.322	124.069	Yes
HMDB11725	InChI=1S/C7H6O6S/c8-6-2-1-4(14(11,12)13)3-5(6)7(9)10/h1-3,8H,(H,9,10)(H,11,12,13)	YCPXWRQRBFJBPZ-UHFFFAOYSA-N	OC(=O)C1=C(O)C=CC(=C1)S(O)(=O)=O	2-hydroxy-5-sulfobenzoic acid	C7H6O6S	218.184	-0.9	-1.41	8.5 g/L	1.16	-2.8	-6.4	2	3-sulfobenzoic acids	Chemical entities	Organic compounds	Benzenoids	Benzene and substituted derivatives	InChI=1S/C7H6O6S/c8-6-2-1-4(14(11,12)13)3-5(6)7(9)10/h1-3,8H,(H,9,10)(H,11,12,13)	C7H6O6S	217.989	-2.81	1.16	38.87	2.62	0.3	155.3	145	137.7	150.406	149.734	149.594	Yes
HMDB11743	InChI=1S/C9H10O2/c1-7(9(10)11)8-5-3-2-4-6-8/h2-7H,1H3,(H,10,11)	YPGCWEMNNLXISK-UHFFFAOYSA-N	CC(C(O)=O)C1=CC=CC=C1	2-phenylpropanoic acid	C9H10O2	150.174	2.17	-1.72	2.85 g/L	2.15	4.59		2	Phenylpropanoic acids	Chemical entities	Organic compounds	Phenylpropanoids and polyketides	Phenylpropanoic acids	InChI=1/C9H10O2/c1-7(9(10)11)8-5-3-2-4-6-8/h2-7H,1H3,(H,10,11)	C9H10O2	150.068	4.59	2.15	26.12	2.11	0.285714	132.6	140.2	134.6			134.095	Yes
HMDB11745	InChI=1S/C7H13NO3S/c1-5(9)8-6(7(10)11)3-4-12-2/h6H,3-4H2,1-2H3,(H,8,9)(H,10,11)	XUYPXLNMDZIRQH-UHFFFAOYSA-N	CSCCC(NC(C)=O)C(O)=O	2-acetamido-4-(methylsulfanyl)butanoic acid	C7H13NO3S	191.248	-0.15	-1.45	6.84 g/L	-0.11	4.02	-1.2	5	Methionine and derivatives	Chemical entities	Organic compounds	Organic acids and derivatives	Carboxylic acids and derivatives	InChI=1/C7H13NO3S/c1-5(9)8-6(7(10)11)3-4-12-2/h6H,3-4H2,1-2H3,(H,8,9)(H,10,11)	C7H13NO3S	191.062	4.06	0.71	27.82	3.7	0	145.3	151.6	144.1	143.784	143.989	143.794	Yes
HMDB11749	InChI=1S/C5H9NO/c7-5-3-1-2-4-6-5/h1-4H2,(H,6,7)	XUWHAWMETYGRKB-UHFFFAOYSA-N	O=C1CCCCN1	piperidin-2-one	C5H9NO	99.1311	-0.4	0.52	329 g/L	-0.14	14.89	-0.83	0	Piperidinones	Chemical entities	Organic compounds	Organoheterocyclic compounds	Piperidines	InChI=1S/C5H9NO/c7-5-3-1-2-4-6-5/h1-4H2,(H,6,7)	C5H9NO	99.0684	4.91	0.13	12.92	1.82	0.375	122.7	129.6	110	113.275	112.928	112.748	Yes
HMDB11751	InChI=1S/C10H12O3/c1-13-9-4-2-3-8(7-9)5-6-10(11)12/h2-4,7H,5-6H2,1H3,(H,11,12)	BJJQJLOZWBZEGA-UHFFFAOYSA-N	COC1=CC(CCC(O)=O)=CC=C1	3-(3-methoxyphenyl)propanoic acid	C10H12O3	180.201	1.86	-2.41	0.7 g/L	1.9	4.31	-4.8	4	Phenylpropanoic acids	Chemical entities	Organic compounds	Phenylpropanoids and polyketides	Phenylpropanoic acids	InChI=1S/C10H12O3/c1-13-9-4-2-3-8(7-9)5-6-10(11)12/h2-4,7H,5-6H2,1H3,(H,11,12)	C10H12O3	180.079	4.31	1.9	32.55	2.01	0.24	141.7	149.4	143.2	144.297	144.285	143.872	Yes
HMDB11756	InChI=1S/C8H15NO3/c1-5(2)4-7(8(11)12)9-6(3)10/h5,7H,4H2,1-3H3,(H,9,10)(H,11,12)/t7-/m0/s1	WXNXCEHXYPACJF-ZETCQYMHSA-N	CC(C)C[C@H](NC(C)=O)C(O)=O	(2S)-2-acetamido-4-methylpentanoic acid	C8H15NO3	173.21	0.78	-1.2	10.9 g/L	0.49	4.2	-1.2	4	Leucine and derivatives	Chemical entities	Organic compounds	Organic acids and derivatives	Carboxylic acids and derivatives	InChI=1S/C8H15NO3/c1-5(2)4-7(8(11)12)9-6(3)10/h5,7H,4H2,1-3H3,(H,9,10)(H,11,12)/t7-/m0/s1	C8H15NO3	173.105	4.24	1.31	28.32	3.87	0	139.9	146.8	138.1	145.196	144.997	144.784	Yes
HMDB11757	InChI=1S/C7H13NO3/c1-4(2)6(7(10)11)8-5(3)9/h4,6H,1-3H3,(H,8,9)(H,10,11)	IHYJTAOFMMMOPX-UHFFFAOYSA-N	CC(C)C(NC(C)=O)C(O)=O	2-acetamido-3-methylbutanoic acid	C7H13NO3	159.183	0.29	-0.79	25.6 g/L	0.13	4.11	-0.87	3	N-acyl-alpha amino acids	Chemical entities	Organic compounds	Organic acids and derivatives	Carboxylic acids and derivatives	InChI=1/C7H13NO3/c1-4(2)6(7(10)11)8-5(3)9/h4,6H,1-3H3,(H,8,9)(H,10,11)	C7H13NO3	159.09	4.14	0.95	25.1	3.9	0	137.3	144	132.7	137.604	137.28	137.435	Yes
HMDB11758	InChI=1S/C30H61NO3/c1-3-5-7-9-11-13-14-15-16-18-19-21-23-25-29(33)28(27-32)31-30(34)26-24-22-20-17-12-10-8-6-4-2/h28-29,32-33H,3-27H2,1-2H3,(H,31,34)/t28-,29+/m0/s1	UHWYQXNZIBLESO-URLMMPGGSA-N	CCCCCCCCCCCCCCC[C@@H](O)[C@H](CO)NC(=O)CCCCCCCCCCC	N-[(2S,3R)-1,3-dihydroxyoctadecan-2-yl]dodecanamide	C30H61NO3	483.81	8.69	-6.79	7.810E-05 g/L	9.29	13.83	0.034	27	Ceramides	Chemical entities	Organic compounds	Lipids and lipid-like molecules	Sphingolipids	InChI=1S/C30H61NO3/c1-3-5-7-9-11-13-14-15-16-18-19-21-23-25-29(33)28(27-32)31-30(34)26-24-22-20-17-12-10-8-6-4-2/h28-29,32-33H,3-27H2,1-2H3,(H,31,34)/t28-,29+/m0/s1	C30H61NO3	483.465	6.19	10.11	113.44	3.57	0	236.3	241.4	220.5	261.395	261.189	263.229	Yes
HMDB12109	InChI=1S/C20H36O7/c1-2-3-4-6-13(21)9-10-14-15(18(24)12-17(14)23)11-19(25)16(22)7-5-8-20(26)27/h9-10,13-19,21-25H,2-8,11-12H2,1H3,(H,26,27)/b10-9+/t13-,14+,15+,16?,17+,18-,19?/m0/s1	SAAOVBGAFHJPIF-NYNACFBQSA-N	CCCCC[C@H](O)\C=C\[C@H]1[C@H](O)C[C@H](O)[C@@H]1CC(O)C(O)CCCC(O)=O	7-[(1R,2R,3R,5S)-3,5-dihydroxy-2-[(1E,3S)-3-hydroxyoct-1-en-1-yl]cyclopentyl]-5,6-dihydroxyheptanoic acid	C20H36O7	388.496	1.14	-2.44	1.4 g/L	0.51	4.14	-1.6	13	Prostaglandins and related compounds	Chemical entities	Organic compounds	Lipids and lipid-like molecules	Fatty Acyls	InChI=1S/C20H36O7/c1-2-3-4-6-13(21)9-10-14-15(18(24)12-17(14)23)11-19(25)16(22)7-5-8-20(26)27/h9-10,13-19,21-25H,2-8,11-12H2,1H3,(H,26,27)/b10-9+/t13-,14+,15+,16?,17+,18-,19?/m0/s1	C20H36O7	388.246	4.14	0.51	93.66	2.38	0.0793651	193.3	197.8	190.4	217.159	216.758	217.967	Yes
HMDB12110	InChI=1S/C20H32O6/c1-2-3-4-6-13(21)9-10-14-15(17(23)12-16(14)22)11-19-18(26-19)7-5-8-20(24)25/h9-10,13-16,18-19,21-22H,2-8,11-12H2,1H3,(H,24,25)/b10-9+/t13-,14-,15-,16-,18?,19?/m0/s1	CBOBGOJUDRNUHE-HHECASJMSA-N	CCCCC[C@H](O)\C=C\[C@@H]1[C@@H](O)CC(=O)[C@H]1CC1OC1CCCC(O)=O	4-(3-{[(1S,2S,3S)-3-hydroxy-2-[(1E,3S)-3-hydroxyoct-1-en-1-yl]-5-oxocyclopentyl]methyl}oxiran-2-yl)butanoic acid	C20H32O6	368.464	1.87	-3	0.37 g/L	2.29	4.08	-1.6	12	Prostaglandins and related compounds	Chemical entities	Organic compounds	Lipids and lipid-like molecules	Fatty Acyls	InChI=1S/C20H32O6/c1-2-3-4-6-13(21)9-10-14-15(17(23)12-16(14)22)11-19-18(26-19)7-5-8-20(24)25/h9-10,13-16,18-19,21-22H,2-8,11-12H2,1H3,(H,24,25)/b10-9+/t13-,14-,15-,16-,18?,19?/m0/s1	C20H32O6	368.22	4.08	2.29	88.45	1.72	0.135593	195.7	201.4	190.5	209.259	209.867	209.901	Yes
HMDB12111	InChI=1S/C14H14O2/c15-13(11-7-3-1-4-8-11)14(16)12-9-5-2-6-10-12/h1-10,13-16H/t13-,14-/m1/s1	IHPDTPWNFBQHEB-ZIAGYGMSSA-N	O[C@@H]([C@H](O)C1=CC=CC=C1)C1=CC=CC=C1	(1R,2R)-1,2-diphenylethane-1,2-diol	C14H14O2	214.26	2.05	-2.16	1.48 g/L	2.36	13.08	-3.5	3	Stilbenes	Chemical entities	Organic compounds	Phenylpropanoids and polyketides	Stilbenes	InChI=1S/C14H14O2/c15-13(11-7-3-1-4-8-11)14(16)12-9-5-2-6-10-12/h1-10,13-16H/t13-,14-/m1/s1	C14H14O2	214.099	13.08	2.36	46.79	1.62	0.387097	147.5	155.1	147.5	158.747	158.431	158.049	Yes
HMDB12127	InChI=1S/C11H12O4/c12-10(13)7-9(11(14)15)6-8-4-2-1-3-5-8/h1-5,9H,6-7H2,(H,12,13)(H,14,15)/t9-/m0/s1	GTOFKXZQQDSVFH-VIFPVBQESA-N	OC(=O)C[C@H](CC1=CC=CC=C1)C(O)=O	(2S)-2-benzylbutanedioic acid	C11H12O4	208.211	1.43	-2.15	1.47 g/L	1.72	4.25		5	Phenylpropanoic acids	Chemical entities	Organic compounds	Phenylpropanoids and polyketides	Phenylpropanoic acids	InChI=1S/C11H12O4/c12-10(13)7-9(11(14)15)6-8-4-2-1-3-5-8/h1-5,9H,6-7H2,(H,12,13)(H,14,15)/t9-/m0/s1	C11H12O4	208.074	4.25	1.72	40.82	2.19	0.222222	147	154	145.4			153.02	Yes
HMDB12128	InChI=1S/C9H13N/c1-8(10)7-9-5-3-2-4-6-9/h2-6,8H,7,10H2,1H3/t8-/m1/s1	KWTSXDURSIMDCE-MRVPVSSYSA-N	C[C@@H](N)CC1=CC=CC=C1	(2R)-1-phenylpropan-2-amine	C9H13N	135.206	1.85	-1.89	1.74 g/L	1.8		10.01	2	Amphetamines and derivatives	Chemical entities	Organic compounds	Benzenoids	Benzene and substituted derivatives	InChI=1S/C9H13N/c1-8(10)7-9-5-3-2-4-6-9/h2-6,8H,7,10H2,1H3/t8-/m1/s1	C9H13N	135.105		1.8	22.08	2.13	0.26087	123.3	129.1	127.8	131.428	130.746	130.426	Yes
HMDB12134	InChI=1S/C6H10O3S/c1-10-3-2-5(8)6(9)4-7/h4,7,9H,2-3H2,1H3/b6-4-	CILXJJLQPTUUSS-XQRVVYSFSA-N	CSCCC(=O)C(\O)=C\O	(1Z)-1,2-dihydroxy-5-(methylsulfanyl)pent-1-en-3-one	C6H10O3S	162.207	0.07	-1.27	8.75 g/L	0.81	8.1	-4	4	Alpha-branched alpha,beta-unsaturated ketones	Chemical entities	Organic compounds	Organic oxygen compounds	Organooxygen compounds	InChI=1S/C6H10O3S/c1-10-3-2-5(8)6(9)4-7/h7H,2-4H2,1H3	C6H10O3S	162.035	13.73	0.64	20.73	3.31	0	135.5	142.7	131	136.204	135.352	135.37	Yes
HMDB12138	InChI=1S/C10H8O/c11-10-7-3-5-8-4-1-2-6-9(8)10/h1-7,11H	KJCVRFUGPWSIIH-UHFFFAOYSA-N	OC1=C2C=CC=CC2=CC=C1	naphthalen-1-ol	C10H8O	144.17	2.79	-2.18	0.95 g/L	2.66	9.6	-5.6	0	Naphthols and derivatives	Chemical entities	Organic compounds	Benzenoids	Naphthalenes	InChI=1S/C10H8O/c11-10-7-3-5-8-4-1-2-6-9(8)10/h1-7,11H	C10H8O	144.058	9.6	2.66	27.85	1.99	0.55	127	135.2	129.3	129.167	128.69	128.689	Yes
HMDB12149	InChI=1S/C7H10O5/c1-3(2)4(6(9)10)5(8)7(11)12/h3-4H,1-2H3,(H,9,10)(H,11,12)/t4-/m0/s1	HIIZAGQWABAMRR-BYPYZUCNSA-N	CC(C)[C@H](C(O)=O)C(=O)C(O)=O	(3S)-2-oxo-3-(propan-2-yl)butanedioic acid	C7H10O5	174.151	0.43	-1.39	7.02 g/L	1.23	2.93	-10	4	Short-chain keto acids and derivatives	Chemical entities	Organic compounds	Organic acids and derivatives	Keto acids and derivatives	InChI=1S/C7H10O5/c1-3(2)4(6(9)10)5(8)7(11)12/h3-4H,1-2H3,(H,9,10)(H,11,12)/t4-/m0/s1	C7H10O5	174.053	2.93	1.23	29.43	4.3	0	141.7	148.7	130.5	141.41	139.741	139.834	Yes
HMDB12153	InChI=1S/C7H9NO2/c8-4-5-1-2-6(9)7(10)3-5/h1-3,9-10H,4,8H2	YFMPSMITLLBENU-UHFFFAOYSA-N	NCC1=CC=C(O)C(O)=C1	4-(aminomethyl)benzene-1,2-diol	C7H9NO2	139.152	-0.94	-0.56	38.4 g/L	-0.066	9.61	8.78	1	Catechols	Chemical entities	Organic compounds	Benzenoids	Phenols	InChI=1S/C7H9NO2/c8-4-5-1-2-6(9)7(10)3-5/h1-3,9-10H,4,8H2	C7H9NO2	139.063	9.5	0.03	22.77	2.33	0.315789	127.9	133.4	125	130.595	130.214	129.813	Yes
HMDB12156	InChI=1S/C7H12O5/c1-3(2)4(6(9)10)5(8)7(11)12/h3-5,8H,1-2H3,(H,9,10)(H,11,12)/t4-,5+/m0/s1	RNQHMTFBUSSBJQ-CRCLSJGQSA-N	CC(C)[C@@H]([C@@H](O)C(O)=O)C(O)=O	(2R,3S)-2-hydroxy-3-(propan-2-yl)butanedioic acid	C7H12O5	176.167	0.28	-0.33	83.3 g/L	0.16	3.68	-4	4	Hydroxy fatty acids	Chemical entities	Organic compounds	Lipids and lipid-like molecules	Fatty Acyls	InChI=1S/C7H12O5/c1-3(2)4(6(9)10)5(8)7(11)12/h3-5,8H,1-2H3,(H,9,10)(H,11,12)/t4-,5+/m0/s1	C7H12O5	176.068	3.68	0.16	29.43	4.3	0	138.3	144.9	130.6	141.192	140.052	139.576	Yes
HMDB12157	InChI=1S/C5H8O/c1-5(2)3-4-6/h3-4H,1-2H3	SEPQTYODOKLVSB-UHFFFAOYSA-N	CC(C)=CC=O	3-methylbut-2-enal	C5H8O	84.1164	0.97	-0.12	63.6 g/L	1		-3.9	1	Enals	Chemical entities	Organic compounds	Organic oxygen compounds	Organooxygen compounds	InChI=1S/C5H8O/c1-5(2)3-4-6/h3-4H,1-2H3	C5H8O	84.0575		1	9	2.63	0	113.5	120.9	105.6	112.367	111.945	111.606	Yes
HMDB12162	InChI=1S/C9H13NO2/c1-12-9-3-2-7(4-5-10)6-8(9)11/h2-3,6,11H,4-5,10H2,1H3	WJXQFVMTIGJBFX-UHFFFAOYSA-N	COC1=C(O)C=C(CCN)C=C1	5-(2-aminoethyl)-2-methoxyphenol	C9H13NO2	167.205	-0.06	-1.47	5.68 g/L	0.45	10.24	9.58	3	Methoxyphenols	Chemical entities	Organic compounds	Benzenoids	Phenols	InChI=1S/C9H13NO2/c1-12-9-3-2-7(4-5-10)6-8(9)11/h2-3,6,11H,4-5,10H2,1H3	C9H13NO2	167.095	10.24	0.45	29.53	2.3	0.24	134.8	140.2	136.1	143.091	142.796	142.856	Yes
HMDB12183	InChI=1S/C10H18O2/c1-9(2)7-5-3-4-6-8-10(11)12/h5,7,9H,3-4,6,8H2,1-2H3,(H,11,12)/b7-5+	OCALSPDXYQHUHA-FNORWQNLSA-N	CC(C)\C=C\CCCCC(O)=O	(6E)-8-methylnon-6-enoic acid	C10H18O2	170.249	3.16	-2.76	0.29 g/L	3.07	5.19		6	Medium-chain fatty acids	Chemical entities	Organic compounds	Lipids and lipid-like molecules	Fatty Acyls	InChI=1S/C10H18O2/c1-9(2)7-5-3-4-6-8-10(11)12/h5,7,9H,3-4,6,8H2,1-2H3,(H,11,12)/b7-5+	C10H18O2	170.131	5.19	3.07	26.06	2.91	0	138.1	146	144.5			152.952	Yes
HMDB12209	InChI=1S/C4H11O4P/c1-3-7-9(5,6)8-4-2/h3-4H2,1-2H3,(H,5,6)	UCQFCFPECQILOL-UHFFFAOYSA-N	CCOP(O)(=O)OCC	diethoxyphosphinic acid	C4H11O4P	154.101	0.41	-0.54	44.1 g/L	0.45	1.95		4	Dialkyl phosphates	Chemical entities	Organic compounds	Organic acids and derivatives	Organic phosphoric acids and derivatives	InChI=1S/C4H11O4P/c1-3-7-9(5,6)8-4-2/h3-4H2,1-2H3,(H,5,6)	C4H11O4P	154.039	1.95	0.45	17.98	3.43	0	140	146.7	131.5			131.926	Yes
HMDB12210	InChI=1S/C8H16O2S2/c9-8(10)4-2-1-3-7(12)5-6-11/h7,11-12H,1-6H2,(H,9,10)	IZFHEQBZOYJLPK-UHFFFAOYSA-N	OC(=O)CCCCC(S)CCS	6,8-disulfanyloctanoic acid	C8H16O2S2	208.341	2.24	-3.3	0.1 g/L	2.2	4.91	-9.6	7	Medium-chain fatty acids	Chemical entities	Organic compounds	Lipids and lipid-like molecules	Fatty Acyls	InChI=1/C8H16O2S2/c9-8(10)4-2-1-3-7(12)5-6-11/h7,11-12H,1-6H2,(H,9,10)	C8H16O2S2	208.059	4.91	2.2	26.44	3.08	0	150.9	158.4	148.3			150.853	Yes
HMDB12215	InChI=1S/C10H15N5O/c1-7(4-16)2-3-11-9-8-10(13-5-12-8)15-6-14-9/h5-7,16H,2-4H2,1H3,(H2,11,12,13,14,15)/t7-/m0/s1	XXFACTAYGKKOQB-ZETCQYMHSA-N	C[C@H](CO)CCNC1=NC=NC2=C1NC=N2	(2S)-2-methyl-4-[(7H-purin-6-yl)amino]butan-1-ol	C10H15N5O	221.259	0.87	-3.07	0.19 g/L	-0.02	10.23	5.2	5	6-alkylaminopurines	Chemical entities	Organic compounds	Organoheterocyclic compounds	Imidazopyrimidines	InChI=1S/C10H15N5O/c1-7(4-16)2-3-11-9-8-10(13-5-12-8)15-6-14-9/h5-7,16H,2-4H2,1H3,(H2,11,12,13,14,15)/t7-/m0/s1	C10H15N5O	221.128	9.8	0.02	45.73	1.51	0.3125	150.2	156	147.8	159.958	158.873	158.444	Yes
HMDB12219	InChI=1S/C8H9NO2/c9-4-3-6-1-2-7(10)8(11)5-6/h1-2,5H,3-4,9H2	PQPXZWUZIOASKS-UHFFFAOYSA-N	NCCC1=CC(=O)C(=O)C=C1	4-(2-aminoethyl)cyclohexa-3,5-diene-1,2-dione	C8H9NO2	151.163	-0.29	-1.35	6.8 g/L	0.47		9.76	2	O-benzoquinones	Chemical entities	Organic compounds	Organic oxygen compounds	Organooxygen compounds	InChI=1S/C8H9NO2/c9-4-3-6-1-2-7(10)8(11)5-6/h1-2,5H,3-4,9H2	C8H9NO2	151.063		0.47	25.98	2.07	0.3	127.4	132.8	130.8	135.962	135.378	135.396	Yes
HMDB12224	InChI=1S/C23H30N2/c1-20(2)23(19-24,22-13-8-5-9-14-22)16-10-17-25(3)18-15-21-11-6-4-7-12-21/h4-9,11-14,20H,10,15-18H2,1-3H3	DWAWDSVKAUWFHC-UHFFFAOYSA-N	CC(C)C(CCCN(C)CCC1=CC=CC=C1)(C#N)C1=CC=CC=C1	5-[methyl(2-phenylethyl)amino]-2-phenyl-2-(propan-2-yl)pentanenitrile	C23H30N2	334.498	5.41	-4.91	0.0042 g/L	5.67		9.76	9	Phenylbutylamines	Chemical entities	Organic compounds	Benzenoids	Benzene and substituted derivatives	InChI=1/C23H30N2/c1-20(2)23(19-24,22-13-8-5-9-14-22)16-10-17-25(3)18-15-21-11-6-4-7-12-21/h4-9,11-14,20H,10,15-18H2,1-3H3	C23H30N2	334.241		5.67	86.63	1.61	0.214286	179	184.4	187.7	194.682	194.145	194.162	Yes
HMDB12226	InChI=1S/C14H15N3O5/c1-3-16(4-2)14(20)10(8-15)5-9-6-11(17(21)22)13(19)12(18)7-9/h5-7,18-19H,3-4H2,1-2H3/b10-5+	JRURYQJSLYLRLN-BJMVGYQFSA-N	CCN(CC)C(=O)C(=C\C1=CC(=C(O)C(O)=C1)[N+]([O-])=O)\C#N	(2E)-2-cyano-3-(3,4-dihydroxy-5-nitrophenyl)-N,N-diethylprop-2-enamide	C14H15N3O5	305.286	2.5	-3.58	0.08 g/L	1.63	5.68	-0.036	5	Hydroxycinnamic acids and derivatives	Chemical entities	Organic compounds	Phenylpropanoids and polyketides	Cinnamic acids and derivatives	InChI=1S/C14H15N3O5/c1-3-16(4-2)14(20)10(8-15)5-9-6-11(17(21)22)13(19)12(18)7-9/h5-7,18-19H,3-4H2,1-2H3	C14H15N3O5	305.101	5.68	1.63	73.94	2.7	0.162162	171.7	178.2	165.2	191.234	190.485	190.97	Yes
HMDB12240	InChI=1S/C17H25N5O4/c1-4-10-12(23)13(24)14(25)17(26-10)22-8-21-11-15(18-6-5-9(2)3)19-7-20-16(11)22/h5,7-8,10,12-14,17,23-25H,4,6H2,1-3H3,(H,18,19,20)/t10-,12-,13+,14-,17+/m1/s1	MIBAUVZDWWWONW-HFVZKWEFSA-N	CC[C@H]1O[C@@H]([C@H](O)[C@@H](O)[C@@H]1O)N1C=NC2=C1N=CN=C2NCC=C(C)C	(2R,3S,4S,5R,6S)-2-ethyl-6-{6-[(3-methylbut-2-en-1-yl)amino]-9H-purin-9-yl}oxane-3,4,5-triol	C17H25N5O4	363.411	0.79	-2.19	2.34 g/L	0.51	12.38	4.85	5	Glycosylamines	Chemical entities	Organic compounds	Organic oxygen compounds	Organooxygen compounds	InChI=1S/C17H25N5O4/c1-4-10-12(23)13(24)14(25)17(26-10)22-8-21-11-15(18-6-5-9(2)3)19-7-20-16(11)22/h5,7-8,10,12-14,17,23-25H,4,6H2,1-3H3,(H,18,19,20)/t10-,12-,13+,14-,17+/m1/s1	C17H25N5O4	363.191	12.38	0.51	97.72	1.65	0.301887	196.6	201.5	183.4	210.447	209.934	209.95	Yes
HMDB12245	InChI=1S/C10H9N5O/c1-2-7(16-3-1)4-11-9-8-10(13-5-12-8)15-6-14-9/h1-3,5-6H,4H2,(H2,11,12,13,14,15)	QANMHLXAZMSUEX-UHFFFAOYSA-N	C(NC1=NC=NC2=C1NC=N2)C1=CC=CO1	N-(furan-2-ylmethyl)-7H-purin-6-amine	C10H9N5O	215.211	0.96	-2.36	0.94 g/L	0.51	10.2	5.16	3	6-alkylaminopurines	Chemical entities	Organic compounds	Organoheterocyclic compounds	Imidazopyrimidines	InChI=1S/C10H9N5O/c1-2-7(16-3-1)4-11-9-8-10(13-5-12-8)15-6-14-9/h1-3,5-6H,4H2,(H2,11,12,13,14,15)	C10H9N5O	215.081	9.78	0.56	47.36	1.32	0.555556	145.8	152	144.9	154.778	153.967	153.669	Yes
HMDB12246	InChI=1S/C9H12N2O/c10-6-5-9(12)7-3-1-2-4-8(7)11/h1-4H,5-6,10-11H2	QLPVTIQQFGWSQQ-UHFFFAOYSA-N	NCCC(=O)C1=C(N)C=CC=C1	3-amino-1-(2-aminophenyl)propan-1-one	C9H12N2O	164.204	0	-1.76	2.84 g/L	0.66	15.94	9.51	3	Alkyl-phenylketones	Chemical entities	Organic compounds	Organic oxygen compounds	Organooxygen compounds	InChI=1S/C9H12N2O/c10-6-5-9(12)7-3-1-2-4-8(7)11/h1-4H,5-6,10-11H2	C9H12N2O	164.095	16.32	0.66	29.71	2.36	0.25	132.2	137.7	132.5	139.454	139.213	139.129	Yes
HMDB12247	InChI=1S/C7H7NO4/c9-6(10)4-2-1-3-5(8-4)7(11)12/h1-2,5H,3H2,(H,9,10)(H,11,12)	UWOCFOFVIBZJGH-UHFFFAOYSA-N	OC(=O)C1CC=CC(=N1)C(O)=O	2,3-dihydropyridine-2,6-dicarboxylic acid	C7H7NO4	169.135	0.12	-1.39	6.84 g/L	0.66	3.17	-1.1	2	Alpha amino acids and derivatives	Chemical entities	Organic compounds	Organic acids and derivatives	Carboxylic acids and derivatives	InChI=1/C7H7NO4/c9-6(10)4-2-1-3-5(8-4)7(11)12/h1-2,5H,3H2,(H,9,10)(H,11,12)	C7H7NO4	169.038	3.17	0.66	30.02	2.4	0.315789	135.6	142.1	129.5	138.028	138.23	137.334	Yes
HMDB12252	InChI=1S/C20H37NO2/c1-2-3-4-5-6-7-8-9-10-11-12-13-14-15-16-17-20(23)21-18-19-22/h6-7,9-10,22H,2-5,8,11-19H2,1H3,(H,21,23)/b7-6-,10-9-	KQXDGUVSAAQARU-HZJYTTRNSA-N	CCCCC\C=C/C\C=C/CCCCCCCC(=O)NCCO	(9Z,12Z)-N-(2-hydroxyethyl)octadeca-9,12-dienamide	C20H37NO2	323.513	6.26	-5.89	4.200E-04 g/L	5.15	15.47	-0.33	16	N-acylethanolamines	Chemical entities	Organic compounds	Organic nitrogen compounds	Organonitrogen compounds	InChI=1S/C20H37NO2/c1-2-3-4-5-6-7-8-9-10-11-12-13-14-15-16-17-20(23)21-18-19-22/h6-7,9-10,22H,2-5,8,11-19H2,1H3,(H,21,23)/b7-6-,10-9-	C20H37NO2	323.282	6.49	5.97	63.98	3.02	0	189.1	195.6	177.7	222.625	222.792	224.118	Yes
HMDB12266	InChI=1S/C11H15NO8/c13-7(11(19)20)3-1-2-6(10(17)18)12-8(14)4-5-9(15)16/h6H,1-5H2,(H,12,14)(H,15,16)(H,17,18)(H,19,20)/t6-/m0/s1	SDVXSCSNVVZWDD-LURJTMIESA-N	OC(=O)CCC(=O)N[C@@H](CCCC(=O)C(O)=O)C(O)=O	(2S)-2-(3-carboxypropanamido)-6-oxoheptanedioic acid	C11H15NO8	289.239	-0.78	-2.31	1.41 g/L	-0.55	2.78	-1.5	10	N-acyl-L-alpha-amino acids	Chemical entities	Organic compounds	Organic acids and derivatives	Carboxylic acids and derivatives	InChI=1S/C11H15NO8/c13-7(11(19)20)3-1-2-6(10(17)18)12-8(14)4-5-9(15)16/h6H,1-5H2,(H,12,14)(H,15,16)(H,17,18)(H,19,20)/t6-/m0/s1	C11H15NO8	289.08	2.77	0.27	58.9	4.04	0	159.2	163.6	154	182.238	182.85	181.713	Yes
HMDB12270	InChI=1S/C18H22O4/c1-11(7-13-3-5-15(19)17(21)9-13)12(2)8-14-4-6-16(20)18(22)10-14/h3-6,9-12,19-22H,7-8H2,1-2H3/t11-,12-/m0/s1	HCZKYJDFEPMADG-RYUDHWBXSA-N	C[C@@H](CC1=CC=C(O)C(O)=C1)[C@@H](C)CC1=CC=C(O)C(O)=C1	4-[(2S,3S)-3-[(3,4-dihydroxyphenyl)methyl]-2-methylbutyl]benzene-1,2-diol	C18H22O4	302.365	3.44	-4.35	0.014 g/L	4.76	9.21	-6.3	5	Dibenzylbutane lignans	Chemical entities	Organic compounds	Lignans, neolignans and related compounds	Dibenzylbutane lignans	InChI=1S/C18H22O4/c1-11(7-13-3-5-15(19)17(21)9-13)12(2)8-14-4-6-16(20)18(22)10-14/h3-6,9-12,19-22H,7-8H2,1-2H3/t11-,12-/m0/s1	C18H22O4	302.152	9.21	4.76	72.68	1.59	0.266667	168.6	175.9	159.6	178.34	178.933	180.695	Yes
HMDB12273	InChI=1S/C16H33NO/c1-2-3-4-5-6-7-8-9-10-11-12-13-14-15-16(17)18/h2-15H2,1H3,(H2,17,18)	HSEMFIZWXHQJAE-UHFFFAOYSA-N	CCCCCCCCCCCCCCCC(N)=O	hexadecanamide	C16H33NO	255.439	6.59	-6.06	2.220E-04 g/L	5.45	16.88	-0.58	14	Fatty amides	Chemical entities	Organic compounds	Lipids and lipid-like molecules	Fatty Acyls	InChI=1S/C16H33NO/c1-2-3-4-5-6-7-8-9-10-11-12-13-14-15-16(17)18/h2-15H2,1H3,(H2,17,18)	C16H33NO	255.256	0.28	3.62	45.35	2.9	0	172.7	179.5	163	193.799	193.842	192.525	Yes
HMDB12275	InChI=1S/C8H11N/c9-7-6-8-4-2-1-3-5-8/h1-5H,6-7,9H2	BHHGXPLMPWCGHP-UHFFFAOYSA-N	NCCC1=CC=CC=C1	2-phenylethan-1-amine	C8H11N	121.18	1.41	-1.74	2.19 g/L	1.39		9.79	2	Phenethylamines	Chemical entities	Organic compounds	Benzenoids	Benzene and substituted derivatives	InChI=1S/C8H11N/c9-7-6-8-4-2-1-3-5-8/h1-5H,6-7,9H2	C8H11N	121.089		1.39	18.68	1.85	0.3	120.4	126.3	124.3	125.431	124.902	124.762	Yes
HMDB12280	InChI=1S/C18H40NO6P/c1-2-3-4-5-6-7-8-9-10-11-12-13-14-17(20)18(21)16(19)15-25-26(22,23)24/h16-18,20-21H,2-15,19H2,1H3,(H2,22,23,24)/t16-,17-,18-/m1/s1	AYGOSKULTISFCW-KZNAEPCWSA-N	CCCCCCCCCCCCCC[C@@H](O)[C@H](O)[C@H](N)COP(O)(O)=O	{[(2R,3R,4R)-2-amino-3,4-dihydroxyoctadecyl]oxy}phosphonic acid	C18H40NO6P	397.487	3.01	-4.37	0.017 g/L	2.56	1.51	9.37	18	Phosphosphingolipids	Chemical entities	Organic compounds	Lipids and lipid-like molecules	Sphingolipids	InChI=1S/C18H40NO6P/c1-2-3-4-5-6-7-8-9-10-11-12-13-14-17(20)18(21)16(19)15-25-26(22,23)24/h16-18,20-21H,2-15,19H2,1H3,(H2,22,23,24)/t16-,17-,18-/m1/s1	C18H40NO6P	397.259	1.51	2.56	80.65	3.51	0	211.3	214.8	191.7	226.02	225.615	229.004	Yes
HMDB12283	InChI=1S/C10H10O6/c11-6-1-3-10(4-2-6,9(15)16)5-7(12)8(13)14/h1-4,6,11H,5H2,(H,13,14)(H,15,16)	FPWMCUPFBRFMLH-UHFFFAOYSA-N	OC1C=CC(CC(=O)C(O)=O)(C=C1)C(O)=O	1-(2-carboxy-2-oxoethyl)-4-hydroxycyclohexa-2,5-diene-1-carboxylic acid	C10H10O6	226.183	-0.31	-0.8	36 g/L	0.061	2.89	-2.1	4	Gamma-keto acids and derivatives	Chemical entities	Organic compounds	Organic acids and derivatives	Keto acids and derivatives	InChI=1S/C10H10O6/c11-6-1-3-10(4-2-6,9(15)16)5-7(12)8(13)14/h1-4,6,11H,5H2,(H,13,14)(H,15,16)	C10H10O6	226.048	2.89	0.06	47.04	2.66	0.230769	146.2	152.1	142.6	157.784	155.125	154.979	Yes
HMDB12289	InChI=1S/C7H9NO4/c9-6(10)4-2-1-3-5(8-4)7(11)12/h4H,1-3H2,(H,9,10)(H,11,12)	CXMBCXQHOXUCEO-UHFFFAOYSA-N	OC(=O)C1CCCC(=N1)C(O)=O	2,3,4,5-tetrahydropyridine-2,6-dicarboxylic acid	C7H9NO4	171.151	0.18	-1.42	6.49 g/L	0.66	3.28	-2	2	Alpha amino acids and derivatives	Chemical entities	Organic compounds	Organic acids and derivatives	Carboxylic acids and derivatives	InChI=1/C7H9NO4/c9-6(10)4-2-1-3-5(8-4)7(11)12/h4H,1-3H2,(H,9,10)(H,11,12)	C7H9NO4	171.053	3.28	0.66	30.02	2.4	0.285714	137.5	144.1	130.5	139.059	139.008	138.268	Yes
HMDB12308	InChI=1S/C8H8O3/c1-11-8-4-6(5-9)2-3-7(8)10/h2-5,10H,1H3	MWOOGOJBHIARFG-UHFFFAOYSA-N	COC1=CC(C=O)=CC=C1O	4-hydroxy-3-methoxybenzaldehyde	C8H8O3	152.147	1.31	-1.48	5.05 g/L	1.22	7.81	-4.9	2	Methoxyphenols	Chemical entities	Organic compounds	Benzenoids	Phenols	InChI=1S/C8H8O3/c1-11-8-4-6(5-9)2-3-7(8)10/h2-5,10H,1H3	C8H8O3	152.047	7.81	1.22	26.25	2.16	0.315789	130	137.9	128.1	134.773	134.815	134.42	Yes
HMDB12309	InChI=1S/C8H11NO2/c1-11-8-4-6(5-9)2-3-7(8)10/h2-4,10H,5,9H2,1H3	WRPWWVNUCXQDQV-UHFFFAOYSA-N	COC1=CC(CN)=CC=C1O	4-(aminomethyl)-2-methoxyphenol	C8H11NO2	153.178	-0.37	-0.98	16.1 g/L	0.2	10.1	9.26	2	Methoxyphenols	Chemical entities	Organic compounds	Benzenoids	Phenols	InChI=1S/C8H11NO2/c1-11-8-4-6(5-9)2-3-7(8)10/h2-4,10H,5,9H2,1H3	C8H11NO2	153.079	10.04	0.24	26.25	2.16	0.272727	130.5	136.1	130.5	136.758	136.55	136.308	Yes
HMDB12322	InChI=1S/C10H8O/c11-10-6-5-8-3-1-2-4-9(8)7-10/h1-7,11H	JWAZRIHNYRIHIV-UHFFFAOYSA-N	OC1=CC2=CC=CC=C2C=C1	naphthalen-2-ol	C10H8O	144.17	2.93	-2.3	0.72 g/L	2.66	9.78	-5.5	0	Naphthols and derivatives	Chemical entities	Organic compounds	Benzenoids	Naphthalenes	InChI=1S/C10H8O/c11-10-6-5-8-3-1-2-4-9(8)7-10/h1-7,11H	C10H8O	144.058	9.78	2.66	27.63	1.93	0.55	126.7	134.9	129.5	130.761	129.93	129.675	Yes
HMDB12328	InChI=1S/C16H30O2/c1-2-3-4-5-6-7-8-9-10-11-12-13-14-15-16(17)18/h7-8H,2-6,9-15H2,1H3,(H,17,18)/b8-7+	SECPZKHBENQXJG-BQYQJAHWSA-N	CCCCCC\C=C\CCCCCCCC(O)=O	(9E)-hexadec-9-enoic acid	C16H30O2	254.408	6.71	-5.76	4.470E-04 g/L	5.89	4.99		13	Long-chain fatty acids	Organic compounds	Lipids and lipid-like molecules	Fatty Acyls	Fatty acids and conjugates	InChI=1S/C16H30O2/c1-2-3-4-5-6-7-8-9-10-11-12-13-14-15-16(17)18/h7-8H,2-6,9-15H2,1H3,(H,17,18)/b8-7+	C16H30O2	254.225	4.99	5.89	45.35	2.9	0	174.5	182.2	168.7			194.047	Yes
HMDB12329	InChI=1S/C20H28O2/c1-15(7-6-8-16(2)12-14-21)9-10-18-17(3)19(22)11-13-20(18,4)5/h6-10,12,21H,11,13-14H2,1-5H3/b8-6+,10-9+,15-7+,16-12+	PLIUCYCUYQIBDZ-RMWYGNQTSA-N	C\C(=C/CO)\C=C\C=C(/C)\C=C\C1=C(C)C(=O)CCC1(C)C	3-[(1E,3E,5E,7E)-9-hydroxy-3,7-dimethylnona-1,3,5,7-tetraen-1-yl]-2,4,4-trimethylcyclohex-2-en-1-one	C20H28O2	300.435	5.31	-4.39	0.012 g/L	4.03	16.44	-2.2	5	Retinoids	Chemical entities	Organic compounds	Lipids and lipid-like molecules	Prenol lipids	InChI=1S/C20H28O2/c1-15(7-6-8-16(2)12-14-21)9-10-18-17(3)19(22)11-13-20(18,4)5/h6-10,12,21H,11,13-14H2,1-5H3/b8-6+,10-9?,15-7+,16-12+	C20H28O2	300.209	16.44	4.03	70.56	2.31	0.12	175.3	182.5	179.2	206.753	205.767	206.041	Yes
HMDB12452	InChI=1S/C20H28O3/c1-15(7-5-8-16(2)13-19(22)23)10-11-18-17(14-21)9-6-12-20(18,3)4/h5,7-8,10-11,13,21H,6,9,12,14H2,1-4H3,(H,22,23)/b8-5+,11-10+,15-7+,16-13+	XSJOIRFEYHJNAW-FCKHSPHMSA-N	C\C(\C=C\C1=C(CO)CCCC1(C)C)=C/C=C/C(/C)=C/C(O)=O	(2E,4E,6E,8E)-9-[2-(hydroxymethyl)-6,6-dimethylcyclohex-1-en-1-yl]-3,7-dimethylnona-2,4,6,8-tetraenoic acid	C20H28O3	316.435	4.79	-4.57	0.0085 g/L	3.73	5	-1.8	6	Retinoids	Chemical entities	Organic compounds	Lipids and lipid-like molecules	Prenol lipids	InChI=1S/C20H28O3/c1-15(7-5-8-16(2)13-19(22)23)10-11-18-17(14-21)9-6-12-20(18,3)4/h5,7-8,10-11,13,21H,6,9,12,14H2,1-4H3,(H,22,23)/b8-5+,11-10+,15-7+,16-13?	C20H28O3	316.204	5	3.73	74.73	2.19	0.117647	175.2	182.2	186.5	203.177	204.652	205.985	Yes
HMDB12469	InChI=1S/C11H15NO2/c1-7-9-6-11(14-2)10(13)5-8(9)3-4-12-7/h5-7,12-13H,3-4H2,1-2H3/t7-/m0/s1	YTPRLBGPGZHUPD-ZETCQYMHSA-N	COC1=CC2=C(CCN[C@H]2C)C=C1O	(1S)-7-methoxy-1-methyl-1,2,3,4-tetrahydroisoquinolin-6-ol	C11H15NO2	193.242	0.92	-1.89	2.51 g/L	1.14	10.1	9.07	1	Tetrahydroisoquinolines	Chemical entities	Organic compounds	Organoheterocyclic compounds	Tetrahydroisoquinolines	InChI=1S/C11H15NO2/c1-7-9-6-11(14-2)10(13)5-8(9)3-4-12-7/h5-7,12-13H,3-4H2,1-2H3/t7-/m0/s1	C11H15NO2	193.11	10.04	1.22	39.98	2.03	0.366667	140.9	146.6	141.8	149.814	149.684	149.316	Yes
HMDB12481	InChI=1S/C20H32O5/c1-2-3-6-9-15(21)12-13-17-16(18(22)14-19(17)23)10-7-4-5-8-11-20(24)25/h4,7,16-17,19,23H,2-3,5-6,8-14H2,1H3,(H,24,25)/b7-4-/t16-,17-,19-/m0/s1	CUJMXIQZWPZMNQ-PRDMLAEISA-N	CCCCCC(=O)CC[C@@H]1[C@@H](O)CC(=O)[C@H]1C\C=C/CCCC(O)=O	(5Z)-7-[(1S,2S,3S)-3-hydroxy-5-oxo-2-(3-oxooctyl)cyclopentyl]hept-5-enoic acid	C20H32O5	352.465	3.55	-3.69	0.072 g/L	3.64	4.25	-2.9	13	Prostaglandins and related compounds	Chemical entities	Organic compounds	Lipids and lipid-like molecules	Fatty Acyls	InChI=1S/C20H32O5/c1-2-3-6-9-15(21)12-13-17-16(18(22)14-19(17)23)10-7-4-5-8-11-20(24)25/h4,7,16-17,19,23H,2-3,5-6,8-14H2,1H3,(H,24,25)/b7-4-/t16-,17-,19-/m0/s1	C20H32O5	352.225	4.25	3.64	81.59	2.18	0.0877193	195.4	202	188	214.046	213.086	213.353	Yes
HMDB12484	InChI=1S/C11H15NO2/c1-7-8-3-4-10(13)11(14)9(8)5-6-12(7)2/h3-4,7,13-14H,5-6H2,1-2H3/t7-/m1/s1	AASFZUCQPYZSBW-SSDOTTSWSA-N	C[C@H]1N(C)CCC2=C1C=CC(O)=C2O	(1R)-1,2-dimethyl-1,2,3,4-tetrahydroisoquinoline-5,6-diol	C11H15NO2	193.242	1.21	-0.86	26.6 g/L	1.59	6.88	10.33	0	Tetrahydroisoquinolines	Chemical entities	Organic compounds	Organoheterocyclic compounds	Tetrahydroisoquinolines	InChI=1S/C11H15NO2/c1-7-8-3-4-10(13)11(14)9(8)5-6-12(7)2/h3-4,7,13-14H,5-6H2,1-2H3/t7-/m1/s1	C11H15NO2	193.11	9.44	1.6	40.61	2.1	0.366667	143.2	148.9	142.6	148.054	147.766	147.484	Yes
HMDB12486	InChI=1S/C16H17NO4/c18-13-2-1-9(6-14(13)19)5-12-11-8-16(21)15(20)7-10(11)3-4-17-12/h1-2,6-8,12,17-21H,3-5H2	ABXZOXDTHTTZJW-UHFFFAOYSA-N	OC1=CC2=C(C=C1O)C(CC1=CC(O)=C(O)C=C1)NCC2	1-[(3,4-dihydroxyphenyl)methyl]-1,2,3,4-tetrahydroisoquinoline-6,7-diol	C16H17NO4	287.31	1.34	-2.95	0.32 g/L	1.84	9.3	8.65	2	Benzylisoquinolines	Chemical entities	Organic compounds	Organoheterocyclic compounds	Isoquinolines and derivatives	InChI=1/C16H17NO4/c18-13-2-1-9(6-14(13)19)5-12-11-8-16(21)15(20)7-10(11)3-4-17-12/h1-2,6-8,12,17-21H,3-5H2	C16H17NO4	287.116	8.48	1.96	71.88	1.39	0.425	165.1	169.8	157.2	182.914	182.515	182.055	Yes
HMDB12488	InChI=1S/C11H12N2/c1-2-4-10-8(3-1)9-5-6-12-7-11(9)13-10/h1-4,12-13H,5-7H2	CFTOTSJVQRFXOF-UHFFFAOYSA-N	C1CC2=C(CN1)NC1=C2C=CC=C1	1H,2H,3H,4H,9H-pyrido[3,4-b]indole	C11H12N2	172.226	1.31	-2.61	0.43 g/L	1.59	16.46	9.01	0	Beta carbolines	Chemical entities	Organic compounds	Organoheterocyclic compounds	Indoles and derivatives	InChI=1S/C11H12N2/c1-2-4-10-8(3-1)9-5-6-12-7-11(9)13-10/h1-4,12-13H,5-7H2	C11H12N2	172.1	16.46	1.59	36.98	1.41	0.555556	135.7	141.3	136	140.111	139.865	139.58	Yes
HMDB12489	InChI=1S/C9H11N/c1-2-4-9-7-10-6-5-8(9)3-1/h1-4,10H,5-7H2	UWYZHKAOTLEWKK-UHFFFAOYSA-N	C1CC2=C(CN1)C=CC=C2	1,2,3,4-tetrahydroisoquinoline	C9H11N	133.19	1.31	-1.44	4.81 g/L	1.57		9.36	0	Tetrahydroisoquinolines	Chemical entities	Organic compounds	Organoheterocyclic compounds	Tetrahydroisoquinolines	InChI=1S/C9H11N/c1-2-4-9-7-10-6-5-8(9)3-1/h1-4,10H,5-7H2	C9H11N	133.089		1.57	23.9	1.58	0.5	124.3	130.1	124.9	126.799	126.285	126.165	Yes
HMDB12490	InChI=1S/C10H11NO2/c1-6-8-5-10(13)9(12)4-7(8)2-3-11-6/h4-5,12-13H,2-3H2,1H3	DWHSGRLKLUGKOU-UHFFFAOYSA-N	CC1=NCCC2=C1C=C(O)C(O)=C2	1-methyl-3,4-dihydroisoquinoline-6,7-diol	C10H11NO2	177.2	1.19	-2.36	0.78 g/L	1.2	9.31	5.96	0	Dihydroisoquinolines	Chemical entities	Organic compounds	Organoheterocyclic compounds	Dihydroisoquinolines	InChI=1S/C10H11NO2/c1-6-8-5-10(13)9(12)4-7(8)2-3-11-6/h4-5,12-13H,2-3H2,1H3	C10H11NO2	177.079	9.17	1.2	36.02	1.75	0.44	136.4	142.7	136	142.953	142.434	142.147	Yes
HMDB12497	InChI=1S/C4H7N/c1-2-4-5-3-1/h3H,1-2,4H2	ZVJHJDDKYZXRJI-UHFFFAOYSA-N	C1CC=NC1	3,4-dihydro-2H-pyrrole	C4H7N	69.1051	1.26	-0.88	9.06 g/L	0.081		8.68	0	Pyrrolines	Chemical entities	Organic compounds	Organoheterocyclic compounds	Pyrrolines	InChI=1S/C4H7N/c1-2-4-5-3-1/h3H,1-2,4H2	C4H7N	69.0578		0.08	7.5	1.67	0.416667	104.5	110.5	112.4	100.513	100.163	99.6328	Yes
HMDB12508	InChI=1S/C20H32O3/c1-2-3-4-5-6-7-10-13-16-19(21)17-14-11-8-9-12-15-18-20(22)23/h6-9,13-14,16-17,19,21H,2-5,10-12,15,18H2,1H3,(H,22,23)/b7-6-,9-8-,16-13-,17-14-	ZUOCVLADVGGUGH-OVMCANAPSA-N	CCCCC\C=C/C\C=C/C(O)\C=C/C\C=C/CCCC(O)=O	(5Z,8Z,11Z,14Z)-10-hydroxyicosa-5,8,11,14-tetraenoic acid	C20H32O3	320.466	5.84	-5.29	0.0016 g/L	5.51	4.82	-1.9	14	Hydroxyeicosatetraenoic acids	Chemical entities	Organic compounds	Lipids and lipid-like molecules	Fatty Acyls	InChI=1/C20H32O3/c1-2-3-4-5-6-7-10-13-16-19(21)17-14-11-8-9-12-15-18-20(22)23/h6-9,13-14,16-17,19,21H,2-5,10-12,15,18H2,1H3,(H,22,23)/b7-6-,9-8-,16-13-,17-14-	C20H32O3	320.235	4.82	5.51	64.78	3.14	0	183	190.1	180.6	225.124	224.974	225.825	Yes
HMDB12515	InChI=1S/C26H42O4/c1-17(9-7-10-18(2)12-13-23(27)28)11-8-15-26(6)16-14-22-21(5)24(29)19(3)20(4)25(22)30-26/h17-18,29H,7-16H2,1-6H3,(H,27,28)/t17-,18+,26+/m0/s1	FKTCHXAVPYGOSM-CUAXAMRHSA-N	C[C@@H](CCC[C@@H](C)CCC(O)=O)CCC[C@]1(C)CCC2=C(O1)C(C)=C(C)C(O)=C2C	(4R,8S)-11-[(2R)-6-hydroxy-2,5,7,8-tetramethyl-3,4-dihydro-2H-1-benzopyran-2-yl]-4,8-dimethylundecanoic acid	C26H42O4	418.609	6.43	-6.31	2.050E-04 g/L	8.01	5.04	-4.9	11	Sesquiterpenoids	Chemical entities	Organic compounds	Lipids and lipid-like molecules	Prenol lipids	InChI=1S/C26H42O4/c1-17(9-7-10-18(2)12-13-23(27)28)11-8-15-26(6)16-14-22-21(5)24(29)19(3)20(4)25(22)30-26/h17-18,29H,7-16H2,1-6H3,(H,27,28)/t17-,18+,26+/m0/s1	C26H42O4	418.308	5.04	8.01	111.29	1.64	0.150685	225.5	232.4	208.6	222.272	220.704	223.934	Yes
HMDB12516	InChI=1S/C26H38O4/c1-17(9-7-10-18(2)12-13-23(27)28)11-8-15-26(6)16-14-22-21(5)24(29)19(3)20(4)25(22)30-26/h10-11,29H,7-9,12-16H2,1-6H3,(H,27,28)/b17-11+,18-10+/t26-/m1/s1	LAVCYAUSHCEKED-KYVGBUAPSA-N	C\C(CC\C=C(/C)CCC(O)=O)=C/CC[C@]1(C)CCC2=C(O1)C(C)=C(C)C(O)=C2C	(4E,8E)-11-[(2R)-6-hydroxy-2,5,7,8-tetramethyl-3,4-dihydro-2H-1-benzopyran-2-yl]-4,8-dimethylundeca-4,8-dienoic acid	C26H38O4	414.577	5.53	-5.78	6.950E-04 g/L	7.2	4.93	-4.9	9	Sesquiterpenoids	Chemical entities	Organic compounds	Lipids and lipid-like molecules	Prenol lipids	InChI=1S/C26H38O4/c1-17(9-7-10-18(2)12-13-23(27)28)11-8-15-26(6)16-14-22-21(5)24(29)19(3)20(4)25(22)30-26/h10-11,29H,7-9,12-16H2,1-6H3,(H,27,28)/b17-11+,18-10+/t26-/m1/s1	C26H38O4	414.277	4.93	7.2	111.29	1.64	0.15942	219.2	226	211	210.317	211.774	213.041	Yes
HMDB12517	InChI=1S/C25H40O4/c1-17(8-6-9-18(2)11-12-23(27)28)10-7-14-25(5)15-13-21-16-22(26)19(3)20(4)24(21)29-25/h16-18,26H,6-15H2,1-5H3,(H,27,28)/t17-,18+,25+/m0/s1	IITULCXNOMOXAH-YYULODDRSA-N	C[C@@H](CCC[C@@H](C)CCC(O)=O)CCC[C@]1(C)CCC2=C(O1)C(C)=C(C)C(O)=C2	(4R,8S)-11-[(2R)-6-hydroxy-2,7,8-trimethyl-3,4-dihydro-2H-1-benzopyran-2-yl]-4,8-dimethylundecanoic acid	C25H40O4	404.583	6.22	-6.23	2.380E-04 g/L	7.5	5.04	-4.9	11	Sesquiterpenoids	Chemical entities	Organic compounds	Lipids and lipid-like molecules	Prenol lipids	InChI=1S/C25H40O4/c1-17(8-6-9-18(2)11-12-23(27)28)10-7-14-25(5)15-13-21-16-22(26)19(3)20(4)24(21)29-25/h16-18,26H,6-15H2,1-5H3,(H,27,28)/t17-,18+,25+/m0/s1	C25H40O4	404.293	5.04	7.5	105	1.65	0.157143	221.1	228.1	203.5	219.369	217.783	220.109	Yes
HMDB12518	InChI=1S/C25H36O4/c1-17(8-6-9-18(2)11-12-23(27)28)10-7-14-25(5)15-13-21-16-22(26)19(3)20(4)24(21)29-25/h9-10,16,26H,6-8,11-15H2,1-5H3,(H,27,28)/b17-10+,18-9+/t25-/m1/s1	QRIWRFHSVDRBRJ-LNRRRGPJSA-N	C\C(CC\C=C(/C)CCC(O)=O)=C/CC[C@]1(C)CCC2=C(O1)C(C)=C(C)C(O)=C2	(4E,8E)-11-[(2R)-6-hydroxy-2,7,8-trimethyl-3,4-dihydro-2H-1-benzopyran-2-yl]-4,8-dimethylundeca-4,8-dienoic acid	C25H36O4	400.551	5.54	-5.72	7.580E-04 g/L	6.69	4.93	-4.9	9	Sesquiterpenoids	Chemical entities	Organic compounds	Lipids and lipid-like molecules	Prenol lipids	InChI=1S/C25H36O4/c1-17(8-6-9-18(2)11-12-23(27)28)10-7-14-25(5)15-13-21-16-22(26)19(3)20(4)24(21)29-25/h9-10,16,26H,6-8,11-15H2,1-5H3,(H,27,28)/b17-10+,18-9+/t25-/m1/s1	C25H36O4	400.261	4.93	6.69	105	1.65	0.166667	214.6	221.6	205.8	217.19	216.449	217.935	Yes
HMDB12530	InChI=1S/C23H38O5/c1-2-3-4-5-7-10-13-16-21(26)17-14-11-8-6-9-12-15-18-23(27)28-22(19-24)20-25/h6-7,9-11,13-14,16,21-22,24-26H,2-5,8,12,15,17-20H2,1H3/b9-6-,10-7-,14-11-,16-13+/t21-/m1/s1	SSHLWLAPLZCWOT-XYOZOUKRSA-N	CCCCC\C=C/C=C/[C@@H](O)C\C=C/C\C=C/CCCC(=O)OC(CO)CO	1,3-dihydroxypropan-2-yl (5Z,8Z,11S,12E,14Z)-11-hydroxyicosa-5,8,12,14-tetraenoate	C23H38O5	394.545	4.62	-4.6	0.0099 g/L	4.18	14.28	-1.6	18	Endocannabinoids	Chemical entities	Organic compounds	Lipids and lipid-like molecules	Endocannabinoids	InChI=1S/C23H38O5/c1-2-3-4-5-7-10-13-16-21(26)17-14-11-8-6-9-12-15-18-23(27)28-22(19-24)20-25/h6-7,9-11,13-14,16,21-22,24-26H,2-5,8,12,15,17-20H2,1H3/b9-6-,10-7-,14-11-,16-13+/t21-/m1/s1	C23H38O5	394.272	14.28	4.18	86.26	3.29	0	207.3	213.3	193.9	239.403	237.85	238.56	Yes
HMDB12533	InChI=1S/C19H28O3/c1-18-8-7-12(20)9-11(18)3-4-13-14-5-6-16(22)19(14,2)10-15(21)17(13)18/h9,13-17,21-22H,3-8,10H2,1-2H3/t13?,14?,15-,16-,17?,18-,19-/m0/s1	YQDZGFAYWGWSJK-UALLODJUSA-N	C[C@]12C[C@H](O)C3C(CCC4=CC(=O)CC[C@]34C)C1CC[C@@H]2O	(2R,14S,15S,17S)-14,17-dihydroxy-2,15-dimethyltetracyclo[8.7.0.0²,⁷.0¹¹,¹⁵]heptadec-6-en-5-one	C19H28O3	304.424	1.81	-3.53	0.09 g/L	2.06	14.48	-2.8	0	Androgens and derivatives	Chemical entities	Organic compounds	Lipids and lipid-like molecules	Steroids and steroid derivatives	InChI=1S/C19H28O3/c1-18-8-7-12(20)9-11(18)3-4-13-14-5-6-16(22)19(14,2)10-15(21)17(13)18/h9,13-17,21-22H,3-8,10H2,1-2H3/t13?,14?,15-,16-,17?,18-,19-/m0/s1	C19H28O3	304.204	14.48	2.06	84.37	1.68	0.377358	175.2	181.9	173.9	178.208	177.555	179.891	Yes
HMDB12535	InChI=1S/C17H28O3/c1-2-3-10-13-16(18)14-11-8-6-4-5-7-9-12-15-17(19)20/h5-8,11,14,16,18H,2-4,9-10,12-13,15H2,1H3,(H,19,20)/b7-5-,8-6+,14-11+/t16-/m0/s1	KUKJHGXXZWHSBG-WBGSEQOASA-N	CCCCC[C@H](O)\C=C\C=C\C\C=C/CCCC(O)=O	(5Z,8E,10E,12S)-12-hydroxyheptadeca-5,8,10-trienoic acid	C17H28O3	280.402	4.99	-4.28	0.015 g/L	4.38	4.89	-1.6	12	Long-chain fatty acids	Chemical entities	Organic compounds	Lipids and lipid-like molecules	Fatty Acyls	InChI=1S/C17H28O3/c1-2-3-10-13-16(18)14-11-8-6-4-5-7-9-12-15-17(19)20/h5-8,11,14,16,18H,2-4,9-10,12-13,15H2,1H3,(H,19,20)/b7-5-,8-6+,14-11+/t16-/m0/s1	C17H28O3	280.204	4.89	4.38	53.56	3.09	0	171	178.3	172.6	206.603	206.774	207.04	Yes
HMDB12555	InChI=1S/C29H48O4/c1-19(13-9-15-21(3)28(31)32)11-8-12-20(2)14-10-17-29(7)18-16-25-24(6)26(30)22(4)23(5)27(25)33-29/h19-21,30H,8-18H2,1-7H3,(H,31,32)/t19-,20+,21?,29+/m1/s1	NJIUWSABAIXPGI-AXTKCOKSSA-N	C[C@H](CCC[C@H](C)CCC[C@@]1(C)CCC2=C(O1)C(C)=C(C)C(O)=C2C)CCCC(C)C(O)=O	(6R,10S)-13-[(2S)-6-hydroxy-2,5,7,8-tetramethyl-3,4-dihydro-2H-1-benzopyran-2-yl]-2,6,10-trimethyltridecanoic acid	C29H48O4	460.689	7.38	-6.87	6.250E-05 g/L	9.44	5	-4.9	13	Tocopherols	Chemical entities	Organic compounds	Lipids and lipid-like molecules	Prenol lipids	InChI=1S/C29H48O4/c1-19(13-9-15-21(3)28(31)32)11-8-12-20(2)14-10-17-29(7)18-16-25-24(6)26(30)22(4)23(5)27(25)33-29/h19-21,30H,8-18H2,1-7H3,(H,31,32)/t19-,20+,21?,29+/m1/s1	C29H48O4	460.355	5	9.44	125.35	1.58	0.134146	238.1	244.6	220.3	236.003	236.519	235.788	Yes
HMDB12557	InChI=1S/C28H46O4/c1-19(12-8-14-21(3)27(30)31)10-7-11-20(2)13-9-16-28(6)17-15-24-18-25(29)22(4)23(5)26(24)32-28/h18-21,29H,7-17H2,1-6H3,(H,30,31)/t19-,20+,21?,28-/m1/s1	WPZHQZIUOXUCOK-PXUFRVCMSA-N	C[C@H](CCC[C@H](C)CCC[C@]1(C)CCC2=C(O1)C(C)=C(C)C(O)=C2)CCCC(C)C(O)=O	(6R,10S)-13-[(2R)-6-hydroxy-2,7,8-trimethyl-3,4-dihydro-2H-1-benzopyran-2-yl]-2,6,10-trimethyltridecanoic acid	C28H46O4	446.662	7.21	-6.87	6.060E-05 g/L	8.93	5	-4.9	13	Tocopherols	Chemical entities	Organic compounds	Lipids and lipid-like molecules	Prenol lipids	InChI=1S/C28H46O4/c1-19(12-8-14-21(3)27(30)31)10-7-11-20(2)13-9-16-28(6)17-15-24-18-25(29)22(4)23(5)26(24)32-28/h18-21,29H,7-17H2,1-6H3,(H,30,31)/t19-,20+,21?,28-/m1/s1	C28H46O4	446.34	5	8.93	118.91	1.6	0.139241	234.9	241.5	215.1	226.301	227.489	227.578	Yes
HMDB12559	InChI=1S/C29H50O3/c1-20(13-9-14-22(3)19-30)11-8-12-21(2)15-10-17-29(7)18-16-26-25(6)27(31)23(4)24(5)28(26)32-29/h20-22,30-31H,8-19H2,1-7H3/t20-,21+,22?,29+/m0/s1	URYLCCKXLNXSRS-XIRVVSDESA-N	CC(CO)CCC[C@@H](C)CCC[C@@H](C)CCC[C@]1(C)CCC2=C(O1)C(C)=C(C)C(O)=C2C	(2R)-2-[(4R,8S)-13-hydroxy-4,8,12-trimethyltridecyl]-2,5,7,8-tetramethyl-3,4-dihydro-2H-1-benzopyran-6-ol	C29H50O3	446.705	8.07	-7.08	3.700E-05 g/L	9.15	10.8	-1.7	13	Tocopherols	Chemical entities	Organic compounds	Lipids and lipid-like molecules	Prenol lipids	InChI=1S/C29H50O3/c1-20(13-9-14-22(3)19-30)11-8-12-21(2)15-10-17-29(7)18-16-26-25(6)27(31)23(4)24(5)28(26)32-29/h20-22,30-31H,8-19H2,1-7H3/t20-,21+,22?,29+/m0/s1	C29H50O3	446.376	10.8	9.15	120.21	1.64	0.13253	220.8	227	210.1	232.684	232.978	233.43	Yes
HMDB12560	InChI=1S/C29H44O3/c1-20(13-9-14-22(3)19-30)11-8-12-21(2)15-10-17-29(7)18-16-26-25(6)27(31)23(4)24(5)28(26)32-29/h11,14-15,30-31H,8-10,12-13,16-19H2,1-7H3/b20-11+,21-15-,22-14-/t29-/m1/s1	OQCXIVSCFNNFEE-QFLITSPGSA-N	C\C(CO)=C\CC\C(C)=C\CC\C(C)=C/CC[C@]1(C)CCC2=C(O1)C(C)=C(C)C(O)=C2C	(2R)-2-[(3Z,7E,11Z)-13-hydroxy-4,8,12-trimethyltrideca-3,7,11-trien-1-yl]-2,5,7,8-tetramethyl-3,4-dihydro-2H-1-benzopyran-6-ol	C29H44O3	440.658	6.85	-6.01	4.290E-04 g/L	8.01	10.8	-2.1	10	Tocotrienols	Chemical entities	Organic compounds	Lipids and lipid-like molecules	Prenol lipids	InChI=1S/C29H44O3/c1-20(13-9-14-22(3)19-30)11-8-12-21(2)15-10-17-29(7)18-16-26-25(6)27(31)23(4)24(5)28(26)32-29/h11,14-15,30-31H,8-10,12-13,16-19H2,1-7H3/b20-11+,21-15-,22-14-/t29-/m1/s1	C29H44O3	440.329	10.8	8.01	120.21	1.64	0.142857	213.3	219.6	212.7	244.606	241.942	242.463	Yes
HMDB12561	InChI=1S/C28H48O3/c1-20(12-8-13-22(3)19-29)10-7-11-21(2)14-9-16-28(6)17-15-25-18-26(30)23(4)24(5)27(25)31-28/h18,20-22,29-30H,7-17,19H2,1-6H3/t20-,21+,22?,28-/m1/s1	QNBPVJMQPAQXML-SLGTZZLGSA-N	CC(CO)CCC[C@H](C)CCC[C@H](C)CCC[C@]1(C)CCC2=C(O1)C(C)=C(C)C(O)=C2	(2R)-2-[(4S,8R)-13-hydroxy-4,8,12-trimethyltridecyl]-2,7,8-trimethyl-3,4-dihydro-2H-1-benzopyran-6-ol	C28H48O3	432.679	8.05	-7.12	3.280E-05 g/L	8.64	10.47	-1.7	13	Tocopherols	Chemical entities	Organic compounds	Lipids and lipid-like molecules	Prenol lipids	InChI=1S/C28H48O3/c1-20(12-8-13-22(3)19-29)10-7-11-21(2)14-9-16-28(6)17-15-25-18-26(30)23(4)24(5)27(25)31-28/h18,20-22,29-30H,7-17,19H2,1-6H3/t20-,21+,22?,28-/m1/s1	C28H48O3	432.36	10.47	8.64	113.82	1.51	0.1375	218.1	224.3	205.3	239.541	240.596	241.11	Yes
HMDB12562	InChI=1S/C28H42O3/c1-20(12-8-13-22(3)19-29)10-7-11-21(2)14-9-16-28(6)17-15-25-18-26(30)23(4)24(5)27(25)31-28/h10,13-14,18,29-30H,7-9,11-12,15-17,19H2,1-6H3/b20-10+,21-14+,22-13+/t28-/m0/s1	BUWYMGRHXZROTQ-XYSSNJNPSA-N	C\C(CO)=C/CC\C(C)=C\CC\C(C)=C\CC[C@@]1(C)CCC2=C(O1)C(C)=C(C)C(O)=C2	(2S)-2-[(3E,7E,11E)-13-hydroxy-4,8,12-trimethyltrideca-3,7,11-trien-1-yl]-2,7,8-trimethyl-3,4-dihydro-2H-1-benzopyran-6-ol	C28H42O3	426.631	6.85	-5.88	5.660E-04 g/L	7.5	10.47	-2.1	10	Tocotrienols	Chemical entities	Organic compounds	Lipids and lipid-like molecules	Prenol lipids	InChI=1S/C28H42O3/c1-20(12-8-13-22(3)19-29)10-7-11-21(2)14-9-16-28(6)17-15-25-18-26(30)23(4)24(5)27(25)31-28/h10,13-14,18,29-30H,7-9,11-12,15-17,19H2,1-6H3/b20-10+,21-14+,22-13+/t28-/m0/s1	C28H42O3	426.313	10.47	7.5	113.82	1.51	0.148649	210.4	216.9	209.2	244.799	242.03	242.193	Yes
HMDB12563	InChI=1S/C20H34O5/c1-2-3-8-12-17(21)13-9-6-4-5-7-10-14-18(22)19(23)15-11-16-20(24)25/h4-7,10,14,17-19,21-23H,2-3,8-9,11-13,15-16H2,1H3,(H,24,25)/b6-4-,7-5+,14-10+/t17-,18-,19-/m1/s1	WRFBDEURXXFJRY-WYMHFOEZSA-N	CCCCC[C@@H](O)CC\C=C/C=C/C=C/[C@@H](O)[C@H](O)CCCC(O)=O	(5R,6R,7E,9E,11Z,15R)-5,6,15-trihydroxyicosa-7,9,11-trienoic acid	C20H34O5	354.481	4.76	-3.91	0.043 g/L	3.26	4.48	-1.2	15	Hydroxyeicosatrienoic acids	Chemical entities	Organic compounds	Lipids and lipid-like molecules	Fatty Acyls	InChI=1S/C20H34O5/c1-2-3-8-12-17(21)13-9-6-4-5-7-10-14-18(22)19(23)15-11-16-20(24)25/h4-7,10,14,17-19,21-23H,2-3,8-9,11-13,15-16H2,1H3,(H,24,25)/b6-4-,7-5+,14-10+/t17-,18-,19-/m1/s1	C20H34O5	354.241	4.48	3.26	75.1	3.39	0	192.9	199	183.9	230.185	228.998	230.815	Yes
HMDB12567	InChI=1S/C20H32O3/c1-2-3-4-10-13-16-19(21)17-14-11-8-6-5-7-9-12-15-18-20(22)23/h6-9,13-14,16-17,19,21H,2-5,10-12,15,18H2,1H3,(H,22,23)/b8-6-,9-7-,16-13-,17-14-	SAKQICHVWOJSNI-BWWNDVLWSA-N	CCCCC\C=C/C(O)\C=C/C\C=C/C\C=C/CCCC(O)=O	(5Z,8Z,11Z,14Z)-13-hydroxyicosa-5,8,11,14-tetraenoic acid	C20H32O3	320.466	5.82	-5.29	0.0016 g/L	5.51	4.82	-1.9	14	Hydroxyeicosatetraenoic acids	Chemical entities	Organic compounds	Lipids and lipid-like molecules	Fatty Acyls	InChI=1/C20H32O3/c1-2-3-4-10-13-16-19(21)17-14-11-8-6-5-7-9-12-15-18-20(22)23/h6-9,13-14,16-17,19,21H,2-5,10-12,15,18H2,1H3,(H,22,23)/b8-6-,9-7-,16-13-,17-14-	C20H32O3	320.235	4.82	5.51	64.69	3.11	0	183	190.1	180.7	224.933	224.971	225.107	Yes
HMDB12580	InChI=1S/C22H32O5/c1-2-3-4-5-6-8-11-17(23)14-15-19-18(20(24)16-21(19)25)12-9-7-10-13-22(26)27/h3-4,6-9,14-15,17-19,21,23,25H,2,5,10-13,16H2,1H3,(H,26,27)/b4-3-,8-6-,9-7-,15-14+	BCQOUZGZSCCQCM-YOQRWUOZSA-N	CC\C=C/C\C=C/CC(O)\C=C\C1C(O)CC(=O)C1C\C=C/CCC(O)=O	(4Z)-6-{3-hydroxy-2-[(1E,5Z,8Z)-3-hydroxyundeca-1,5,8-trien-1-yl]-5-oxocyclopentyl}hex-4-enoic acid	C22H32O5	376.486	3.54	-4.19	0.024 g/L	3.39	4.34	-1.7	12	Prostaglandins and related compounds	Chemical entities	Organic compounds	Lipids and lipid-like molecules	Fatty Acyls	InChI=1/C22H32O5/c1-2-3-4-5-6-8-11-17(23)14-15-19-18(20(24)16-21(19)25)12-9-7-10-13-22(26)27/h3-4,6-9,14-15,17-19,21,23,25H,2,5,10-13,16H2,1H3,(H,26,27)/b4-3-,8-6-,9-7-,15-14+	C22H32O5	376.225	4.34	3.39	89.86	2.14	0.0847458	193.3	199.4	191.2	235.269	236.554	237.455	Yes
HMDB12587	InChI=1S/C20H32O5/c1-2-3-8-12-17(21)13-9-6-4-5-7-10-14-18(22)19(23)15-11-16-20(24)25/h4-7,9-10,13-14,17-19,21-23H,2-3,8,11-12,15-16H2,1H3,(H,24,25)/b6-4-,7-5+,13-9+,14-10+/t17-,18-,19-/m1/s1	IXAQOQZEOGMIQS-BZIKWXEGSA-N	CCCCC[C@@H](O)\C=C\C=C/C=C/C=C/[C@@H](O)[C@H](O)CCCC(O)=O	(5R,6R,7E,9E,11Z,13E,15R)-5,6,15-trihydroxyicosa-7,9,11,13-tetraenoic acid	C20H32O5	352.465	4.61	-3.9	0.044 g/L	3.05	4.48	-1.6	14	Lipoxins	Chemical entities	Organic compounds	Lipids and lipid-like molecules	Fatty Acyls	InChI=1S/C20H32O5/c1-2-3-8-12-17(21)13-9-6-4-5-7-10-14-18(22)19(23)15-11-16-20(24)25/h4-7,9-10,13-14,17-19,21-23H,2-3,8,11-12,15-16H2,1H3,(H,24,25)/b6-4-,7-5+,13-9+,14-10+/t17-,18-,19-/m1/s1	C20H32O5	352.225	4.48	3.05	75.1	3.39	0	189.6	195.8	183.3	232.079	230.217	230.973	Yes
HMDB12639	InChI=1S/C23H37NO6S/c24-19(23(29)30)18-31-21(20(26)14-13-16-22(27)28)15-11-9-7-5-3-1-2-4-6-8-10-12-17-25/h2-5,7,9,11,15,19-21,25-26H,1,6,8,10,12-14,16-18,24H2,(H,27,28)(H,29,30)/b4-2-,5-3-,9-7+,15-11+/t19?,20-,21+/m0/s1	BJRMBXPQAMDCMG-QHZDNRHLSA-N	NC(CS[C@H](\C=C\C=C\C=C/C\C=C/CCCCCO)[C@@H](O)CCCC(O)=O)C(O)=O	(5S,6R,7E,9E,11Z,14Z)-6-[(2-amino-2-carboxyethyl)sulfanyl]-5,20-dihydroxyicosa-7,9,11,14-tetraenoic acid	C23H37NO6S	455.608	0.3	-4.86	0.0063 g/L	0.58	2.39	9.13	19	Leukotrienes	Chemical entities	Organic compounds	Lipids and lipid-like molecules	Fatty Acyls	InChI=1S/C23H37NO6S/c24-19(23(29)30)18-31-21(20(26)14-13-16-22(27)28)15-11-9-7-5-3-1-2-4-6-8-10-12-17-25/h2-5,7,9,11,15,19-21,25-26H,1,6,8,10,12-14,16-18,24H2,(H,27,28)(H,29,30)/b4-2-,5-3-,9-7+,15-11+/t19?,20-,21+/m0/s1	C23H37NO6S	455.234	2.39	0.58	103.81	3.91	0	214.4	216.8	208	231.357	230.674	232.957	Yes
HMDB12641	InChI=1S/C20H30O5/c21-17-10-6-2-1-3-7-12-18(22)13-8-4-5-9-14-19(23)15-11-16-20(24)25/h3-5,7-9,13-14,17-19,22-23H,1-2,6,10-12,15-16H2,(H,24,25)/b5-4+,7-3-,13-8+,14-9-/t18-,19-/m1/s1	LVLQYGYNBVIONY-PSPARDEHSA-N	O[C@@H](CCCC(O)=O)\C=C/C=C/C=C/[C@H](O)C\C=C/CCCCC=O	(5S,6Z,8E,10E,12R,14Z)-5,12-dihydroxy-20-oxoicosa-6,8,10,14-tetraenoic acid	C20H30O5	350.449	3.53	-4.12	0.026 g/L	2.65	4.65	-1.3	15	Leukotrienes	Chemical entities	Organic compounds	Lipids and lipid-like molecules	Fatty Acyls	InChI=1S/C20H30O5/c21-17-10-6-2-1-3-7-12-18(22)13-8-4-5-9-14-19(23)15-11-16-20(24)25/h3-5,7-9,13-14,17-19,22-23H,1-2,6,10-12,15-16H2,(H,24,25)/b5-4+,7-3-,13-8+,14-9-/t18-,19-/m1/s1	C20H30O5	350.209	4.65	2.65	73.7	3.27	0	188.2	194.3	184.3	222.436	221.267	222.068	Yes
HMDB12777	InChI=1S/C22H32O5/c1-2-3-4-5-6-7-8-9-10-11-18-19(21(25)16-20(18)24)14-12-17(23)13-15-22(26)27/h3-4,6-7,9-10,12,14,17-19,21,23,25H,2,5,8,11,13,15-16H2,1H3,(H,26,27)/b4-3-,7-6-,10-9-,14-12+	IDXBOXWUWDDSSX-GSPMAKDWSA-N	CC\C=C/C\C=C/C\C=C/CC1C(\C=C\C(O)CCC(O)=O)C(O)CC1=O	(5E)-4-hydroxy-6-{5-hydroxy-3-oxo-2-[(2Z,5Z,8Z)-undeca-2,5,8-trien-1-yl]cyclopentyl}hex-5-enoic acid	C22H32O5	376.486	3.62	-4.27	0.02 g/L	3.39	4.3	-2.9	12	Prostaglandins and related compounds	Chemical entities	Organic compounds	Lipids and lipid-like molecules	Fatty Acyls	InChI=1/C22H32O5/c1-2-3-4-5-6-7-8-9-10-11-18-19(21(25)16-20(18)24)14-12-17(23)13-15-22(26)27/h3-4,6-7,9-10,12,14,17-19,21,23,25H,2,5,8,11,13,15-16H2,1H3,(H,26,27)/b4-3-,7-6-,10-9-,14-12+	C22H32O5	376.225	4.3	3.39	89.71	2.12	0.0847458	193.2	199.4	190.7	234.342	233.845	234.641	Yes
HMDB12779	InChI=1S/C18H22O6S/c1-18-9-8-11-10-4-6-15(24-25(21,22)23)17(20)13(10)3-2-12(11)14(18)5-7-16(18)19/h4,6,11-12,14,20H,2-3,5,7-9H2,1H3,(H,21,22,23)/t11?,12?,14?,18-/m1/s1	QIJNCQNMZUTUIF-KQWCVQSUSA-N	C[C@@]12CCC3C(CCC4=C3C=CC(OS(O)(=O)=O)=C4O)C1CCC2=O	[(15R)-6-hydroxy-15-methyl-14-oxotetracyclo[8.7.0.0²,⁷.0¹¹,¹⁵]heptadeca-2(7),3,5-trien-5-yl]oxidanesulfonic acid	C18H22O6S	366.429	0.26	-3.8	0.058 g/L	4.18	-1.9	-4.4	2	Sulfated steroids	Chemical entities	Organic compounds	Lipids and lipid-like molecules	Steroids and steroid derivatives	InChI=1S/C18H22O6S/c1-18-9-8-11-10-4-6-15(24-25(21,22)23)17(20)13(10)3-2-12(11)14(18)5-7-16(18)19/h4,6,11-12,14,20H,2-3,5,7-9H2,1H3,(H,21,22,23)/t11?,12?,14?,18-/m1/s1	C18H22O6S	366.114	-1.89	4.18	97.33	1.33	0.4	194.7	200.3	185.2	198.725	198.335	197.773	Yes
HMDB12782	InChI=1S/C19H26O3/c1-19-10-9-12-11-5-7-16(20)18(22-2)14(11)4-3-13(12)15(19)6-8-17(19)21/h5,7,12-13,15,17,20-21H,3-4,6,8-10H2,1-2H3/t12?,13?,15?,17-,19-/m0/s1	BCWZIZLVBYHFES-BHFCKAAKSA-N	COC1=C2CCC3C4CC[C@H](O)[C@@]4(C)CCC3C2=CC=C1O	(14S,15S)-6-methoxy-15-methyltetracyclo[8.7.0.0²,⁷.0¹¹,¹⁵]heptadeca-2,4,6-triene-5,14-diol	C19H26O3	302.408	3.65	-4.46	0.011 g/L	3.59	10.34	-0.88	1	Estrogens and derivatives	Chemical entities	Organic compounds	Lipids and lipid-like molecules	Steroids and steroid derivatives	InChI=1S/C19H26O3/c1-19-10-9-12-11-5-7-16(20)18(22-2)14(11)4-3-13(12)15(19)6-8-17(19)21/h5,7,12-13,15,17,20-21H,3-4,6,8-10H2,1-2H3/t12?,13?,15?,17-,19-/m0/s1	C19H26O3	302.188	10.34	3.59	82.36	1.57	0.392157	172.6	179.5	174.3	184.071	182.585	183.054	Yes
HMDB12788	InChI=1S/C20H28O2/c1-15(7-6-8-16(2)13-14-21)9-11-18-17(3)10-12-19(22)20(18,4)5/h6-9,11,13-14,19,22H,10,12H2,1-5H3/b8-6+,11-9+,15-7+,16-13+	NCIHLRCJOBKKAL-ZBSJWCJSSA-N	C\C(\C=C\C=C(/C)\C=C\C1=C(C)CCC(O)C1(C)C)=C/C=O	(2E,4E,6E,8E)-9-(5-hydroxy-2,6,6-trimethylcyclohex-1-en-1-yl)-3,7-dimethylnona-2,4,6,8-tetraenal	C20H28O2	300.435	5.43	-4.41	0.012 g/L	3.62	19.49	-0.83	5	Retinoids	Chemical entities	Organic compounds	Lipids and lipid-like molecules	Prenol lipids	InChI=1/C20H28O2/c1-15(7-6-8-16(2)13-14-21)9-11-18-17(3)10-12-19(22)20(18,4)5/h6-9,11,13-14,19,22H,10,12H2,1-5H3/b8-6+,11-9+,15-7+,16-13?	C20H28O2	300.209	19.49	3.62	70.69	2.31	0.12	180.2	186.9	177.4	203.839	203.683	203.085	Yes
HMDB12789	InChI=1S/C20H26O3/c1-14(7-6-8-15(2)13-19(22)23)9-11-17-16(3)10-12-18(21)20(17,4)5/h6-9,11,13H,10,12H2,1-5H3,(H,22,23)/b8-6+,11-9+,14-7+,15-13-	YOFBBAJVETYSCH-IWRFDTMXSA-N	C\C(\C=C\C1=C(C)CCC(=O)C1(C)C)=C/C=C/C(/C)=C\C(O)=O	(2Z,4E,6E,8E)-3,7-dimethyl-9-(2,6,6-trimethyl-5-oxocyclohex-1-en-1-yl)nona-2,4,6,8-tetraenoic acid	C20H26O3	314.419	4.83	-4.75	0.0056 g/L	4.35	5	-7.6	5	Retinoids	Chemical entities	Organic compounds	Lipids and lipid-like molecules	Prenol lipids	InChI=1S/C20H26O3/c1-14(7-6-8-15(2)13-19(22)23)9-11-17-16(3)10-12-18(21)20(17,4)5/h6-9,11,13H,10,12H2,1-5H3,(H,22,23)/b8-6+,11-9+,14-7+,15-13?	C20H26O3	314.188	5	4.35	75.25	2.2	0.122449	181.5	189.3	189.6	207.21	206.133	205.986	Yes
HMDB12798	InChI=1S/C19H28O4/c1-11(18(21)22)7-6-9-19(5)10-8-15-14(4)16(20)12(2)13(3)17(15)23-19/h11,20H,6-10H2,1-5H3,(H,21,22)/t11?,19-/m1/s1	QWPNLVBAEZJBMI-IMFVZPHKSA-N	CC(CCC[C@]1(C)CCC2=C(O1)C(C)=C(C)C(O)=C2C)C(O)=O	5-[(2R)-6-hydroxy-2,5,7,8-tetramethyl-3,4-dihydro-2H-1-benzopyran-2-yl]-2-methylpentanoic acid	C19H28O4	320.423	4.16	-3.93	0.038 g/L	5.31	4.3	-4.9	5	1-benzopyrans	Chemical entities	Organic compounds	Organoheterocyclic compounds	Benzopyrans	InChI=1S/C19H28O4/c1-11(18(21)22)7-6-9-19(5)10-8-15-14(4)16(20)12(2)13(3)17(15)23-19/h11,20H,6-10H2,1-5H3,(H,21,22)/t11?,19-/m1/s1	C19H28O4	320.199	4.3	5.31	80.85	1.95	0.211538	186	193.6	183.2	187.937	186.974	188.659	Yes
HMDB12799	InChI=1S/C18H26O4/c1-11(17(20)21)6-5-8-18(4)9-7-14-10-15(19)12(2)13(3)16(14)22-18/h10-11,19H,5-9H2,1-4H3,(H,20,21)/t11-,18-/m1/s1	CNGKBUHOCIWLHJ-ADLMAVQZSA-N	C[C@H](CCC[C@]1(C)CCC2=C(O1)C(C)=C(C)C(O)=C2)C(O)=O	(2R)-5-[(2R)-6-hydroxy-2,7,8-trimethyl-3,4-dihydro-2H-1-benzopyran-2-yl]-2-methylpentanoic acid	C18H26O4	306.397	3.92	-3.97	0.033 g/L	4.8	4.27	-4.9	5	1-benzopyrans	Chemical entities	Organic compounds	Organoheterocyclic compounds	Benzopyrans	InChI=1S/C18H26O4/c1-11(17(20)21)6-5-8-18(4)9-7-14-10-15(19)12(2)13(3)16(14)22-18/h10-11,19H,5-9H2,1-4H3,(H,20,21)/t11-,18-/m1/s1	C18H26O4	306.183	4.27	4.8	75.02	1.72	0.22449	181.4	188.9	178.2	190.126	190.482	190.469	Yes
HMDB12838	InChI=1S/C20H34O4/c1-2-3-4-5-6-9-13-18(21)14-10-7-8-11-15-19(22)16-12-17-20(23)24/h6-10,14,18-19,21-22H,2-5,11-13,15-17H2,1H3,(H,23,24)/b8-7+,9-6-,14-10+/t18-,19+/m1/s1	ZMZNVSWCIRFLBV-GRXSAWGRSA-N	CCCCC\C=C/C[C@@H](O)\C=C\C=C\CC[C@H](O)CCCC(O)=O	(5R,8E,10E,12R,14Z)-5,12-dihydroxyicosa-8,10,14-trienoic acid	C20H34O4	338.482	5.79	-4.44	0.012 g/L	4.33	4.71	-1.1	15	Hydroxyeicosatrienoic acids	Chemical entities	Organic compounds	Lipids and lipid-like molecules	Fatty Acyls	InChI=1S/C20H34O4/c1-2-3-4-5-6-9-13-18(21)14-10-7-8-11-15-19(22)16-12-17-20(23)24/h6-10,14,18-19,21-22H,2-5,11-13,15-17H2,1H3,(H,23,24)/b8-7+,9-6-,14-10+/t18-,19+/m1/s1	C20H34O4	338.246	4.71	4.33	69.84	3.27	0	190.4	197.1	182.8	227.986	225.808	226.306	Yes
HMDB12843	InChI=1S/C6H12O3/c7-5-3-1-2-4-6(8)9/h7H,1-5H2,(H,8,9)	IWHLYPDWHHPVAA-UHFFFAOYSA-N	OCCCCCC(O)=O	6-hydroxyhexanoic acid	C6H12O3	132.158	0.29	-0.28	69.7 g/L	0.37	4.71	-2	5	Medium-chain hydroxy acids and derivatives	Chemical entities	Organic compounds	Organic acids and derivatives	Hydroxy acids and derivatives	InChI=1S/C6H12O3/c7-5-3-1-2-4-6(8)9/h7H,1-5H2,(H,8,9)	C6H12O3	132.079	4.71	0.37	16.84	2.75	0	132	138.9	126.7	131.27	130.112	130.315	Yes
HMDB12848	InChI=1S/C21H32O4/c1-13(8-9-18(22)23)7-6-11-21(5)12-10-17-16(4)19(24)14(2)15(3)20(17)25-21/h13,24H,6-12H2,1-5H3,(H,22,23)/t13?,21-/m1/s1	RXYXCDMLSTZSRY-QUXALOBESA-N	CC(CCC[C@]1(C)CCC2=C(O1)C(C)=C(C)C(O)=C2C)CCC(O)=O	7-[(2R)-6-hydroxy-2,5,7,8-tetramethyl-3,4-dihydro-2H-1-benzopyran-2-yl]-4-methylheptanoic acid	C21H32O4	348.476	4.76	-4.98	0.0037 g/L	5.95	4.65	-4.9	7	1-benzopyrans	Chemical entities	Organic compounds	Organoheterocyclic compounds	Benzopyrans	InChI=1S/C21H32O4/c1-13(8-9-18(22)23)7-6-11-21(5)12-10-17-16(4)19(24)14(2)15(3)20(17)25-21/h13,24H,6-12H2,1-5H3,(H,22,23)/t13?,21-/m1/s1	C21H32O4	348.23	4.65	5.95	89.12	1.71	0.189655	198	205.4	190	202.524	203.142	204.302	Yes
HMDB12849	InChI=1S/C21H30O4/c1-13(8-9-18(22)23)7-6-11-21(5)12-10-17-16(4)19(24)14(2)15(3)20(17)25-21/h7,24H,6,8-12H2,1-5H3,(H,22,23)/b13-7+/t21-/m1/s1	UZOSSXSASNQFOI-FAKWYAOSSA-N	C\C(CCC(O)=O)=C/CC[C@]1(C)CCC2=C(O1)C(C)=C(C)C(O)=C2C	(4E)-7-[(2R)-6-hydroxy-2,5,7,8-tetramethyl-3,4-dihydro-2H-1-benzopyran-2-yl]-4-methylhept-4-enoic acid	C21H30O4	346.461	4.56	-4.94	0.004 g/L	5.54	4.6	-4.9	6	1-benzopyrans	Chemical entities	Organic compounds	Organoheterocyclic compounds	Benzopyrans	InChI=1S/C21H30O4/c1-13(8-9-18(22)23)7-6-11-21(5)12-10-17-16(4)19(24)14(2)15(3)20(17)25-21/h7,24H,6,8-12H2,1-5H3,(H,22,23)/b13-7+/t21-/m1/s1	C21H30O4	346.214	4.6	5.54	89.12	1.71	0.196429	195.4	202.7	190.5	204.162	204.154	204.788	Yes
HMDB12850	InChI=1S/C20H30O4/c1-13(7-8-18(22)23)6-5-10-20(4)11-9-16-12-17(21)14(2)15(3)19(16)24-20/h12-13,21H,5-11H2,1-4H3,(H,22,23)/t13-,20-/m1/s1	JFXDIXKMINYLIK-ZUOKHONESA-N	C[C@H](CCC[C@]1(C)CCC2=C(O1)C(C)=C(C)C(O)=C2)CCC(O)=O	(4R)-7-[(2R)-6-hydroxy-2,7,8-trimethyl-3,4-dihydro-2H-1-benzopyran-2-yl]-4-methylheptanoic acid	C20H30O4	334.45	4.62	-4.76	0.0058 g/L	5.43	4.65	-4.9	7	1-benzopyrans	Chemical entities	Organic compounds	Organoheterocyclic compounds	Benzopyrans	InChI=1S/C20H30O4/c1-13(7-8-18(22)23)6-5-10-20(4)11-9-16-12-17(21)14(2)15(3)19(16)24-20/h12-13,21H,5-11H2,1-4H3,(H,22,23)/t13-,20-/m1/s1	C20H30O4	334.214	4.65	5.43	83.14	1.72	0.2	192.6	200.1	185.2	201.86	201.707	200.524	Yes
HMDB12851	InChI=1S/C20H28O4/c1-13(7-8-18(22)23)6-5-10-20(4)11-9-16-12-17(21)14(2)15(3)19(16)24-20/h6,12,21H,5,7-11H2,1-4H3,(H,22,23)/b13-6+/t20-/m1/s1	NECINJBBPZOJSN-QARGNGGGSA-N	C\C(CCC(O)=O)=C/CC[C@]1(C)CCC2=C(O1)C(C)=C(C)C(O)=C2	(4E)-7-[(2R)-6-hydroxy-2,7,8-trimethyl-3,4-dihydro-2H-1-benzopyran-2-yl]-4-methylhept-4-enoic acid	C20H28O4	332.434	4.47	-4.82	0.005 g/L	5.03	4.59	-4.9	6	1-benzopyrans	Chemical entities	Organic compounds	Organoheterocyclic compounds	Benzopyrans	InChI=1S/C20H28O4/c1-13(7-8-18(22)23)6-5-10-20(4)11-9-16-12-17(21)14(2)15(3)19(16)24-20/h6,12,21H,5,7-11H2,1-4H3,(H,22,23)/b13-6+/t20-/m1/s1	C20H28O4	332.199	4.59	5.03	83.14	1.72	0.207547	190.3	197.7	185.6	202.296	201.308	203.021	Yes
HMDB12855	InChI=1S/C22H32O5/c1-2-3-4-5-6-9-12-18-19(21(25)16-20(18)24)15-14-17(23)11-8-7-10-13-22(26)27/h3-4,6-9,14-15,17-19,21,23,25H,2,5,10-13,16H2,1H3,(H,26,27)/b4-3-,8-7-,9-6-,15-14+	MBWYKQQOOVDDJT-UGCWMZKCSA-N	CC\C=C/C\C=C/CC1C(\C=C\C(O)C\C=C/CCC(O)=O)C(O)CC1=O	(4Z,8E)-7-hydroxy-9-{5-hydroxy-2-[(2Z,5Z)-octa-2,5-dien-1-yl]-3-oxocyclopentyl}nona-4,8-dienoic acid	C22H32O5	376.486	3.53	-4.19	0.024 g/L	3.39	4.58	-1.7	12	Medium-chain fatty acids	Chemical entities	Organic compounds	Lipids and lipid-like molecules	Fatty Acyls	InChI=1/C22H32O5/c1-2-3-4-5-6-9-12-18-19(21(25)16-20(18)24)15-14-17(23)11-8-7-10-13-22(26)27/h3-4,6-9,14-15,17-19,21,23,25H,2,5,10-13,16H2,1H3,(H,26,27)/b4-3-,8-7-,9-6-,15-14+	C22H32O5	376.225	4.58	3.39	89.85	2.14	0.0847458	193.4	199.5	191.4	229.158	226.441	226.398	Yes
HMDB12866	InChI=1S/C24H38O4/c1-15(9-7-11-16(2)23(26)27)10-8-13-24(6)14-12-20-19(5)21(25)17(3)18(4)22(20)28-24/h15-16,25H,7-14H2,1-6H3,(H,26,27)/t15-,16?,24-/m0/s1	CUGVBZDXUTZXJO-GCIQOJCMSA-N	C[C@@H](CCCC(C)C(O)=O)CCC[C@@]1(C)CCC2=C(O1)C(C)=C(C)C(O)=C2C	(6S)-9-[(2S)-6-hydroxy-2,5,7,8-tetramethyl-3,4-dihydro-2H-1-benzopyran-2-yl]-2,6-dimethylnonanoic acid	C24H38O4	390.556	5.67	-5.83	5.780E-04 g/L	7.38	5	-4.9	9	1-benzopyrans	Chemical entities	Organic compounds	Organoheterocyclic compounds	Benzopyrans	InChI=1S/C24H38O4/c1-15(9-7-11-16(2)23(26)27)10-8-13-24(6)14-12-20-19(5)21(25)17(3)18(4)22(20)28-24/h15-16,25H,7-14H2,1-6H3,(H,26,27)/t15-,16?,24-/m0/s1	C24H38O4	390.277	5	7.38	102.7	1.63	0.164179	215.6	222.7	201.7	204.916	206.334	207.554	Yes
HMDB12867	InChI=1S/C24H34O4/c1-15(9-7-11-16(2)23(26)27)10-8-13-24(6)14-12-20-19(5)21(25)17(3)18(4)22(20)28-24/h10-11,25H,7-9,12-14H2,1-6H3,(H,26,27)/b15-10+,16-11+/t24-/m1/s1	MEZYOZBFEXYIKB-ASKDMKCJSA-N	C\C(CC\C=C(/C)C(O)=O)=C/CC[C@]1(C)CCC2=C(O1)C(C)=C(C)C(O)=C2C	(2E,6E)-9-[(2R)-6-hydroxy-2,5,7,8-tetramethyl-3,4-dihydro-2H-1-benzopyran-2-yl]-2,6-dimethylnona-2,6-dienoic acid	C24H34O4	386.524	5.36	-5.6	9.650E-04 g/L	6.82	5.01	-4.9	7	Bicyclic monoterpenoids	Chemical entities	Organic compounds	Lipids and lipid-like molecules	Prenol lipids	InChI=1S/C24H34O4/c1-15(9-7-11-16(2)23(26)27)10-8-13-24(6)14-12-20-19(5)21(25)17(3)18(4)22(20)28-24/h10-11,25H,7-9,12-14H2,1-6H3,(H,26,27)/b15-10+,16-11+/t24-/m1/s1	C24H34O4	386.246	5.01	6.82	102.7	1.63	0.174603	210.5	217.6	202.8	216.688	211.255	212.594	Yes
HMDB12868	InChI=1S/C23H36O4/c1-15(8-6-10-16(2)22(25)26)9-7-12-23(5)13-11-19-14-20(24)17(3)18(4)21(19)27-23/h14-16,24H,6-13H2,1-5H3,(H,25,26)/t15-,16+,23+/m0/s1	ODQOKHVJIYTOQE-NXHTTZLHSA-N	C[C@@H](CCC[C@@H](C)C(O)=O)CCC[C@]1(C)CCC2=C(O1)C(C)=C(C)C(O)=C2	(2R,6S)-9-[(2R)-6-hydroxy-2,7,8-trimethyl-3,4-dihydro-2H-1-benzopyran-2-yl]-2,6-dimethylnonanoic acid	C23H36O4	376.529	5.61	-5.64	8.540E-04 g/L	6.86	5	-4.9	9	1-benzopyrans	Chemical entities	Organic compounds	Organoheterocyclic compounds	Benzopyrans	InChI=1S/C23H36O4/c1-15(8-6-10-16(2)22(25)26)9-7-12-23(5)13-11-19-14-20(24)17(3)18(4)21(19)27-23/h14-16,24H,6-13H2,1-5H3,(H,25,26)/t15-,16+,23+/m0/s1	C23H36O4	376.261	5	6.86	96.52	1.65	0.171875	210.4	217.7	196.7	216.438	213.561	213.617	Yes
HMDB12869	InChI=1S/C23H32O4/c1-15(8-6-10-16(2)22(25)26)9-7-12-23(5)13-11-19-14-20(24)17(3)18(4)21(19)27-23/h9-10,14,24H,6-8,11-13H2,1-5H3,(H,25,26)/b15-9+,16-10+/t23-/m1/s1	QSRURDPJEKTSFH-ODPFLYRHSA-N	C\C(CC\C=C(/C)C(O)=O)=C/CC[C@]1(C)CCC2=C(O1)C(C)=C(C)C(O)=C2	(2E,6E)-9-[(2R)-6-hydroxy-2,7,8-trimethyl-3,4-dihydro-2H-1-benzopyran-2-yl]-2,6-dimethylnona-2,6-dienoic acid	C23H32O4	372.498	5.4	-5.45	0.0013 g/L	6.31	5.01	-4.9	7	Bicyclic monoterpenoids	Chemical entities	Organic compounds	Lipids and lipid-like molecules	Prenol lipids	InChI=1S/C23H32O4/c1-15(8-6-10-16(2)22(25)26)9-7-12-23(5)13-11-19-14-20(24)17(3)18(4)21(19)27-23/h9-10,14,24H,6-8,11-13H2,1-5H3,(H,25,26)/b15-9+,16-10+/t23-/m1/s1	C23H32O4	372.23	5.01	6.31	96.52	1.65	0.183333	205.5	212.8	197.8	199.725	199.462	199.827	Yes
HMDB12882	InChI=1S/C6H10O3/c7-5-3-1-2-4-6(8)9/h5H,1-4H2,(H,8,9)	PNPPVRALIYXJBW-UHFFFAOYSA-N	OC(=O)CCCCC=O	6-oxohexanoic acid	C6H10O3	130.142	0.42	-0.64	29.8 g/L	0.33	4.48	-6.9	5	Medium-chain fatty acids	Chemical entities	Organic compounds	Lipids and lipid-like molecules	Fatty Acyls	InChI=1S/C6H10O3/c7-5-3-1-2-4-6(8)9/h5H,1-4H2,(H,8,9)	C6H10O3	130.063	4.48	0.33	16.84	2.75	0	132.6	139.9	126.1	130.194	129.239	128.894	Yes
HMDB12897	InChI=1S/C11H8N2/c1-2-4-10-8(3-1)9-5-6-12-7-11(9)13-10/h1-7,13H	AIFRHYZBTHREPW-UHFFFAOYSA-N	N1C2=CC=CC=C2C2=C1C=NC=C2	9H-pyrido[3,4-b]indole	C11H8N2	168.195	2.56	-2.77	0.29 g/L	1.87	13.22	5.28	0	Beta carbolines	Organic compounds	Organoheterocyclic compounds	Indoles and derivatives	Pyridoindoles	InChI=1S/C11H8N2/c1-2-4-10-8(3-1)9-5-6-12-7-11(9)13-10/h1-7,13H	C11H8N2	168.069	13.22	1.87	36.98	1.41	0.652174	132.8	139.5	136.7	137.166	136.516	136.303	Yes
HMDB12915	InChI=1S/C10H12O3/c1-13-10-7-8(3-2-6-11)4-5-9(10)12/h2-5,7,11-12H,6H2,1H3/b3-2+	JMFRWRFFLBVWSI-NSCUHMNNSA-N	COC1=CC(\C=C\CO)=CC=C1O	4-[(1E)-3-hydroxyprop-1-en-1-yl]-2-methoxyphenol	C10H12O3	180.201	1.51	-2.01	1.78 g/L	1.35	9.98	-2.5	3	Methoxyphenols	Chemical entities	Organic compounds	Benzenoids	Phenols	InChI=1S/C10H12O3/c1-13-10-7-8(3-2-6-11)4-5-9(10)12/h2-5,7,11-12H,6H2,1H3/b3-2+	C10H12O3	180.079	9.98	1.35	32.95	2.1	0.24	137.7	145.2	137.7	148.997	150.507	150.074	Yes
HMDB12942	InChI=1S/C18H20O3/c1-18-9-8-11-10-4-6-15(19)17(21)13(10)3-2-12(11)14(18)5-7-16(18)20/h4,6,11-12,14H,2-3,5,7-9H2,1H3/t11?,12?,14?,18-/m0/s1	REMSDZFYMQQJFD-PEDDLLMLSA-N	C[C@]12CCC3C(CCC4=C3C=CC(=O)C4=O)C1CCC2=O	(15S)-15-methyltetracyclo[8.7.0.0²,⁷.0¹¹,¹⁵]heptadeca-2(7),3-diene-5,6,14-trione	C18H20O3	284.35	2.62	-3.8	0.045 g/L	3.58	19.96	-7.5	0	Oxosteroids	Chemical entities	Organic compounds	Lipids and lipid-like molecules	Steroids and steroid derivatives	InChI=1S/C18H20O3/c1-18-9-8-11-10-4-6-15(19)17(21)13(10)3-2-12(11)14(18)5-7-16(18)20/h4,6,11-12,14H,2-3,5,7-9H2,1H3/t11?,12?,14?,18-/m0/s1	C18H20O3	284.141		3.58	77.29	1.32	0.454545	171.6	178.7	165.2	176.025	176.277	175.77	Yes
HMDB12958	InChI=1S/C28H42O2/c1-20(2)11-8-12-21(3)13-9-14-22(4)15-10-17-28(7)18-16-25-19-26(29)23(5)24(6)27(25)30-28/h11,13,15,19,29H,8-10,12,14,16-18H2,1-7H3/b21-13+,22-15+/t28-/m1/s1	OTXNTMVVOOBZCV-WAZJVIJMSA-N	CC(C)=CCC\C(C)=C\CC\C(C)=C\CC[C@]1(C)CCC2=C(O1)C(C)=C(C)C(O)=C2	(2R)-2,7,8-trimethyl-2-[(3E,7E)-4,8,12-trimethyltrideca-3,7,11-trien-1-yl]-3,4-dihydro-2H-1-benzopyran-6-ol	C28H42O2	410.632	7.71	-6.08	3.400E-04 g/L	8.78	10.47	-4.9	9	Tocotrienols	Chemical entities	Organic compounds	Lipids and lipid-like molecules	Prenol lipids	InChI=1S/C28H42O2/c1-20(2)11-8-12-21(3)13-9-14-22(4)15-10-17-28(7)18-16-25-19-26(29)23(5)24(6)27(25)30-28/h11,13,15,19,29H,8-10,12,14,16-18H2,1-7H3/b21-13+,22-15+/t28-/m1/s1	C28H42O2	410.318	10.47	8.78	109.24	1.57	0.150685	207.7	214.6	210.7	216.812	219.925	220.084	Yes
HMDB12971	InChI=1S/C6H14O/c1-2-3-4-5-6-7/h7H,2-6H2,1H3	ZSIAUFGUXNUGDI-UHFFFAOYSA-N	CCCCCCO	hexan-1-ol	C6H14O	102.175	2.03	-1.09	8.22 g/L	1.69	16.84	-2	4	Fatty alcohols	Chemical entities	Organic compounds	Lipids and lipid-like molecules	Fatty Acyls	InChI=1S/C6H14O/c1-2-3-4-5-6-7/h7H,2-6H2,1H3	C6H14O	102.104	16.84	1.69	11.15	2.45	0	119.7	127.3	117.1	120.62	120.321	120.233	Yes
HMDB12974	InChI=1S/CHNOS/c2-1-4-3/h3H	ZCZCOXLLICTZAH-UHFFFAOYSA-N	OSC#N	(hydroxysulfanyl)formonitrile	CHNOS	75.09	-0.93	-0.19	48.2 g/L	0.35	11.97	-4.1	0	Thiocyanates	Chemical entities	Organic compounds	Organosulfur compounds	Thiocyanates	InChI=1S/CHNOS/c2-1-4-3/h3H	CHNOS	74.9779	11.97	0.35	4.33	1.97	0	114.2	121.4	97.3	101.471	100.37	99.9741	Yes
HMDB12992	InChI=1S/C8H9NO2/c10-7-3-5-1-2-9-6(5)4-8(7)11/h3-4,9-11H,1-2H2	VGSVNUGKHOVSPK-UHFFFAOYSA-N	OC1=C(O)C=C2NCCC2=C1	2,3-dihydro-1H-indole-5,6-diol	C8H9NO2	151.163	1.36	-0.94	17.5 g/L	0.88	9.72	5.44	0	Indolines	Chemical entities	Organic compounds	Organoheterocyclic compounds	Indoles and derivatives	InChI=1S/C8H9NO2/c10-7-3-5-1-2-9-6(5)4-8(7)11/h3-4,9-11H,1-2H2	C8H9NO2	151.063	9.95	0.88	27.97	2	0.47619	131.9	138.5	127.4	132.23	131.731	131.405	Yes
HMDB13010	InChI=1S/C9H17NO3/c1-2-3-4-5-6-8(11)10-7-9(12)13/h2-7H2,1H3,(H,10,11)(H,12,13)	RNFCYFVPNIXAHP-UHFFFAOYSA-N	CCCCCCC(=O)NCC(O)=O	2-heptanamidoacetic acid	C9H17NO3	187.236	1.5	-2.03	1.75 g/L	1.15	4.05	-0.95	7	N-acyl-alpha amino acids	Chemical entities	Organic compounds	Organic acids and derivatives	Carboxylic acids and derivatives	InChI=1S/C9H17NO3/c1-2-3-4-5-6-8(11)10-7-9(12)13/h2-7H2,1H3,(H,10,11)(H,12,13)	C9H17NO3	187.121	4.1	1.87	29.72	3.15	0	143.5	150.4	144.9	152.273	151.47	151.573	Yes
HMDB13024	InChI=1S/C21H33N3O5/c1-5-13(4)18(20(27)23-17(21(28)29)10-12(2)3)24-19(26)16(22)11-14-6-8-15(25)9-7-14/h6-9,12-13,16-18,25H,5,10-11,22H2,1-4H3,(H,23,27)(H,24,26)(H,28,29)/t13?,16-,17-,18+/m1/s1	HVPPEXXUDXAPOM-WOFBESPQSA-N	CCC(C)[C@H](NC(=O)[C@H](N)CC1=CC=C(O)C=C1)C(=O)N[C@H](CC(C)C)C(O)=O	(2R)-2-[(2S)-2-[(2R)-2-amino-3-(4-hydroxyphenyl)propanamido]-3-methylpentanamido]-4-methylpentanoic acid	C21H33N3O5	407.504	-0.31	-3.78	0.068 g/L	0.025	3.89	7.73	11	Oligopeptides	Chemical entities	Organic compounds	Organic acids and derivatives	Carboxylic acids and derivatives	InChI=1S/C21H33N3O5/c1-5-13(4)18(20(27)23-17(21(28)29)10-12(2)3)24-19(26)16(22)11-14-6-8-15(25)9-7-14/h6-9,12-13,16-18,25H,5,10-11,22H2,1-4H3,(H,23,27)(H,24,26)(H,28,29)/t13?,16-,17-,18+/m1/s1	C21H33N3O5	407.242	3.35	1.31	107.18	2.59	0.0967742	192.5	195.4	188.9	214.843	213.894	215.621	Yes
HMDB13030	InChI=1S/C8H7NO3/c10-6-1-4-5(2-7(6)11)9-3-8(4)12/h1,8,12H,2-3H2	PTQNKGWWIYGAAE-UHFFFAOYSA-N	OC1CN=C2CC(=O)C(=O)C=C12	3-hydroxy-3,5,6,7-tetrahydro-2H-indole-5,6-dione	C8H7NO3	165.146	-0.57	-1.58	4.33 g/L	0.26	11.64	4.62	0	Indoles and derivatives	Chemical entities	Organic compounds	Organoheterocyclic compounds	Indoles and derivatives	InChI=1/C8H7NO3/c10-6-1-4-5(2-7(6)11)9-3-8(4)12/h1,8,12H,2-3H2	C8H7NO3	165.043	11.75	0.26	32.03	1.89	0.5	132.1	138.4	126.8	136.578	136.304	135.873	Yes
HMDB13032	InChI=1S/C18H26O6/c19-15(11-6-3-7-13-17(21)22)9-4-1-2-5-10-16(20)12-8-14-18(23)24/h1-6,9-10,15-16,19-20H,7-8,11-14H2,(H,21,22)(H,23,24)/b2-1+,6-3-,9-4+,10-5-/t15-,16+/m1/s1	XWRIIHRGMKHPHN-LLVPEOCGSA-N	O[C@H](CCCC(O)=O)\C=C/C=C/C=C/[C@@H](O)C\C=C/CCC(O)=O	(4Z,7S,8E,10E,12Z,14R)-7,14-dihydroxyoctadeca-4,8,10,12-tetraenedioic acid	C18H26O6	338.395	2.3	-3.58	0.088 g/L	1.92	4.34	-1.3	13	Long-chain fatty acids	Chemical entities	Organic compounds	Lipids and lipid-like molecules	Fatty Acyls	InChI=1S/C18H26O6/c19-15(11-6-3-7-13-17(21)22)9-4-1-2-5-10-16(20)12-8-14-18(23)24/h1-6,9-10,15-16,19-20H,7-8,11-14H2,(H,21,22)(H,23,24)/b2-1+,6-3-,9-4+,10-5-/t15-,16+/m1/s1	C18H26O6	338.173	4.34	1.92	70.32	3.3	0	179.8	185.3	177.1	222.601	221.917	222.566	Yes
HMDB13034	InChI=1S/C18H35NO3/c1-2-3-4-5-6-7-8-9-10-11-12-13-14-15-17(20)19-16-18(21)22/h2-16H2,1H3,(H,19,20)(H,21,22)	KVTFEOAKFFQCCX-UHFFFAOYSA-N	CCCCCCCCCCCCCCCC(=O)NCC(O)=O	2-hexadecanamidoacetic acid	C18H35NO3	313.475	6.18	-5.65	7.080E-04 g/L	5.15	4.05	-0.95	16	N-acyl-alpha amino acids	Chemical entities	Organic compounds	Organic acids and derivatives	Carboxylic acids and derivatives	InChI=1S/C18H35NO3/c1-2-3-4-5-6-7-8-9-10-11-12-13-14-15-17(20)19-16-18(21)22/h2-16H2,1H3,(H,19,20)(H,21,22)	C18H35NO3	313.262	4.09	5.97	60.87	3.08	0	190.9	197.7	177.5	214.065	212.35	213.075	Yes
HMDB13035	InChI=1S/C10H14NO6P/c1-3-15-18(14,16-4-2)17-10-7-5-9(6-8-10)11(12)13/h5-8H,3-4H2,1-2H3	WYMSBXTXOHUIGT-UHFFFAOYSA-N	CCOP(=O)(OCC)OC1=CC=C(C=C1)[N+]([O-])=O	diethyl 4-nitrophenyl phosphate	C10H14NO6P	275.195	2.05	-2.28	1.44 g/L	2.43		-9.2	7	Nitrobenzenes	Chemical entities	Organic compounds	Benzenoids	Benzene and substituted derivatives	InChI=1S/C10H14NO6P/c1-3-15-18(14,16-4-2)17-10-7-5-9(6-8-10)11(12)13/h5-8H,3-4H2,1-2H3	C10H14NO6P	275.056		2.43	53.74	2.42	0.1875	159.9	167.5	161.7	171.394	171.18	170.751	Yes
HMDB13036	InChI=1S/C5H12O/c1-2-3-4-5-6/h6H,2-5H2,1H3	AMQJEAYHLZJPGS-UHFFFAOYSA-N	CCCCCO	pentan-1-ol	C5H12O	88.1482	1.47	-0.37	37.2 g/L	1.25	16.84	-2	3	Primary alcohols	Chemical entities	Organic compounds	Organic oxygen compounds	Organooxygen compounds	InChI=1S/C5H12O/c1-2-3-4-5-6/h6H,2-5H2,1H3	C5H12O	88.0888	16.84	1.25	8.7	2.34	0	116.2	123.6	111.3	113.674	113.125	113.104	Yes
HMDB13038	InChI=1S/C22H37NO5/c1-2-3-6-9-17(25)12-13-19-18(20(26)16-21(19)27)10-7-4-5-8-11-22(28)23-14-15-24/h4,7,12-13,17-19,21,24-25,27H,2-3,5-6,8-11,14-16H2,1H3,(H,23,28)/b7-4-,13-12+/t17-,18+,19+,21-/m0/s1	GKKWUSPPIQURFM-XXHBNTRVSA-N	CCCCC[C@H](O)\C=C\[C@H]1[C@@H](O)CC(=O)[C@@H]1C\C=C/CCCC(=O)NCCO	(5Z)-7-[(1R,2R,3S)-3-hydroxy-2-[(1E,3S)-3-hydroxyoct-1-en-1-yl]-5-oxocyclopentyl]-N-(2-hydroxyethyl)hept-5-enamide	C22H37NO5	395.533	2.62	-3.8	0.062 g/L	1.95	14.58	-0.32	14	Prostaglandins and related compounds	Chemical entities	Organic compounds	Lipids and lipid-like molecules	Fatty Acyls	InChI=1S/C22H37NO5/c1-2-3-6-9-17(25)12-13-19-18(20(26)16-21(19)27)10-7-4-5-8-11-22(28)23-14-15-24/h4,7,12-13,17-19,21,24-25,27H,2-3,5-6,8-11,14-16H2,1H3,(H,23,28)/b7-4-,13-12+/t17-,18+,19+,21-/m0/s1	C22H37NO5	395.267	6	2.77	94.48	2.22	0.0769231	205.7	211.1	197	235.017	234.226	235.52	Yes
HMDB13040	InChI=1S/C20H30O5/c1-2-3-6-9-15(21)12-13-17-16(18-14-19(17)25-24-18)10-7-4-5-8-11-20(22)23/h3-4,6-7,12-13,15-19,21H,2,5,8-11,14H2,1H3,(H,22,23)/b6-3-,7-4-,13-12+/t15-,16-,17-,18+,19-/m1/s1	PVTQTOGPOPGQGE-LWAFXZDQSA-N	CC\C=C/C[C@@H](O)\C=C\[C@H]1[C@H]2C[C@H](OO2)[C@@H]1C\C=C/CCCC(O)=O	(5Z)-7-[(1R,4S,5R,6R)-6-[(1E,3R,5Z)-3-hydroxyocta-1,5-dien-1-yl]-2,3-dioxabicyclo[2.2.1]heptan-5-yl]hept-5-enoic acid	C20H30O5	350.449	4.22	-3.93	0.041 g/L	3.6	4.36	-1.7	11	Prostaglandins and related compounds	Chemical entities	Organic compounds	Lipids and lipid-like molecules	Fatty Acyls	InChI=1S/C20H30O5/c1-2-3-6-9-15(21)12-13-17-16(18-14-19(17)25-24-18)10-7-4-5-8-11-20(22)23/h3-4,6-7,12-13,15-19,21H,2,5,8-11,14H2,1H3,(H,22,23)/b6-3-,7-4-,13-12+/t15-,16-,17-,18+,19-/m1/s1	C20H30O5	350.209	4.36	3.6	82.67	1.52	0.142857	195.8	202.6	186.8	211.983	210.964	211.812	Yes
HMDB13043	InChI=1S/C23H38O7/c1-2-3-6-9-17(25)12-13-20-19(21(27)14-22(20)28)10-7-4-5-8-11-23(29)30-16-18(26)15-24/h4,7,12-13,17-20,22,24-26,28H,2-3,5-6,8-11,14-16H2,1H3/b7-4-,13-12+/t17-,18+,19+,20+,22-/m0/s1	RJXVYMMSQBYEHN-SDTVLRMPSA-N	CCCCC[C@H](O)\C=C\[C@H]1[C@@H](O)CC(=O)[C@@H]1C\C=C/CCCC(=O)OC[C@H](O)CO	(2R)-2,3-dihydroxypropyl (5Z)-7-[(1R,2R,3S)-3-hydroxy-2-[(1E,3S)-3-hydroxyoct-1-en-1-yl]-5-oxocyclopentyl]hept-5-enoate	C23H38O7	426.544	2.3	-3.46	0.15 g/L	2.05	13.58	-1.6	16	Prostaglandins and related compounds	Chemical entities	Organic compounds	Lipids and lipid-like molecules	Fatty Acyls	InChI=1S/C23H38O7/c1-2-3-6-9-17(25)12-13-20-19(21(27)14-22(20)28)10-7-4-5-8-11-23(29)30-16-18(26)15-24/h4,7,12-13,17-20,22,24-26,28H,2-3,5-6,8-11,14-16H2,1H3/b7-4-,13-12+/t17-,18+,19+,20+,22-/m0/s1	C23H38O7	426.262	13.58	2.05	103.78	2.2	0.0735294	215.9	221.1	204.2	241.332	241.999	242.509	Yes
HMDB13070	InChI=1S/C11H14O4/c1-14-9-6-8(4-3-5-12)7-10(15-2)11(9)13/h3-4,6-7,12-13H,5H2,1-2H3/b4-3+	LZFOPEXOUVTGJS-ONEGZZNKSA-N	COC1=CC(\C=C\CO)=CC(OC)=C1O	4-[(1E)-3-hydroxyprop-1-en-1-yl]-2,6-dimethoxyphenol	C11H14O4	210.226	1.36	-2.26	1.15 g/L	1.2	9.4	-2.5	4	Methoxyphenols	Chemical entities	Organic compounds	Benzenoids	Phenols	InChI=1S/C11H14O4/c1-14-9-6-8(4-3-5-12)7-10(15-2)11(9)13/h3-4,6-7,12-13H,5H2,1-2H3/b4-3+	C11H14O4	210.089	9.4	1.2	41.53	2.31	0.206897	146.5	153.8	145.9	162.086	161.558	161.911	Yes
HMDB13078	InChI=1S/C20H41NO2/c1-2-3-4-5-6-7-8-9-10-11-12-13-14-15-16-17-20(23)21-18-19-22/h22H,2-19H2,1H3,(H,21,23)	OTGQIQQTPXJQRG-UHFFFAOYSA-N	CCCCCCCCCCCCCCCCCC(=O)NCCO	N-(2-hydroxyethyl)octadecanamide	C20H41NO2	327.545	6.67	-5.97	3.540E-04 g/L	5.87	15.46	-0.33	18	N-acylethanolamines	Chemical entities	Organic compounds	Organic nitrogen compounds	Organonitrogen compounds	InChI=1S/C20H41NO2/c1-2-3-4-5-6-7-8-9-10-11-12-13-14-15-16-17-20(23)21-18-19-22/h22H,2-19H2,1H3,(H,21,23)	C20H41NO2	327.314	6.47	6.69	63.98	3.02	0	196.5	202.9	179.9	222.68	221.92	222.117	Yes
HMDB13105	InChI=1S/C10H16O2/c1-2-3-4-6-9-10(12-9)7-5-8-11/h5,7-10H,2-4,6H2,1H3/b7-5+	HIOMEXREAUSUBP-FNORWQNLSA-N	CCCCCC1OC1\C=C\C=O	(2E)-3-(3-pentyloxiran-2-yl)prop-2-enal	C10H16O2	168.233	2.75	-2.97	0.18 g/L	2.28		-4.2	6	Enals	Chemical entities	Organic compounds	Organic oxygen compounds	Organooxygen compounds	InChI=1/C10H16O2/c1-2-3-4-6-9-10(12-9)7-5-8-11/h5,7-10H,2-4,6H2,1H3/b7-5+	C10H16O2	168.115		2.28	26.95	1.86	0.107143	132.6	140.4	137	146.723	146.479	146.19	Yes
HMDB13113	InChI=1S/C11H24O/c1-2-3-4-5-6-7-8-9-10-11-12/h12H,2-11H2,1H3	KJIOQYGWTQBHNH-UHFFFAOYSA-N	CCCCCCCCCCCO	undecan-1-ol	C11H24O	172.308	4.83	-4.18	0.011 g/L	3.92	16.84	-2	9	Fatty alcohols	Organic compounds	Lipids and lipid-like molecules	Fatty Acyls	Fatty alcohols	InChI=1S/C11H24O/c1-2-3-4-5-6-7-8-9-10-11-12/h12H,2-11H2,1H3	C11H24O	172.183	16.84	3.92	25.24	2.73	0	143.1	150.7	142.5	155.559	155.143	154.763	Yes
HMDB13116	InChI=1S/C10H19NO3/c1-3-5-8(6-4-2)10(14)11-7-9(12)13/h8H,3-7H2,1-2H3,(H,11,14)(H,12,13)	QBKXUUNBNHZZPK-UHFFFAOYSA-N	CCCC(CCC)C(=O)NCC(O)=O	2-(2-propylpentanamido)acetic acid	C10H19NO3	201.263	1.79	-2.03	1.86 g/L	1.69	4.38	-0.24	7	N-acyl-alpha amino acids	Chemical entities	Organic compounds	Organic acids and derivatives	Carboxylic acids and derivatives	InChI=1S/C10H19NO3/c1-3-5-8(6-4-2)10(14)11-7-9(12)13/h8H,3-7H2,1-2H3,(H,11,14)(H,12,13)	C10H19NO3	201.136	4.42	2.51	34.91	3.81	0	147.1	154	148.6	153.038	152.842	153.787	Yes
HMDB13117	InChI=1S/C20H28O/c1-16(8-6-9-17(2)13-15-21)11-12-19-18(3)10-7-14-20(19,4)5/h6-13,21H,14-15H2,1-5H3/b9-6+,12-11+,16-8+,17-13+	XWCYDHJOKKGVHC-OVSJKPMPSA-N	C\C(=C/CO)\C=C\C=C(/C)\C=C\C1=C(C)C=CCC1(C)C	(2E,4E,6E,8E)-3,7-dimethyl-9-(2,6,6-trimethylcyclohexa-1,3-dien-1-yl)nona-2,4,6,8-tetraen-1-ol	C20H28O	284.436	5.66	-4.3	0.014 g/L	4.33	16.44	-2.2	5	Retinoids	Chemical entities	Organic compounds	Lipids and lipid-like molecules	Prenol lipids	InChI=1S/C20H28O/c1-16(8-6-9-17(2)13-15-21)11-12-19-18(3)10-7-14-20(19,4)5/h6-13,21H,14-15H2,1-5H3/b9-6+,12-11+,16-8+,17-13+	C20H28O	284.214	16.44	4.33	65.33	2.13	0.122449	169.5	176.6	179.4	201.975	201.322	201.612	Yes
HMDB13139	InChI=1S/C16H12O/c17-14-9-7-12-5-4-10-2-1-3-11-6-8-13(14)16(12)15(10)11/h1-3,5-9,14,17H,4H2	CDYIVSAQQUIYKS-UHFFFAOYSA-N	OC1C=CC2=CCC3=C4C(C=CC1=C24)=CC=C3	1,5-dihydropyren-1-ol	C16H12O	220.266	3.43	-4.11	0.017 g/L	3.05	13.96	-3.3	0	Phenanthrols	Chemical entities	Organic compounds	Benzenoids	Phenanthrenes and derivatives	InChI=1/C16H12O/c17-14-9-7-12-5-4-10-2-1-3-11-6-8-13(14)16(12)15(10)11/h1-3,5-9,14,17H,4H2	C16H12O	220.089	13.96	3.05	57.6	1.68	0.59375	145.7	153.2	154.7	153.686	153.025	153.055	Yes
HMDB13154	InChI=1S/C25H49NO5/c1-5-6-7-14-17-22(27)18-15-12-10-8-9-11-13-16-19-25(30)31-23(20-24(28)29)21-26(2,3)4/h22-23,27H,5-21H2,1-4H3	QAIWREXEZLJMTC-UHFFFAOYSA-N	CCCCCCC(O)CCCCCCCCCCC(=O)OC(CC([O-])=O)C[N+](C)(C)C	3-[(12-hydroxyoctadecanoyl)oxy]-4-(trimethylazaniumyl)butanoate	C25H49NO5	443.66	1.49	-6.95	5.600E-05 g/L	1.54	4.22	-1.3	22	Acyl carnitines	Chemical entities	Organic compounds	Lipids and lipid-like molecules	Fatty Acyls	InChI=1/C25H49NO5/c1-5-6-7-14-17-22(27)18-15-12-10-8-9-11-13-16-19-25(30)31-23(20-24(28)29)21-26(2,3)4/h22-23,27H,5-21H2,1-4H3/p+1	C25H50NO5	444.369	4.22	1.54	103.1	3.62	0	217.1	221.5	214	251.414	251.534	254.622	Yes
HMDB13163	InChI=1S/C13H10O/c14-11-5-6-13-10(8-11)7-9-3-1-2-4-12(9)13/h1-6,8,14H,7H2	ZDOIAPGLORMKTR-UHFFFAOYSA-N	OC1=CC2=C(C=C1)C1=CC=CC=C1C2	9H-fluoren-2-ol	C13H10O	182.218	3.45	-3.56	0.05 g/L	3.44	9.92	-5.5	0	Fluorenes	Chemical entities	Organic compounds	Benzenoids	Fluorenes	InChI=1S/C13H10O/c14-11-5-6-13-10(8-11)7-9-3-1-2-4-12(9)13/h1-6,8,14H,7H2	C13H10O	182.073	9.92	3.44	41.17	1.74	0.576923	135.3	143.4	144.2	144.569	144.178	143.647	Yes
HMDB13166	InChI=1S/C21H41NO5/c1-5-6-7-8-9-10-11-12-13-14-15-19(23)21(26)27-18(16-20(24)25)17-22(2,3)4/h18-19,23H,5-17H2,1-4H3	WWDZVVWQNWNRDM-UHFFFAOYSA-N	CCCCCCCCCCCCC(O)C(=O)OC(CC([O-])=O)C[N+](C)(C)C	3-[(2-hydroxytetradecanoyl)oxy]-4-(trimethylazaniumyl)butanoate	C21H41NO5	387.554	-0.36	-6.38	1.830E-04 g/L	0.27	4.1	-3.8	18	Acyl carnitines	Chemical entities	Organic compounds	Lipids and lipid-like molecules	Fatty Acyls	InChI=1/C21H41NO5/c1-5-6-7-8-9-10-11-12-13-14-15-19(23)21(26)27-18(16-20(24)25)17-22(2,3)4/h18-19,23H,5-17H2,1-4H3/p+1	C21H42NO5	388.306	4.1	0.27	87.74	3.9	0	190.7	195.3	197.9	227.748	227.185	228.378	Yes
HMDB13195	InChI=1S/C12H11N/c13-12-8-6-11(7-9-12)10-4-2-1-3-5-10/h1-9H,13H2	DMVOXQPQNTYEKQ-UHFFFAOYSA-N	NC1=CC=C(C=C1)C1=CC=CC=C1	4-phenylaniline	C12H11N	169.222	2.89	-3.16	0.12 g/L	2.79		4.28	1	Biphenyls and derivatives	Chemical entities	Organic compounds	Benzenoids	Benzene and substituted derivatives	InChI=1S/C12H11N/c13-12-8-6-11(7-9-12)10-4-2-1-3-5-10/h1-9H,13H2	C12H11N	169.089		2.79	34.44	1.53	0.48	132.6	139.5	139.3	143.534	142.608	142.54	Yes
HMDB13198	InChI=1S/C8H8O5/c1-13-7-5(9)2-4(8(11)12)3-6(7)10/h2-3,9-10H,1H3,(H,11,12)	UBXDWYFLYYJQFR-UHFFFAOYSA-N	COC1=C(O)C=C(C=C1O)C(O)=O	3,5-dihydroxy-4-methoxybenzoic acid	C8H8O5	184.146	1.32	-1.57	4.93 g/L	0.87	3.93	-4.9	2	Gallic acid and derivatives	Chemical entities	Organic compounds	Benzenoids	Benzene and substituted derivatives	InChI=1S/C8H8O5/c1-13-7-5(9)2-4(8(11)12)3-6(7)10/h2-3,9-10H,1H3,(H,11,12)	C8H8O5	184.037	3.93	0.87	34.47	2.36	0.285714	139.6	146.8	131.2	145.039	144.89	144.058	Yes
HMDB13204	InChI=1S/C9H9N5O3/c15-5(1-2-6(16)17)14-9-7-8(11-3-10-7)12-4-13-9/h3-4H,1-2H2,(H,16,17)(H2,10,11,12,13,14,15)	PQBHLXAMWLYHTB-UHFFFAOYSA-N	OC(=O)CCC(=O)NC1=C2NC=NC2=NC=N1	3-[(7H-purin-6-yl)carbamoyl]propanoic acid	C9H9N5O3	235.2	-0.95	-2.61	0.57 g/L	-1.6	3.34	4.54	4	Purines and purine derivatives	Chemical entities	Organic compounds	Organoheterocyclic compounds	Imidazopyrimidines	InChI=1S/C9H9N5O3/c15-5(1-2-6(16)17)14-9-7-8(11-3-10-7)12-4-13-9/h3-4H,1-2H2,(H,16,17)(H2,10,11,12,13,14,15)	C9H9N5O3	235.071	3.61	0.09	50.34	1.77	0.37037	149.6	154.3	147.3	160.154	159.786	160.264	Yes
HMDB13207	InChI=1S/C23H43NO4/c1-5-6-7-8-9-10-11-12-13-14-15-16-17-18-23(27)28-21(24(2,3)4)19-20-22(25)26/h10-11,21H,5-9,12-20H2,1-4H3/b11-10-/t21-/m0/s1	ZVOMLLYYTWFWOA-XPTLAUCJSA-N	CCCCCC\C=C/CCCCCCCC(=O)O[C@H]([N+](C)(C)C)CCC([O-])=O	(4S)-4-[(9Z)-hexadec-9-enoyloxy]-4-(trimethylazaniumyl)butanoate	C23H43NO4	397.592	0.98	-7.66	9.890E-06 g/L	2	4.17	-7.2	19	Fatty acid esters	Chemical entities	Organic compounds	Lipids and lipid-like molecules	Fatty Acyls	InChI=1S/C23H43NO4/c1-5-6-7-8-9-10-11-12-13-14-15-16-17-18-23(27)28-21(24(2,3)4)19-20-22(25)26/h10-11,21H,5-9,12-20H2,1-4H3/p+1/b11-10-/t21-/m0/s1	C23H44NO4	398.327	4.17	2	89.78	3.61	0	204.3	209.5	202.1	240.624	239.387	239.241	Yes
HMDB13211	InChI=1S/C8H14O3/c1-2-3-4-5-6-7(9)8(10)11/h2-6H2,1H3,(H,10,11)	GPPUPQFYDYLTIY-UHFFFAOYSA-N	CCCCCCC(=O)C(O)=O	2-oxooctanoic acid	C8H14O3	158.195	2.17	-2.23	0.93 g/L	2.54	3.74	-9.7	6	Medium-chain keto acids and derivatives	Chemical entities	Organic compounds	Organic acids and derivatives	Keto acids and derivatives	InChI=1S/C8H14O3/c1-2-3-4-5-6-7(9)8(10)11/h2-6H2,1H3,(H,10,11)	C8H14O3	158.094	3.74	2.54	23.44	3.1	0	139	147	134.9	143.93	141.897	141.992	Yes
HMDB13219	InChI=1S/C24H47NO3/c1-2-3-4-5-6-7-8-9-10-11-12-13-14-15-16-17-18-19-20-21-23(26)25-22-24(27)28/h2-22H2,1H3,(H,25,26)(H,27,28)	YQPHTLSGFSVOOM-UHFFFAOYSA-N	CCCCCCCCCCCCCCCCCCCCCC(=O)NCC(O)=O	2-docosanamidoacetic acid	C24H47NO3	397.635	8.53	-6.78	6.620E-05 g/L	7.82	4.05	-0.95	22	N-acyl-alpha amino acids	Chemical entities	Organic compounds	Organic acids and derivatives	Carboxylic acids and derivatives	InChI=1S/C24H47NO3/c1-2-3-4-5-6-7-8-9-10-11-12-13-14-15-16-17-18-19-20-21-23(26)25-22-24(27)28/h2-22H2,1H3,(H,25,26)(H,27,28)	C24H47NO3	397.356	4.09	8.64	83.71	3.07	0	215.4	221.6	200.1	253.302	253.843	253.512	Yes
HMDB13227	InChI=1S/C10H16O4/c11-9(12)7-5-3-1-2-4-6-8-10(13)14/h1-2H,3-8H2,(H,11,12)(H,13,14)/b2-1-	WAGQZQAZCIOEDU-UPHRSURJSA-N	OC(=O)CCC\C=C/CCCC(O)=O	(5Z)-dec-5-enedioic acid	C10H16O4	200.232	1.79	-2.16	1.4 g/L	1.91	4.65		8	Medium-chain fatty acids	Chemical entities	Organic compounds	Lipids and lipid-like molecules	Fatty Acyls	InChI=1S/C10H16O4/c11-9(12)7-5-3-1-2-4-6-8-10(13)14/h1-2H,3-8H2,(H,11,12)(H,13,14)/b2-1-	C10H16O4	200.105	4.65	1.91	32.37	2.92	0	146.5	153.4	145			161.24	Yes
HMDB13233	InChI=1S/C5H6O4/c6-3-4(7)1-2-5(8)9/h3H,1-2H2,(H,8,9)	YHUFRVYVNKGICT-UHFFFAOYSA-N	OC(=O)CCC(=O)C=O	4,5-dioxopentanoic acid	C5H6O4	130.099	-0.41	-0.35	58.7 g/L	0.021	3.83	-8.2	4	Gamma-keto acids and derivatives	Chemical entities	Organic compounds	Organic acids and derivatives	Keto acids and derivatives	InChI=1S/C5H6O4/c6-3-4(7)1-2-5(8)9/h3H,1-2H2,(H,8,9)	C5H6O4	130.027	3.83	0.02	17.42	3.06	0	132	139	120.4	127.466	126.02	126.115	Yes
HMDB13243	InChI=1S/C15H22N2O3/c1-10(2)8-12(16)14(18)17-13(15(19)20)9-11-6-4-3-5-7-11/h3-7,10,12-13H,8-9,16H2,1-2H3,(H,17,18)(H,19,20)	KFKWRHQBZQICHA-UHFFFAOYSA-N	CC(C)CC(N)C(=O)NC(CC1=CC=CC=C1)C(O)=O	2-(2-amino-4-methylpentanamido)-3-phenylpropanoic acid	C15H22N2O3	278.347	-0.62	-3.13	0.21 g/L	-0.47	3.95	8.43	7	Dipeptides	Chemical entities	Organic compounds	Organic acids and derivatives	Carboxylic acids and derivatives	InChI=1/C15H22N2O3/c1-10(2)8-12(16)14(18)17-13(15(19)20)9-11-6-4-3-5-7-11/h3-7,10,12-13H,8-9,16H2,1-2H3,(H,17,18)(H,19,20)	C15H22N2O3	278.163	3.63	0.15	62.09	2.44	0.142857	163.5	167.5	165.4	174.258	173.958	174.296	Yes
HMDB13245	InChI=1S/C10H11NO3/c1-7-3-2-4-8(5-7)10(14)11-6-9(12)13/h2-5H,6H2,1H3,(H,11,14)(H,12,13)	YKAKNMHEIJUKEX-UHFFFAOYSA-N	CC1=CC(=CC=C1)C(=O)NCC(O)=O	2-[(3-methylphenyl)formamido]acetic acid	C10H11NO3	193.199	0.69	-2.54	0.56 g/L	1.04	3.74	-1.2	3	N-acyl-alpha amino acids	Chemical entities	Organic compounds	Organic acids and derivatives	Carboxylic acids and derivatives	InChI=1S/C10H11NO3/c1-7-3-2-4-8(5-7)10(14)11-6-9(12)13/h2-5H,6H2,1H3,(H,11,14)(H,12,13)	C10H11NO3	193.074	3.86	1.75	36.67	2.25	0.24	141.3	148	143.5	149.214	148.792	148.91	Yes
HMDB13246	InChI=1S/C19H37NO3/c1-2-3-4-5-6-7-8-9-10-11-12-13-14-15-16-18(21)20-17-19(22)23/h2-17H2,1H3,(H,20,21)(H,22,23)	AEKJBHKVBQSNGN-UHFFFAOYSA-N	CCCCCCCCCCCCCCCCC(=O)NCC(O)=O	2-heptadecanamidoacetic acid	C19H37NO3	327.502	6.72	-5.89	4.230E-04 g/L	5.6	4.05	-0.95	17	N-acyl-alpha amino acids	Chemical entities	Organic compounds	Organic acids and derivatives	Carboxylic acids and derivatives	InChI=1S/C19H37NO3/c1-2-3-4-5-6-7-8-9-10-11-12-13-14-15-16-18(21)20-17-19(22)23/h2-17H2,1H3,(H,20,21)(H,22,23)	C19H37NO3	327.277	4.09	6.42	64.57	3.07	0	196.2	203	180.8	219.612	218.833	219.504	Yes
HMDB13247	InChI=1S/C12H14O4/c1-2-3-8-16-12(15)10-7-5-4-6-9(10)11(13)14/h4-7H,2-3,8H2,1H3,(H,13,14)	YZBOVSFWWNVKRJ-UHFFFAOYSA-N	CCCCOC(=O)C1=CC=CC=C1C(O)=O	2-(butoxycarbonyl)benzoic acid	C12H14O4	222.237	2.48	-2.54	0.64 g/L	2.96	3.08	-7	6	Benzoic acid esters	Chemical entities	Organic compounds	Benzenoids	Benzene and substituted derivatives	InChI=1S/C12H14O4/c1-2-3-8-16-12(15)10-7-5-4-6-9(10)11(13)14/h4-7H,2-3,8H2,1H3,(H,13,14)	C12H14O4	222.089	3.08	2.96	45.09	2.4	0.2	153	160.8	154.9	155.505	154.714	155.698	Yes
HMDB13248	InChI=1S/C16H22O4/c1-3-5-8-12(4-2)11-20-16(19)14-10-7-6-9-13(14)15(17)18/h6-7,9-10,12H,3-5,8,11H2,1-2H3,(H,17,18)	DJDSLBVSSOQSLW-UHFFFAOYSA-N	CCCCC(CC)COC(=O)C1=CC=CC=C1C(O)=O	2-{[(2-ethylhexyl)oxy]carbonyl}benzoic acid	C16H22O4	278.344	4.36	-4.32	0.013 g/L	4.66	3.08	-7	9	Benzoic acid esters	Chemical entities	Organic compounds	Benzenoids	Benzene and substituted derivatives	InChI=1/C16H22O4/c1-3-5-8-12(4-2)11-20-16(19)14-10-7-6-9-13(14)15(17)18/h6-7,9-10,12H,3-5,8,11H2,1-2H3,(H,17,18)	C16H22O4	278.152	3.08	4.66	61.81	2.41	0.142857	174.3	182.2	171.2	172.975	173.983	173.218	Yes
HMDB13250	InChI=1S/C16H31NO3/c1-2-3-4-5-6-7-8-9-10-11-12-13-15(18)17-14-16(19)20/h2-14H2,1H3,(H,17,18)(H,19,20)	DYUGTPXLDJQBRB-UHFFFAOYSA-N	CCCCCCCCCCCCCC(=O)NCC(O)=O	2-tetradecanamidoacetic acid	C16H31NO3	285.422	4.98	-4.99	0.0029 g/L	4.26	4.05	-0.95	14	N-acyl-alpha amino acids	Chemical entities	Organic compounds	Organic acids and derivatives	Carboxylic acids and derivatives	InChI=1S/C16H31NO3/c1-2-3-4-5-6-7-8-9-10-11-12-13-15(18)17-14-16(19)20/h2-14H2,1H3,(H,17,18)(H,19,20)	C16H31NO3	285.23	4.09	5.08	53.59	3.09	0	178.6	185.6	171.2	199.853	199.076	199.756	Yes
HMDB13267	InChI=1S/C12H23NO3/c1-2-3-4-5-6-7-8-9-11(14)13-10-12(15)16/h2-10H2,1H3,(H,13,14)(H,15,16)	WRRYZYASRAUROW-UHFFFAOYSA-N	CCCCCCCCCC(=O)NCC(O)=O	2-decanamidoacetic acid	C12H23NO3	229.316	3.03	-3.15	0.16 g/L	2.48	4.05	-0.95	10	N-acyl-alpha amino acids	Chemical entities	Organic compounds	Organic acids and derivatives	Carboxylic acids and derivatives	InChI=1S/C12H23NO3/c1-2-3-4-5-6-7-8-9-11(14)13-10-12(15)16/h2-10H2,1H3,(H,13,14)(H,15,16)	C12H23NO3	229.168	4.09	3.3	39.61	3.12	0	156.4	163.4	157.9	172.582	171.889	172.032	Yes
HMDB13272	InChI=1S/C14H27NO3/c1-2-3-4-5-6-7-8-9-10-11-13(16)15-12-14(17)18/h2-12H2,1H3,(H,15,16)(H,17,18)	JWGGSJFIGIGFSQ-UHFFFAOYSA-N	CCCCCCCCCCCC(=O)NCC(O)=O	2-dodecanamidoacetic acid	C14H27NO3	257.369	4	-4.11	0.02 g/L	3.37	4.05	-0.95	12	N-acyl-alpha amino acids	Chemical entities	Organic compounds	Organic acids and derivatives	Carboxylic acids and derivatives	InChI=1S/C14H27NO3/c1-2-3-4-5-6-7-8-9-10-11-13(16)15-12-14(17)18/h2-12H2,1H3,(H,15,16)(H,17,18)	C14H27NO3	257.199	4.09	4.19	46.5	3.1	0	166.8	173.8	164.9	186.223	185.498	185.757	Yes
HMDB13279	InChI=1S/C11H21NO3/c1-2-3-4-5-6-7-8-10(13)12-9-11(14)15/h2-9H2,1H3,(H,12,13)(H,14,15)	JXDFEUKNHBHUCP-UHFFFAOYSA-N	CCCCCCCCC(=O)NCC(O)=O	2-nonanamidoacetic acid	C11H21NO3	215.289	2.58	-2.68	0.46 g/L	2.04	4.05	-0.95	9	N-acyl-alpha amino acids	Chemical entities	Organic compounds	Organic acids and derivatives	Carboxylic acids and derivatives	InChI=1S/C11H21NO3/c1-2-3-4-5-6-7-8-10(13)12-9-11(14)15/h2-9H2,1H3,(H,12,13)(H,14,15)	C11H21NO3	215.152	4.1	2.74	36.26	3.13	0	151.8	158.9	153.9	165.954	165.283	165.54	Yes
HMDB13286	InChI=1S/C13H25NO3/c1-2-3-4-5-6-7-8-9-10-12(15)14-11-13(16)17/h2-11H2,1H3,(H,14,15)(H,16,17)	HEUQYIQQCNOXOG-UHFFFAOYSA-N	CCCCCCCCCCC(=O)NCC(O)=O	2-undecanamidoacetic acid	C13H25NO3	243.343	3.48	-3.61	0.06 g/L	2.93	4.05	-0.95	11	N-acyl-alpha amino acids	Chemical entities	Organic compounds	Organic acids and derivatives	Carboxylic acids and derivatives	InChI=1S/C13H25NO3/c1-2-3-4-5-6-7-8-9-10-12(15)14-11-13(16)17/h2-11H2,1H3,(H,14,15)(H,16,17)	C13H25NO3	243.183	4.09	3.75	43.03	3.11	0	161.3	168.3	161.6	179.729	178.698	179.268	Yes
HMDB13292	InChI=1S/C10H11NO3/c1-7-2-4-8(5-3-7)10(14)11-6-9(12)13/h2-5H,6H2,1H3,(H,11,14)(H,12,13)	NRSCPTLHWVWLLH-UHFFFAOYSA-N	CC1=CC=C(C=C1)C(=O)NCC(O)=O	2-[(4-methylphenyl)formamido]acetic acid	C10H11NO3	193.199	0.7	-2.57	0.52 g/L	1.04	3.74	-1.4	3	Hippuric acids	Chemical entities	Organic compounds	Benzenoids	Benzene and substituted derivatives	InChI=1S/C10H11NO3/c1-7-2-4-8(5-3-7)10(14)11-6-9(12)13/h2-5H,6H2,1H3,(H,11,14)(H,12,13)	C10H11NO3	193.074	3.74	1.04	36.49	2.2	0.24	141.4	148.1	143.7	154.291	154.033	154.089	Yes
HMDB13297	InChI=1S/C27H53NO3/c1-2-3-4-5-6-7-8-9-10-11-12-13-14-15-16-17-18-19-20-21-22-23-24-26(29)28-25-27(30)31/h2-25H2,1H3,(H,28,29)(H,30,31)	VUYRTQJMRATAFS-UHFFFAOYSA-N	CCCCCCCCCCCCCCCCCCCCCCCCC(=O)NCC(O)=O	2-pentacosanamidoacetic acid	C27H53NO3	439.715	9.25	-7.12	3.310E-05 g/L	9.15	4.05	-0.95	25	N-acyl-alpha amino acids	Chemical entities	Organic compounds	Organic acids and derivatives	Carboxylic acids and derivatives	InChI=1S/C27H53NO3/c1-2-3-4-5-6-7-8-9-10-11-12-13-14-15-16-17-18-19-20-21-22-23-24-26(29)28-25-27(30)31/h2-25H2,1H3,(H,28,29)(H,30,31)	C27H53NO3	439.403	4.09	9.97	95.61	3.06	0	221.9	227.7	213.1	272.954	272.986	273.037	Yes
HMDB13299	InChI=1S/C15H32O/c1-2-3-4-5-6-7-8-9-10-11-12-13-14-15-16/h16H,2-15H2,1H3	REIUXOLGHVXAEO-UHFFFAOYSA-N	CCCCCCCCCCCCCCCO	pentadecan-1-ol	C15H32O	228.414	6.6	-6.04	2.080E-04 g/L	5.7	16.84	-2	13	Long-chain fatty alcohols	Organic compounds	Lipids and lipid-like molecules	Fatty Acyls	Fatty alcohols	InChI=1S/C15H32O/c1-2-3-4-5-6-7-8-9-10-11-12-13-14-15-16/h16H,2-15H2,1H3	C15H32O	228.245	16.84	5.7	38.09	2.83	0	167	174	157.6	183.206	182.061	182.108	Yes
HMDB13300	InChI=1S/C17H33NO3/c1-2-3-4-5-6-7-8-9-10-11-12-13-14-16(19)18-15-17(20)21/h2-15H2,1H3,(H,18,19)(H,20,21)	GFPGAMQTXLSWHM-UHFFFAOYSA-N	CCCCCCCCCCCCCCC(=O)NCC(O)=O	2-pentadecanamidoacetic acid	C17H33NO3	299.449	5.64	-5.31	0.0014 g/L	4.71	4.05	-0.95	15	N-acyl-alpha amino acids	Chemical entities	Organic compounds	Organic acids and derivatives	Carboxylic acids and derivatives	InChI=1S/C17H33NO3/c1-2-3-4-5-6-7-8-9-10-11-12-13-14-16(19)18-15-17(20)21/h2-15H2,1H3,(H,18,19)(H,20,21)	C17H33NO3	299.246	4.09	5.53	57.2	3.08	0	184.9	191.8	174.3	206.848	205.376	206.319	Yes
HMDB13302	InChI=1S/C18H20N2O3/c19-15(11-13-7-3-1-4-8-13)17(21)20-16(18(22)23)12-14-9-5-2-6-10-14/h1-10,15-16H,11-12,19H2,(H,20,21)(H,22,23)	GKZIWHRNKRBEOH-UHFFFAOYSA-N	NC(CC1=CC=CC=C1)C(=O)NC(CC1=CC=CC=C1)C(O)=O	2-(2-amino-3-phenylpropanamido)-3-phenylpropanoic acid	C18H20N2O3	312.363	-0.27	-3.86	0.043 g/L	-0.067	3.78	8.01	7	Dipeptides	Chemical entities	Organic compounds	Organic acids and derivatives	Carboxylic acids and derivatives	InChI=1/C18H20N2O3/c19-15(11-13-7-3-1-4-8-13)17(21)20-16(18(22)23)12-14-9-5-2-6-10-14/h1-10,15-16H,11-12,19H2,(H,20,21)(H,22,23)	C18H20N2O3	312.147	3.47	0.54	76.75	1.77	0.272727	167.6	171.5	171.4	184.968	184.607	184.895	Yes
HMDB13303	InChI=1S/C21H41NO3/c1-16(2)9-6-10-17(3)11-7-12-18(4)13-8-14-19(5)21(25)22-15-20(23)24/h16-19H,6-15H2,1-5H3,(H,22,25)(H,23,24)	ILSMDNVBZYGMDG-UHFFFAOYSA-N	CC(C)CCCC(C)CCCC(C)CCCC(C)C(=O)NCC(O)=O	2-(2,6,10,14-tetramethylpentadecanamido)acetic acid	C21H41NO3	355.555	6.08	-5.74	6.540E-04 g/L	6.11	3.96	-0.72	15	Acyclic diterpenoids	Chemical entities	Organic compounds	Lipids and lipid-like molecules	Prenol lipids	InChI=1/C21H41NO3/c1-16(2)9-6-10-17(3)11-7-12-18(4)13-8-14-19(5)21(25)22-15-20(23)24/h16-19H,6-15H2,1-5H3,(H,22,25)(H,23,24)	C21H41NO3	355.309	4.02	6.83	77.26	3.64	0	200.2	206.9	190.6	201.563	201.33	201.526	Yes
HMDB13308	InChI=1S/C20H39NO3/c1-2-3-4-5-6-7-8-9-10-11-12-13-14-15-16-17-19(22)21-18-20(23)24/h2-18H2,1H3,(H,21,22)(H,23,24)	UEYROBDNFIWNST-UHFFFAOYSA-N	CCCCCCCCCCCCCCCCCC(=O)NCC(O)=O	2-octadecanamidoacetic acid	C20H39NO3	341.529	7.1	-6.1	2.690E-04 g/L	6.04	4.05	-0.95	18	N-acyl-alpha amino acids	Chemical entities	Organic compounds	Organic acids and derivatives	Carboxylic acids and derivatives	InChI=1S/C20H39NO3/c1-2-3-4-5-6-7-8-9-10-11-12-13-14-15-16-17-19(22)21-18-20(23)24/h2-18H2,1H3,(H,21,22)(H,23,24)	C20H39NO3	341.293	4.09	6.86	68.32	3.07	0	201	207.7	184.4	226.704	225.636	226.294	Yes
HMDB13310	InChI=1S/C26H51NO3/c1-2-3-4-5-6-7-8-9-10-11-12-13-14-15-16-17-18-19-20-21-22-23-25(28)27-24-26(29)30/h2-24H2,1H3,(H,27,28)(H,29,30)	ALGJSAHUUYIAIZ-UHFFFAOYSA-N	CCCCCCCCCCCCCCCCCCCCCCCC(=O)NCC(O)=O	2-tetracosanamidoacetic acid	C26H51NO3	425.688	9.06	-7.01	4.120E-05 g/L	8.71	4.05	-0.95	24	N-acyl-alpha amino acids	Chemical entities	Organic compounds	Organic acids and derivatives	Carboxylic acids and derivatives	InChI=1S/C26H51NO3/c1-2-3-4-5-6-7-8-9-10-11-12-13-14-15-16-17-18-19-20-21-22-23-25(28)27-24-26(29)30/h2-24H2,1H3,(H,27,28)(H,29,30)	C26H51NO3	425.387	4.09	9.53	91.61	3.06	0	220	225.9	208.7	267.142	266.869	266.184	Yes
HMDB13311	InChI=1S/C6H8O4/c7-5(8)3-1-2-4-6(9)10/h1,3H,2,4H2,(H,7,8)(H,9,10)/b3-1+	HSBSUGYTMJWPAX-HNQUOIGGSA-N	OC(=O)CC\C=C\C(O)=O	(2E)-hex-2-enedioic acid	C6H8O4	144.125	0.32	-1.18	9.54 g/L	0.49	3.89		4	Medium-chain fatty acids	Chemical entities	Organic compounds	Lipids and lipid-like molecules	Fatty Acyls	InChI=1S/C6H8O4/c7-5(8)3-1-2-4-6(9)10/h1,3H,2,4H2,(H,7,8)(H,9,10)/b3-1+	C6H8O4	144.042	3.89	0.49	20.07	2.91	0	131.3	138.1	125.2			132.05	Yes
HMDB13312	InChI=1S/C8H12O4/c9-7(10)5-3-1-2-4-6-8(11)12/h1,3H,2,4-6H2,(H,9,10)(H,11,12)/b3-1+	QWWZNXBOJLOHGI-HNQUOIGGSA-N	OC(=O)CCC\C=C\CC(O)=O	(3E)-oct-3-enedioic acid	C8H12O4	172.179	1.01	-1.75	3.04 g/L	1.02	4.05		6	Medium-chain fatty acids	Chemical entities	Organic compounds	Lipids and lipid-like molecules	Fatty Acyls	InChI=1S/C8H12O4/c9-7(10)5-3-1-2-4-6-8(11)12/h1,3H,2,4-6H2,(H,9,10)(H,11,12)/b3-1+	C8H12O4	172.074	4.05	1.02	26.06	2.91	0	143	148.4	135.6			145.673	Yes
HMDB13314	InChI=1S/C25H49NO3/c1-2-3-4-5-6-7-8-9-10-11-12-13-14-15-16-17-18-19-20-21-22-24(27)26-23-25(28)29/h2-23H2,1H3,(H,26,27)(H,28,29)	RDUKYODUVJPRLK-UHFFFAOYSA-N	CCCCCCCCCCCCCCCCCCCCCCC(=O)NCC(O)=O	2-tricosanamidoacetic acid	C25H49NO3	411.661	8.82	-6.9	5.140E-05 g/L	8.26	4.05	-0.95	23	N-acyl-alpha amino acids	Chemical entities	Organic compounds	Organic acids and derivatives	Carboxylic acids and derivatives	InChI=1S/C25H49NO3/c1-2-3-4-5-6-7-8-9-10-11-12-13-14-15-16-17-18-19-20-21-22-24(27)26-23-25(28)29/h2-23H2,1H3,(H,26,27)(H,28,29)	C25H49NO3	411.371	4.09	9.08	87.64	3.06	0	217.9	223.9	204.3	260.054	259.771	261.113	Yes
HMDB13316	InChI=1S/C13H28O/c1-2-3-4-5-6-7-8-9-10-11-12-13-14/h14H,2-13H2,1H3	XFRVVPUIAFSTFO-UHFFFAOYSA-N	CCCCCCCCCCCCCO	tridecan-1-ol	C13H28O	200.361	5.71	-5.26	0.0011 g/L	4.81	16.84	-2	11	Long-chain fatty alcohols	Chemical entities	Organic compounds	Lipids and lipid-like molecules	Fatty Acyls	InChI=1S/C13H28O/c1-2-3-4-5-6-7-8-9-10-11-12-13-14/h14H,2-13H2,1H3	C13H28O	200.214	16.84	4.81	31.52	2.78	0	154.8	162.1	150.6	169.492	168.505	168.681	Yes
HMDB13317	InChI=1S/C15H29NO3/c1-2-3-4-5-6-7-8-9-10-11-12-14(17)16-13-15(18)19/h2-13H2,1H3,(H,16,17)(H,18,19)	BTHNNPTZHGZNAO-UHFFFAOYSA-N	CCCCCCCCCCCCC(=O)NCC(O)=O	2-tridecanamidoacetic acid	C15H29NO3	271.396	4.56	-4.48	0.0091 g/L	3.82	4.05	-0.95	13	N-acyl-alpha amino acids	Chemical entities	Organic compounds	Organic acids and derivatives	Carboxylic acids and derivatives	InChI=1S/C15H29NO3/c1-2-3-4-5-6-7-8-9-10-11-12-14(17)16-13-15(18)19/h2-13H2,1H3,(H,16,17)(H,18,19)	C15H29NO3	271.215	4.09	4.64	50.02	3.09	0	172.7	179.7	168.2	192.889	191.616	193.151	Yes
HMDB13326	InChI=1S/C19H35NO4/c1-5-6-7-8-9-10-11-12-13-14-19(23)24-17(20(2,3)4)15-16-18(21)22/h13-14,17H,5-12,15-16H2,1-4H3/t17-/m0/s1	JEOZLTJHDSKQIT-KRWDZBQOSA-N	CCCCCCCCCC=CC(=O)O[C@@H](CCC([O-])=O)[N+](C)(C)C	(4S)-4-(dodec-2-enoyloxy)-4-(trimethylazaniumyl)butanoate	C19H35NO4	341.486	0.16	-7.07	3.350E-05 g/L	0.81	4.13	-6.9	15	Fatty acid esters	Organic compounds	Lipids and lipid-like molecules	Fatty Acyls	Fatty acid esters	InChI=1S/C19H35NO4/c1-5-6-7-8-9-10-11-12-13-14-19(23)24-17(20(2,3)4)15-16-18(21)22/h13-14,17H,5-12,15-16H2,1-4H3/p+1/b14-13+/t17-/m0/s1	C19H36NO4	342.264	4.13	0.81	74.08	3.78	0	180.7	186.1	190.3	215.584	215.487	215.098	Yes
HMDB13329	InChI=1S/C21H39NO4/c1-5-6-7-8-9-10-11-12-13-14-15-16-21(25)26-19(22(2,3)4)17-18-20(23)24/h15-16,19H,5-14,17-18H2,1-4H3/b16-15+/t19-/m0/s1	VDPVQRIJJXMKLV-VVLLFNJHSA-N	CCCCCCCCCCC\C=C\C(=O)O[C@H]([N+](C)(C)C)CCC([O-])=O	(4S)-4-[(2E)-tetradec-2-enoyloxy]-4-(trimethylazaniumyl)butanoate	C21H39NO4	369.539	0.84	-7.49	1.370E-05 g/L	1.7	4.13	-6.9	17	Fatty acid esters	Chemical entities	Organic compounds	Lipids and lipid-like molecules	Fatty Acyls	InChI=1S/C21H39NO4/c1-5-6-7-8-9-10-11-12-13-14-15-16-21(25)26-19(22(2,3)4)17-18-20(23)24/h15-16,19H,5-14,17-18H2,1-4H3/p+1/b16-15+/t19-/m0/s1	C21H40NO4	370.296	4.13	1.7	81.87	3.69	0	195.2	200.6	196.9	229.825	228.141	227.574	Yes
HMDB13331	InChI=1S/C21H37NO4/c1-5-6-7-8-9-10-11-12-13-14-15-16-21(25)26-19(22(2,3)4)17-18-20(23)24/h12-15,19H,5-11,16-18H2,1-4H3/b13-12+,15-14+/t19-/m0/s1	HXOGMKPCIDSSKJ-NKBLVAAJSA-N	CCCCCCCC\C=C\C=C\CC(=O)O[C@H]([N+](C)(C)C)CCC([O-])=O	(4S)-4-[(3E,5E)-tetradeca-3,5-dienoyloxy]-4-(trimethylazaniumyl)butanoate	C21H37NO4	367.523	0.25	-7.21	2.620E-05 g/L	0.75	4.17	-7.2	16	Fatty acid esters	Chemical entities	Organic compounds	Lipids and lipid-like molecules	Fatty Acyls	InChI=1S/C21H37NO4/c1-5-6-7-8-9-10-11-12-13-14-15-16-21(25)26-19(22(2,3)4)17-18-20(23)24/h12-15,19H,5-11,16-18H2,1-4H3/p+1/b13-12+,15-14+/t19-/m0/s1	C21H38NO4	368.28	4.17	0.75	81.87	3.69	0	188	193.2	196.7	229.954	229.967	228.77	Yes
HMDB13334	InChI=1S/C23H41NO4/c1-5-6-7-8-9-10-11-12-13-14-15-16-17-18-23(27)28-21(24(2,3)4)19-20-22(25)26/h7-8,10-11,21H,5-6,9,12-20H2,1-4H3/b8-7-,11-10-/t21-/m0/s1	AHZCIODFJPNPKS-XBDLETADSA-N	CCC\C=C/C\C=C/CCCCCCCC(=O)O[C@H]([N+](C)(C)C)CCC([O-])=O	(4S)-4-[(9Z,12Z)-hexadeca-9,12-dienoyloxy]-4-(trimethylazaniumyl)butanoate	C23H41NO4	395.576	0.54	-7.46	1.550E-05 g/L	1.64	4.17	-7.2	18	Fatty acid esters	Chemical entities	Organic compounds	Lipids and lipid-like molecules	Fatty Acyls	InChI=1S/C23H41NO4/c1-5-6-7-8-9-10-11-12-13-14-15-16-17-18-23(27)28-21(24(2,3)4)19-20-22(25)26/h7-8,10-11,21H,5-6,9,12-20H2,1-4H3/p+1/b8-7-,11-10-/t21-/m0/s1	C23H42NO4	396.311	4.17	1.64	89.78	3.61	0	200	205.1	202.3	241.155	241.126	240.086	Yes
HMDB13338	InChI=1S/C25H47NO4/c1-5-6-7-8-9-10-11-12-13-14-15-16-17-18-19-20-25(29)30-23(26(2,3)4)21-22-24(27)28/h10-11,23H,5-9,12-22H2,1-4H3/b11-10-/t23-/m0/s1	HITOYGLMAFIRNI-JCKUYFFHSA-N	CCCCCC\C=C/CCCCCCCCCC(=O)O[C@H]([N+](C)(C)C)CCC([O-])=O	(4S)-4-[(11Z)-octadec-11-enoyloxy]-4-(trimethylazaniumyl)butanoate	C25H47NO4	425.645	1.72	-7.87	6.530E-06 g/L	2.89	4.17	-7.2	21	Fatty acid esters	Chemical entities	Organic compounds	Lipids and lipid-like molecules	Fatty Acyls	InChI=1S/C25H47NO4/c1-5-6-7-8-9-10-11-12-13-14-15-16-17-18-19-20-25(29)30-23(26(2,3)4)21-22-24(27)28/h10-11,23H,5-9,12-22H2,1-4H3/p+1/b11-10-/t23-/m0/s1	C25H48NO4	426.358	4.17	2.89	97.81	3.54	0	216.6	221.8	208.8	253.516	252.818	252.219	Yes
HMDB13622	InChI=1S/C19H36O2/c1-2-3-4-5-6-7-8-9-10-11-12-13-14-15-16-17-18-19(20)21/h9-10H,2-8,11-18H2,1H3,(H,20,21)/b10-9-	BBOWBNGUEWHNQZ-KTKRTIGZSA-N	CCCCCCCC\C=C/CCCCCCCCC(O)=O	(10Z)-nonadec-10-enoic acid	C19H36O2	296.488	8.06	-6.59	7.570E-05 g/L	7.23	5.02		16	Long-chain fatty acids	Chemical entities	Organic compounds	Lipids and lipid-like molecules	Fatty Acyls	InChI=1S/C19H36O2/c1-2-3-4-5-6-7-8-9-10-11-12-13-14-15-16-17-18-19(20)21/h9-10H,2-8,11-18H2,1H3,(H,20,21)/b10-9-	C19H36O2	296.272	5.02	7.23	56	2.93	0	190.2	197.6	177.8			214.213	Yes
HMDB13623	InChI=1S/C18H30O4/c1-2-3-7-11-16-17(22-16)14-13-15(19)10-8-5-4-6-9-12-18(20)21/h13-14,16-17H,2-12H2,1H3,(H,20,21)/b14-13+	RCMABBHQYMBYKV-BUHFOSPRSA-N	CCCCCC1OC1\C=C\C(=O)CCCCCCCC(O)=O	(10E)-9-oxo-11-(3-pentyloxiran-2-yl)undec-10-enoic acid	C18H30O4	310.428	4.37	-4.82	0.0046 g/L	4.82	4.61	-4.2	14	Long-chain fatty acids	Chemical entities	Organic compounds	Lipids and lipid-like molecules	Fatty Acyls	InChI=1/C18H30O4/c1-2-3-7-11-16-17(22-16)14-13-15(19)10-8-5-4-6-9-12-18(20)21/h13-14,16-17H,2-12H2,1H3,(H,20,21)	C18H30O4	310.214	4.61	4.82	63.27	1.83	0.0576923	190	197.4	178.7	211.643	211.169	210.352	Yes
HMDB13625	InChI=1S/C22H39NO2/c1-2-3-4-5-6-7-8-9-10-11-12-13-14-15-16-17-18-19-22(25)23-20-21-24/h6-7,9-10,12-13,24H,2-5,8,11,14-21H2,1H3,(H,23,25)/b7-6-,10-9-,13-12-	ULQWKETUACYZLI-QNEBEIHSSA-N	CCCCC\C=C/C\C=C/C\C=C/CCCCCCC(=O)NCCO	(8Z,11Z,14Z)-N-(2-hydroxyethyl)icosa-8,11,14-trienamide	C22H39NO2	349.551	6.28	-6.17	2.340E-04 g/L	5.68	15.45	-0.33	17	N-acylethanolamines	Chemical entities	Organic compounds	Organic nitrogen compounds	Organonitrogen compounds	InChI=1S/C22H39NO2/c1-2-3-4-5-6-7-8-9-10-11-12-13-14-15-16-17-18-19-22(25)23-20-21-24/h6-7,9-10,12-13,24H,2-5,8,11,14-21H2,1H3,(H,23,25)/b7-6-,10-9-,13-12-	C22H39NO2	349.298	6.42	6.5	71.5	3.03	0	194.9	201.2	185.3	238.503	236.262	237.867	Yes
HMDB13626	InChI=1S/C24H41NO2/c1-2-3-4-5-6-7-8-9-10-11-12-13-14-15-16-17-18-19-20-21-24(27)25-22-23-26/h6-7,9-10,12-13,15-16,26H,2-5,8,11,14,17-23H2,1H3,(H,25,27)/b7-6-,10-9-,13-12-,16-15-	FMVHVRYFQIXOAF-DOFZRALJSA-N	CCCCC\C=C/C\C=C/C\C=C/C\C=C/CCCCCC(=O)NCCO	(7Z,10Z,13Z,16Z)-N-(2-hydroxyethyl)docosa-7,10,13,16-tetraenamide	C24H41NO2	375.588	6.58	-6.29	1.910E-04 g/L	6.2	15.46	-0.33	18	N-acylethanolamines	Chemical entities	Organic compounds	Organic nitrogen compounds	Organonitrogen compounds	InChI=1S/C24H41NO2/c1-2-3-4-5-6-7-8-9-10-11-12-13-14-15-16-17-18-19-20-21-24(27)25-22-23-26/h6-7,9-10,12-13,15-16,26H,2-5,8,11,14,17-23H2,1H3,(H,25,27)/b7-6-,10-9-,13-12-,16-15-	C24H41NO2	375.314	6.47	7.02	79.19	3.03	0	200.8	206.9	192	250.369	249.938	250.963	Yes
HMDB13630	InChI=1S/C22H37NO3/c24-20-17-15-13-11-9-7-5-3-1-2-4-6-8-10-12-14-16-18-22(26)23-19-21-25/h1,3-4,6-7,9-10,12,24-25H,2,5,8,11,13-21H2,(H,23,26)/b3-1-,6-4-,9-7-,12-10-	QRMZDMUHHZLRMH-DTLRTWKJSA-N	OCCCCC\C=C/C\C=C/C\C=C/C\C=C/CCCC(=O)NCCO	(5Z,8Z,11Z,14Z)-20-hydroxy-N-(2-hydroxyethyl)icosa-5,8,11,14-tetraenamide	C22H37NO3	363.534	4.88	-5.11	0.0028 g/L	3.88	15.44	-0.33	17	N-acylethanolamines	Chemical entities	Organic compounds	Organic nitrogen compounds	Organonitrogen compounds	InChI=1S/C22H37NO3/c24-20-17-15-13-11-9-7-5-3-1-2-4-6-8-10-12-14-16-18-22(26)23-19-21-25/h1,3-4,6-7,9-10,12,24-25H,2,5,8,11,13-21H2,(H,23,26)/b3-1-,6-4-,9-7-,12-10-	C22H37NO3	363.277	6.37	4.7	75.33	3.03	0	197.2	203.2	188.9	227.359	226.857	227.368	Yes
HMDB13631	InChI=1S/C20H37NO3/c1-2-3-4-5-6-7-8-9-10-11-12-13-14-15-16-17-19(22)21-18-20(23)24/h9-10H,2-8,11-18H2,1H3,(H,21,22)(H,23,24)/b10-9-	HPFXACZRFJDURI-KTKRTIGZSA-N	CCCCCCCC\C=C/CCCCCCCC(=O)NCC(O)=O	2-[(9Z)-octadec-9-enamido]acetic acid	C20H37NO3	339.513	6.68	-6.14	2.470E-04 g/L	5.68	4.05	-0.95	17	N-acyl-alpha amino acids	Chemical entities	Organic compounds	Organic acids and derivatives	Carboxylic acids and derivatives	InChI=1S/C20H37NO3/c1-2-3-4-5-6-7-8-9-10-11-12-13-14-15-16-17-19(22)21-18-20(23)24/h9-10H,2-8,11-18H2,1H3,(H,21,22)(H,23,24)/b10-9-	C20H37NO3	339.277	4.09	6.4	68.32	3.07	0	197.7	204.4	183.9	226.557	225.448	227.216	Yes
HMDB13633	InChI=1S/C20H30O3/c1-2-3-4-5-10-13-16-19(21)17-14-11-8-6-7-9-12-15-18-20(22)23/h7-11,13-14,17H,2-6,12,15-16,18H2,1H3,(H,22,23)/b9-7-,11-8-,13-10-,17-14+	GURBRQGDZZKITB-VXBMJZGYSA-N	CCCCC\C=C/CC(=O)\C=C\C=C/C\C=C/CCCC(O)=O	(5Z,8Z,10E,14Z)-12-oxoicosa-5,8,10,14-tetraenoic acid	C20H30O3	318.45	5.79	-5.62	7.590E-04 g/L	5.77	4.89	-4.7	14	Long-chain fatty acids	Chemical entities	Organic compounds	Lipids and lipid-like molecules	Fatty Acyls	InChI=1S/C20H30O3/c1-2-3-4-5-10-13-16-19(21)17-14-11-8-6-7-9-12-15-18-20(22)23/h7-9,11,13-14,16-17H,2-6,10,12,15,18H2,1H3,(H,22,23)/b9-7-,11-8?,16-13?,17-14?	C20H30O3	318.219	4.89	6.13	64.74	3.13	0	187	194.5	182.3	229.038	228.822	229.145	Yes
HMDB13636	InChI=1S/C14H6N2O8/c17-10-4-2-6(14(23)24)15-8(4)7-3(12(19)20)1-5(13(21)22)16-9(7)11(10)18/h1-2,15H,(H,19,20)(H,21,22)(H,23,24)	MMXZSJMASHPLLR-UHFFFAOYSA-N	OC(=O)C1=CC2=C(N1)C1=C(N=C(C=C1C(O)=O)C(O)=O)C(=O)C2=O	4,5-dioxo-1H,4H,5H-pyrrolo[2,3-f]quinoline-2,7,9-tricarboxylic acid	C14H6N2O8	330.206	0.46	-3.53	0.097 g/L	0.37	3.05	-3.3	3	Pyrroloquinoline quinones	Organic compounds	Organoheterocyclic compounds	Quinolines and derivatives	Pyrroloquinolines	InChI=1S/C14H6N2O8/c17-10-4-2-6(14(23)24)15-8(4)7-3(12(19)20)1-5(13(21)22)16-9(7)11(10)18/h1-2,15H,(H,19,20)(H,21,22)(H,23,24)	C14H6N2O8	330.012	0.68	0.37	92.24	1.77	0.46875	173.9	178.8	166.5	188.177	188.291	186.863	Yes
HMDB13645	InChI=1S/C20H41NO2/c1-4-5-6-7-8-9-10-11-12-13-14-15-16-17-20(23)19(18-22)21(2)3/h16-17,19-20,22-23H,4-15,18H2,1-3H3/b17-16+/t19-,20+/m0/s1	YRXOQXUDKDCXME-YIVRLKKSSA-N	CCCCCCCCCCCCC\C=C\[C@@H](O)[C@H](CO)N(C)C	(2S,3R,4E)-2-(dimethylamino)octadec-4-ene-1,3-diol	C20H41NO2	327.545	5.33	-5.28	0.0017 g/L	5.38	14.1	8.91	16	1,2-aminoalcohols	Chemical entities	Organic compounds	Organic nitrogen compounds	Organonitrogen compounds	InChI=1S/C20H41NO2/c1-4-5-6-7-8-9-10-11-12-13-14-15-16-17-20(23)19(18-22)21(2)3/h16-17,19-20,22-23H,4-15,18H2,1-3H3/b17-16+/t19-,20+/m0/s1	C20H41NO2	327.314	14.1	5.38	66.63	3.27	0	195	200.3	184.8	221.884	222.352	222.379	Yes
HMDB13649	InChI=1S/C22H35NO2/c1-2-3-4-5-6-7-8-9-10-11-12-13-14-15-16-17-18-19-22(25)23-20-21-24/h3-4,6-7,9-10,12-13,15-16,24H,2,5,8,11,14,17-21H2,1H3,(H,23,25)/b4-3-,7-6-,10-9-,13-12-,16-15-	OVKKNJPJQKTXIT-JLNKQSITSA-N	CC\C=C/C\C=C/C\C=C/C\C=C/C\C=C/CCCC(=O)NCCO	(5Z,8Z,11Z,14Z,17Z)-N-(2-hydroxyethyl)icosa-5,8,11,14,17-pentaenamide	C22H35NO2	345.519	5.78	-5.49	0.0011 g/L	4.95	15.44	-0.34	15	N-acylethanolamines	Chemical entities	Organic compounds	Organic nitrogen compounds	Organonitrogen compounds	InChI=1S/C22H35NO2/c1-2-3-4-5-6-7-8-9-10-11-12-13-14-15-16-17-18-19-22(25)23-20-21-24/h3-4,6-7,9-10,12-13,15-16,24H,2,5,8,11,14,17-21H2,1H3,(H,23,25)/b4-3-,7-6-,10-9-,13-12-,16-15-	C22H35NO2	345.267	6.37	5.77	71.5	3.03	0	188.3	194.7	185.2	238.824	238.685	239.624	Yes
HMDB13650	InChI=1S/C23H39NO3/c1-2-3-4-5-6-7-8-9-10-11-12-13-14-15-16-17-18-19-23(27)24-22(20-25)21-26/h6-7,9-10,12-13,15-16,22,25-26H,2-5,8,11,14,17-21H2,1H3,(H,24,27)/b7-6-,10-9-,13-12-,16-15-	QHELXIATGZYOIB-DOFZRALJSA-N	CCCCC\C=C/C\C=C/C\C=C/C\C=C/CCCC(=O)NC(CO)CO	(5Z,8Z,11Z,14Z)-N-(1,3-dihydroxypropan-2-yl)icosa-5,8,11,14-tetraenamide	C23H39NO3	377.561	5.35	-5.22	0.0023 g/L	4.68	13.82	-0.27	17	N-acyl amines	Chemical entities	Organic compounds	Lipids and lipid-like molecules	Fatty Acyls	InChI=1S/C23H39NO3/c1-2-3-4-5-6-7-8-9-10-11-12-13-14-15-16-17-18-19-23(27)24-22(20-25)21-26/h6-7,9-10,12-13,15-16,22,25-26H,2-5,8,11,14,17-21H2,1H3,(H,24,27)/b7-6-,10-9-,13-12-,16-15-	C23H39NO3	377.293	6.08	5.5	80.8	3.14	0	199.1	205.2	191.2	247.209	247.188	248.546	Yes
HMDB13651	InChI=1S/C23H38O5/c1-2-3-12-15-21-22(28-21)16-13-10-8-6-4-5-7-9-11-14-17-23(26)27-20(18-24)19-25/h4,6-7,9-10,13,20-22,24-25H,2-3,5,8,11-12,14-19H2,1H3/b6-4-,9-7-,13-10-	LPMVKZXODWQHGJ-ILYOTBPNSA-N	CCCCCC1OC1C\C=C/C\C=C/C\C=C/CCCC(=O)OC(CO)CO	1,3-dihydroxypropan-2-yl (5Z,8Z,11Z)-13-(3-pentyloxiran-2-yl)trideca-5,8,11-trienoate	C23H38O5	394.545	4.88	-4.99	0.0041 g/L	4.47	14.28	-3	18	2-monoacylglycerols	Chemical entities	Organic compounds	Lipids and lipid-like molecules	Glycerolipids	InChI=1/C23H38O5/c1-2-3-12-15-21-22(28-21)16-13-10-8-6-4-5-7-9-11-14-17-23(26)27-20(18-24)19-25/h4,6-7,9-10,13,20-22,24-25H,2-3,5,8,11-12,14-19H2,1H3/b6-4-,9-7-,13-10-	C23H38O5	394.272	14.28	4.47	86.92	1.75	0.0454545	209.1	215.4	192.6	249.888	249.465	250.598	Yes
HMDB13652	InChI=1S/C22H37NO3/c1-2-3-4-5-9-12-15-20-21(26-20)16-13-10-7-6-8-11-14-17-22(25)23-18-19-24/h6,8-10,12-13,20-21,24H,2-5,7,11,14-19H2,1H3,(H,23,25)/b8-6-,12-9-,13-10-	TYRRSRADDAROSO-KROJNAHFSA-N	CCCCC\C=C/CC1OC1C\C=C/C\C=C/CCCC(=O)NCCO	(5Z,8Z)-N-(2-hydroxyethyl)-10-{3-[(2Z)-oct-2-en-1-yl]oxiran-2-yl}deca-5,8-dienamide	C22H37NO3	363.534	5.43	-5.61	8.840E-04 g/L	4.38	15.44	-0.34	16	N-acylethanolamines	Chemical entities	Organic compounds	Organic nitrogen compounds	Organonitrogen compounds	InChI=1/C22H37NO3/c1-2-3-4-5-9-12-15-20-21(26-20)16-13-10-7-6-8-11-14-17-22(25)23-18-19-24/h6,8-10,12-13,20-21,24H,2-5,7,11,14-19H2,1H3,(H,23,25)/b8-6-,12-9-,13-10-	C22H37NO3	363.277	6.37	5.2	77.73	1.74	0.047619	199.8	206	187.3	235.869	234.376	235.293	Yes
HMDB13654	InChI=1S/C19H39NO3/c1-2-3-4-5-6-7-8-9-10-11-12-13-14-15-19(23)20-18(16-21)17-22/h18,21-22H,2-17H2,1H3,(H,20,23)	MZUNFYMZKTWADX-UHFFFAOYSA-N	CCCCCCCCCCCCCCCC(=O)NC(CO)CO	N-(1,3-dihydroxypropan-2-yl)hexadecanamide	C19H39NO3	329.518	5.26	-4.68	0.0069 g/L	4.35	13.9	-0.25	17	N-acyl amines	Chemical entities	Organic compounds	Lipids and lipid-like molecules	Fatty Acyls	InChI=1S/C19H39NO3/c1-2-3-4-5-6-7-8-9-10-11-12-13-14-15-19(23)20-18(16-21)17-22/h18,21-22H,2-17H2,1H3,(H,20,23)	C19H39NO3	329.293	6.16	5.17	65.53	3.18	0	195.3	201.8	180.6	217.535	217.137	218.152	Yes
HMDB13655	InChI=1S/C22H37NO2/c1-2-3-4-5-6-7-8-9-10-11-12-13-14-15-16-17-18-19-22(24)25-21-20-23/h6-7,9-10,12-13,15-16H,2-5,8,11,14,17-21,23H2,1H3/b7-6-,10-9-,13-12-,16-15-	DLHLOYYQQGSXCC-DOFZRALJSA-N	CCCCC\C=C/C\C=C/C\C=C/C\C=C/CCCC(=O)OCCN	2-aminoethyl (5Z,8Z,11Z,14Z)-icosa-5,8,11,14-tetraenoate	C22H37NO2	347.535	6.27	-6.43	1.280E-04 g/L	5.94		9.23	17	Fatty acid esters	Chemical entities	Organic compounds	Lipids and lipid-like molecules	Fatty Acyls	InChI=1S/C22H37NO2/c1-2-3-4-5-6-7-8-9-10-11-12-13-14-15-16-17-18-19-22(24)25-21-20-23/h6-7,9-10,12-13,15-16H,2-5,8,11,14,17-21,23H2,1H3/b7-6-,10-9-,13-12-,16-15-	C22H37NO2	347.282		5.94	71.5	3.03	0	189.9	195	189.3	238.825	238.959	238.726	Yes
HMDB13656	InChI=1S/C23H34O5/c1-2-3-4-5-6-10-13-21-19(15-16-22(21)26)12-9-7-8-11-14-23(27)28-20(17-24)18-25/h6-7,9-10,13,15-16,19-20,24-25H,2-5,8,11-12,14,17-18H2,1H3/b9-7-,10-6-,21-13+/t19-/m0/s1	JGKIBUMNHSZUSL-WZOKZYBXSA-N	CCCCC\C=C/C=C1/C(=O)C=C[C@@H]1C\C=C/CCCC(=O)OC(CO)CO	1,3-dihydroxypropan-2-yl (5Z)-7-[(1S,5E)-5-[(2Z)-oct-2-en-1-ylidene]-4-oxocyclopent-2-en-1-yl]hept-5-enoate	C23H34O5	390.513	4.44	-4.46	0.014 g/L	4.28	14.28	-3	15	Prostaglandins and related compounds	Chemical entities	Organic compounds	Lipids and lipid-like molecules	Fatty Acyls	InChI=1S/C23H34O5/c1-2-3-4-5-6-10-13-21-19(15-16-22(21)26)12-9-7-8-11-14-23(27)28-20(17-24)18-25/h6-7,9-10,13,15-16,19-20,24-25H,2-5,8,11-12,14,17-18H2,1H3/b9-7-,10-6?,21-13?/t19-/m0/s1	C23H34O5	390.241	14.28	4.28	92.5	2.08	0.0806452	203.9	210.4	193.4	241.011	239.38	240.883	Yes
HMDB13657	InChI=1S/C23H40O3/c1-2-3-4-5-6-7-8-9-10-11-12-13-14-15-16-17-18-19-20-26-23(21-24)22-25/h6-7,9-10,12-13,15-16,23-25H,2-5,8,11,14,17-22H2,1H3/b7-6-,10-9-,13-12-,16-15-	CUJUUWXZAQHCNC-DOFZRALJSA-N	CCCCC\C=C/C\C=C/C\C=C/C\C=C/CCCCOC(CO)CO	2-[(5Z,8Z,11Z,14Z)-icosa-5,8,11,14-tetraen-1-yloxy]propane-1,3-diol	C23H40O3	364.562	6.13	-5.99	3.750E-04 g/L	5.79	14.3	-3	18	Endocannabinoids	Chemical entities	Organic compounds	Lipids and lipid-like molecules	Endocannabinoids	InChI=1S/C23H40O3/c1-2-3-4-5-6-7-8-9-10-11-12-13-14-15-16-17-18-19-20-26-23(21-24)22-25/h6-7,9-10,12-13,15-16,23-25H,2-5,8,11,14,17-22H2,1H3/b7-6-,10-9-,13-12-,16-15-	C23H40O3	364.298	14.3	5.79	75.46	3.03	0	199	205.5	185.3	240.057	239.732	242.23	Yes
HMDB13674	InChI=1S/C6H6O3/c7-4-2-1-3-5(8)6(4)9/h1-3,7-9H	WQGWDDDVZFFDIG-UHFFFAOYSA-N	OC1=CC=CC(O)=C1O	benzene-1,2,3-triol	C6H6O3	126.11	0.34	-0.39	51.8 g/L	1.06	8.94	-6	0	Pyrogallols and derivatives	Organic compounds	Benzenoids	Benzene and substituted derivatives	Phenols and derivatives	InChI=1S/C6H6O3/c7-4-2-1-3-5(8)6(4)9/h1-3,7-9H	C6H6O3	126.032	8.94	1.06	19.67	2.15	0.4	126.5	134	113.8	121.851	121.19	121.082	Yes
HMDB13675	InChI=1S/C6H6O3/c7-4-1-5(8)3-6(9)2-4/h1-3,7-9H	QCDYQQDYXPDABM-UHFFFAOYSA-N	OC1=CC(O)=CC(O)=C1	benzene-1,3,5-triol	C6H6O3	126.11	0.25	-0.55	35.8 g/L	1.06	9.13	-5.4	0	Phloroglucinols and derivatives	Organic compounds	Benzenoids	Benzene and substituted derivatives	Phenols and derivatives	InChI=1S/C6H6O3/c7-4-1-5(8)3-6(9)2-4/h1-3,7-9H	C6H6O3	126.032	9.13	1.06	19.5	2.08	0.4	126.3	133.8	113.9	124.637	123.497	123.054	Yes
HMDB13676	InChI=1S/C7H6O4/c8-4-2-1-3-5(9)6(4)7(10)11/h1-3,8-9H,(H,10,11)	AKEUNCKRJATALU-UHFFFAOYSA-N	OC(=O)C1=C(O)C=CC=C1O	2,6-dihydroxybenzoic acid	C7H6O4	154.121	1.28	-1.31	7.49 g/L	2.32	1.51	-6	1	Salicylic acids	Organic compounds	Benzenoids	Benzene and substituted derivatives	Benzoic acids and derivatives	InChI=1S/C7H6O4/c8-4-2-1-3-5(9)6(4)7(10)11/h1-3,8-9H,(H,10,11)	C7H6O4	154.027	1.51	2.32	26.9	2.32	0.352941	132.1	139.5	122	130.858	129.624	129.594	Yes
HMDB13677	InChI=1S/C7H6O4/c8-5-1-4(7(10)11)2-6(9)3-5/h1-3,8-9H,(H,10,11)	UYEMGAFJOZZIFP-UHFFFAOYSA-N	OC(=O)C1=CC(O)=CC(O)=C1	3,5-dihydroxybenzoic acid	C7H6O4	154.121	1.29	-1.11	12 g/L	1.02	3.61	-5.7	1	Hydroxybenzoic acid derivatives	Chemical entities	Organic compounds	Benzenoids	Benzene and substituted derivatives	InChI=1S/C7H6O4/c8-5-1-4(7(10)11)2-6(9)3-5/h1-3,8-9H,(H,10,11)	C7H6O4	154.027	3.61	1.02	26.53	2.21	0.352941	132.3	139.7	123.2	134.64	134.411	133.649	Yes
HMDB13678	InChI=1S/C9H9NO4/c11-7-3-1-6(2-4-7)9(14)10-5-8(12)13/h1-4,11H,5H2,(H,10,14)(H,12,13)	ZMHLUFWWWPBTIU-UHFFFAOYSA-N	OC(=O)CNC(=O)C1=CC=C(O)C=C1	2-[(4-hydroxyphenyl)formamido]acetic acid	C9H9NO4	195.172	0.44	-1.87	2.63 g/L	0.22	3.24	-1.4	3	Hippuric acids	Chemical entities	Organic compounds	Benzenoids	Benzene and substituted derivatives	InChI=1S/C9H9NO4/c11-7-3-1-6(2-4-7)9(14)10-5-8(12)13/h1-4,11H,5H2,(H,10,14)(H,12,13)	C9H9NO4	195.053	3.24	0.22	36.49	2.2	0.26087	141.5	147.9	138	154.374	152.566	151.869	Yes
HMDB13679	InChI=1S/C11H6O4/c12-10-2-1-6-9(15-10)5-8-7(11(6)13)3-4-14-8/h1-5,13H	GIJHDGJRTUSBJR-UHFFFAOYSA-N	OC1=C2C=CC(=O)OC2=CC2=C1C=CO2	4-hydroxy-7H-furo[3,2-g]chromen-7-one	C11H6O4	202.165	1.86	-2.36	0.89 g/L	1.64	6.45	-2.8	0	5-hydroxypsoralens	Chemical entities	Organic compounds	Phenylpropanoids and polyketides	Coumarins and derivatives	InChI=1S/C11H6O4/c12-10-2-1-6-9(15-10)5-8-7(11(6)13)3-4-14-8/h1-5,13H	C11H6O4	202.027	6.45	1.64	45.9	1.66	0.652174	142.9	150.4	146.9	143.712	142.876	143.271	Yes
HMDB13687	InChI=1S/C15H22O/c1-10(2)12-5-6-13-8-14(16)7-11(3)15(13,4)9-12/h8,11-12H,1,5-7,9H2,2-4H3	WTOYNNBCKUYIKC-UHFFFAOYSA-N	CC1CC(=O)C=C2CCC(CC12C)C(C)=C	4,4a-dimethyl-6-(prop-1-en-2-yl)-2,3,4,4a,5,6,7,8-octahydronaphthalen-2-one	C15H22O	218.335	3.89	-3.88	0.029 g/L	3.7	18.91	-4.8	1	Eremophilane, 8,9-secoeremophilane and furoeremophilane sesquiterpenoids	Organic compounds	Lipids and lipid-like molecules	Prenol lipids	Sesquiterpenoids	InChI=1/C15H22O/c1-10(2)12-5-6-13-8-14(16)7-11(3)15(13,4)9-12/h8,11-12H,1,5-7,9H2,2-4H3	C15H22O	218.167	18.41	3.7	49.6	1.88	0.282051	152.8	160.2	154.2	160.593	160.086	159.778	Yes
HMDB13688	InChI=1S/C15H24O/c1-10(2)12-5-6-13-8-14(16)7-11(3)15(13,4)9-12/h8,11-12,14,16H,1,5-7,9H2,2-4H3/t11-,12-,14+,15+/m1/s1	GFNWRKNVTHDNPV-UXOAXIEHSA-N	C[C@@H]1C[C@H](O)C=C2CC[C@H](C[C@@]12C)C(C)=C	(2S,4R,4aS,6R)-4,4a-dimethyl-6-(prop-1-en-2-yl)-2,3,4,4a,5,6,7,8-octahydronaphthalen-2-ol	C15H24O	220.351	4.08	-3.45	0.078 g/L	3.29	17.82	-1.6	1	Eremophilane, 8,9-secoeremophilane and furoeremophilane sesquiterpenoids	Chemical entities	Organic compounds	Lipids and lipid-like molecules	Prenol lipids	InChI=1S/C15H24O/c1-10(2)12-5-6-13-8-14(16)7-11(3)15(13,4)9-12/h8,11-12,14,16H,1,5-7,9H2,2-4H3/t11-,12-,14+,15+/m1/s1	C15H24O	220.183	17.82	3.29	49.6	1.88	0.268293	154.5	161.8	155	162.619	162.203	161.695	Yes
HMDB13692	InChI=1S/C20H26O6/c1-25-19-9-13(3-5-17(19)23)7-15(11-21)16(12-22)8-14-4-6-18(24)20(10-14)26-2/h3-6,9-10,15-16,21-24H,7-8,11-12H2,1-2H3/t15-,16-/m0/s1	PUETUDUXMCLALY-HOTGVXAUSA-N	COC1=C(O)C=CC(C[C@@H](CO)[C@H](CO)CC2=CC(OC)=C(O)C=C2)=C1	(2R,3R)-2,3-bis[(4-hydroxy-3-methoxyphenyl)methyl]butane-1,4-diol	C20H26O6	362.417	2.05	-4.48	0.012 g/L	2.33	9.96	-2.6	9	Dibenzylbutanediol lignans	Organic compounds	Lignans, neolignans and related compounds	Dibenzylbutane lignans	Dibenzylbutanediol lignans	InChI=1S/C20H26O6/c1-25-19-9-13(3-5-17(19)23)7-15(11-21)16(12-22)8-14-4-6-18(24)20(10-14)26-2/h3-6,9-10,15-16,21-24H,7-8,11-12H2,1-2H3/t15-,16-/m0/s1	C20H26O6	362.173	9.96	2.33	93.43	1.89	0.226415	189.9	195.9	175.7	201.766	200.162	199.976	Yes
HMDB13693	InChI=1S/C15H22O/c1-5-13(2)8-6-9-14(3)10-7-11-15(4)12-16/h5,8-9,11-12H,1,6-7,10H2,2-4H3/b13-8+,14-9+,15-11+	PFSTYGCNVAVZBK-JQGMZEBDSA-N	C\C(CC\C=C(/C)C=O)=C/C\C=C(/C)C=C	(2E,6E,9E)-2,6,10-trimethyldodeca-2,6,9,11-tetraenal	C15H22O	218.34	5.06	-4.13	0.016 g/L	4.17		-4.2	7	Sesquiterpenoids	Chemical entities	Organic compounds	Lipids and lipid-like molecules	Prenol lipids	InChI=1S/C15H22O/c1-5-13(2)8-6-9-14(3)10-7-11-15(4)12-16/h5,8-9,11-12H,1,6-7,10H2,2-4H3/b13-8+,14-9+,15-11+	C15H22O	218.167		4.17	40.67	3.34	0	148.1	155.9	155.8	173.848	173.8	173.541	Yes
HMDB13695	InChI=1S/C13H8O4/c14-7-1-3-9-10-4-2-8(15)6-12(10)17-13(16)11(9)5-7/h1-6,14-15H	RIUPLDUFZCXCHM-UHFFFAOYSA-N	OC1=CC2=C(C=C1)C1=C(C=C(O)C=C1)C(=O)O2	3,8-dihydroxy-6H-benzo[c]chromen-6-one	C13H8O4	228.2	2.16	-2.94	0.26 g/L	2.32	7.21	-7.1	0	Coumarins and derivatives	Chemical entities	Organic compounds	Phenylpropanoids and polyketides	Coumarins and derivatives	InChI=1S/C13H8O4/c14-7-1-3-9-10-4-2-8(15)6-12(10)17-13(16)11(9)5-7/h1-6,14-15H	C13H8O4	228.042	7.21	2.32	55.01	1.48	0.592593	148.2	156	146.1	157.66	156.956	155.552	Yes
HMDB13696	InChI=1S/C13H8O3/c14-8-5-6-10-9-3-1-2-4-11(9)13(15)16-12(10)7-8/h1-7,14H	WXUQMTRHPNOXBV-UHFFFAOYSA-N	OC1=CC2=C(C=C1)C1=CC=CC=C1C(=O)O2	3-hydroxy-6H-benzo[c]chromen-6-one	C13H8O3	212.201	2.65	-3.17	0.14 g/L	2.62	7.67	-7.1	0	Coumarins and derivatives	Chemical entities	Organic compounds	Phenylpropanoids and polyketides	Coumarins and derivatives	InChI=1S/C13H8O3/c14-8-5-6-10-9-3-1-2-4-11(9)13(15)16-12(10)7-8/h1-7,14H	C13H8O3	212.047	7.67	2.62	50.39	1.57	0.615385	143.6	151.6	147	151.715	150.26	149.718	Yes
HMDB13704	InChI=1S/C8H10N2O/c1-2-7-6(8(9)11)4-3-5-10-7/h3-5H,2H2,1H3,(H2,9,11)	GOIWNSRZUNIIRY-UHFFFAOYSA-N	[H]N([H])C(=O)C1=C(N=C([H])C([H])=C1[H])C([H])([H])C([H])([H])[H]	2-ethylpyridine-3-carboxamide	C8H10N2O	150.178	0.48	-0.73	27.9 g/L	0.44	13.75	4.4	2	Nicotinamides	Chemical entities	Organic compounds	Organoheterocyclic compounds	Pyridines and derivatives	InChI=1S/C8H10N2O/c1-2-7-6(8(9)11)4-3-5-10-7/h3-5H,2H2,1H3,(H2,9,11)	C8H10N2O	150.079	7.84	1.02	26.42	2.22	0.285714	130.1	136.6	127.8	134.455	134.11	133.994	Yes
HMDB13713	InChI=1S/C13H14N2O3/c1-8(16)15-12(13(17)18)6-9-7-14-11-5-3-2-4-10(9)11/h2-5,7,12,14H,6H2,1H3,(H,15,16)(H,17,18)/t12-/m0/s1	DZTHIGRZJZPRDV-LBPRGKRZSA-N	[H][C@@](CC1=CNC2=CC=CC=C12)(N=C(C)O)C(O)=O	(2S)-2-[(1-hydroxyethylidene)amino]-3-(1H-indol-3-yl)propanoic acid	C13H14N2O3	246.262	1.48	-3.01	0.49 g/L	1.81	4.18	1.52	4	N-acyl-L-alpha-amino acids	Chemical entities	Organic compounds	Organic acids and derivatives	Carboxylic acids and derivatives	InChI=1S/C13H14N2O3/c1-8(16)15-12(13(17)18)6-9-7-14-11-5-3-2-4-10(9)11/h2-5,7,12,14H,6H2,1H3,(H,15,16)(H,17,18)/t12-/m0/s1	C13H14N2O3	246.1	4.17	1.81	55.8	1.8	0.30303	153.2	159.4	153.4	158.604	158.816	159.486	Yes
HMDB13733	InChI=1S/C9H12/c1-7-4-5-8(2)9(3)6-7/h4-6H,1-3H3	GWHJZXXIDMPWGX-UHFFFAOYSA-N	CC1=CC(C)=C(C)C=C1	1,2,4-trimethylbenzene	C9H12	120.192	3.62	-3.16	0.083 g/L	3.51			0	Benzene and substituted derivatives	Organic compounds	Benzenoids	Benzene and substituted derivatives		InChI=1S/C9H12/c1-7-4-5-8(2)9(3)6-7/h4-6H,1-3H3	C9H12	120.094		3.51	19.53	2.09	0.285714	118.2	126.3	136.2			126.161	Yes
HMDB13742	InChI=1S/C5H6O2/c6-4-5-2-1-3-7-5/h1-3,6H,4H2	XPFVYQJUAUNWIW-UHFFFAOYSA-N	OCC1=CC=CO1	furan-2-ylmethanol	C5H6O2	98.0999	0.25	-0.46	34.3 g/L	0.27	13.75	-3.3	1	Heteroaromatic compounds	Organic compounds	Organoheterocyclic compounds	Heteroaromatic compounds		InChI=1S/C5H6O2/c6-4-5-2-1-3-7-5/h1-3,6H,4H2	C5H6O2	98.0368	13.75	0.27	12.83	1.83	0.384615	120.7	128	108.6	111.526	111.409	111.233	Yes
HMDB13744	InChI=1S/C9H10O2/c1-3-7-4-5-8(10)9(6-7)11-2/h3-6,10H,1H2,2H3	YOMSJEATGXXYPX-UHFFFAOYSA-N	COC1=CC(C=C)=CC=C1O	4-ethenyl-2-methoxyphenol	C9H10O2	150.174	1.84	-1.31	7.42 g/L	2.25	10.03	-4.9	2	Methoxyphenols	Chemical entities	Organic compounds	Benzenoids	Phenols	InChI=1S/C9H10O2/c1-3-7-4-5-8(10)9(6-7)11-2/h3-6,10H,1H2,2H3	C9H10O2	150.068	10.03	2.25	26.25	2.16	0.285714	130.6	138.6	129.7	136.864	136.548	136.364	Yes
HMDB13749	InChI=1S/C5H6O/c1-5-3-2-4-6-5/h2-4H,1H3	VQKFNUFAXTZWDK-UHFFFAOYSA-N	CC1=CC=CO1	2-methylfuran	C5H6O	82.1005	1.75	-0.81	12.6 g/L	1.31		-2.6	0	Heteroaromatic compounds	Chemical entities	Organic compounds	Organoheterocyclic compounds	Heteroaromatic compounds	InChI=1S/C5H6O/c1-5-3-2-4-6-5/h2-4H,1H3	C5H6O	82.0419		1.31	10.17	2.18	0.416667	115.7	122.9	103.9	105.05	104.697	104.137	Yes
HMDB13751	InChI=1S/C5H5NO/c7-5-3-1-2-4-6-5/h1-4H,(H,6,7)	UBQKCCHYAOITMY-UHFFFAOYSA-N	OC1=CC=CC=N1	pyridin-2-ol	C5H5NO	95.0993	0.64	0.53	320 g/L	1.05	11.7	2.43	0	Pyridinones	Chemical entities	Organic compounds	Organoheterocyclic compounds	Pyridines and derivatives	InChI=1S/C5H5NO/c7-5-3-1-2-4-6-5/h1-4H,(H,6,7)	C5H5NO	95.0371	11.7	1.05	12.92	1.82	0.5	115.4	122.5	109.2	110.222	109.796	109.546	Yes
HMDB13780	InChI=1S/C2H6S3/c1-3-5-4-2/h1-2H3	YWHLKYXPLRWGSE-UHFFFAOYSA-N	CSSSC	dimethyltrisulfane	C2H6S3	126.264	1.26	-1.76	2.2 g/L	1.94			2	Organic trisulfides	Organic compounds	Organosulfur compounds	Organic trisulfides		InChI=1S/C2H6S3/c1-3-5-4-2/h1-2H3	C2H6S3	125.963		1.94	6.42	2.19	0	133.7	141.5	123.9			117.804	Yes
HMDB13785	InChI=1S/C4H4O/c1-2-4-5-3-1/h1-4H	YLQBMQCUIZJEEH-UHFFFAOYSA-N	O1C=CC=C1	furan	C4H4O	68.074	1.24	-0.63	15.9 g/L	1.11		-3	0	Heteroaromatic compounds	Chemical entities	Organic compounds	Organoheterocyclic compounds	Heteroaromatic compounds	InChI=1S/C4H4O/c1-2-4-5-3-1/h1-4H	C4H4O	68.0262		1.11	7.5	1.67	0.555556	112.1	119.4	101.1	96.0232	95.7524	95.1712	Yes
HMDB13804	InChI=1S/C13H18O/c1-5-7-11(14)12-10(2)8-6-9-13(12,3)4/h5-8H,9H2,1-4H3/b7-5+	POIARNZEYGURDG-FNORWQNLSA-N	C\C=C\C(=O)C1=C(C)C=CCC1(C)C	(2E)-1-(2,6,6-trimethylcyclohexa-1,3-dien-1-yl)but-2-en-1-one	C13H18O	190.286	4.02	-3	0.19 g/L	3.68		-4.2	2	Enones	Chemical entities	Organic compounds	Organic oxygen compounds	Organooxygen compounds	InChI=1S/C13H18O/c1-5-7-11(14)12-10(2)8-6-9-13(12,3)4/h5-8H,9H2,1-4H3	C13H18O	190.136		3.68	38.94	2.69	0.1875	143.6	151.2	144.1	153.085	152.684	152.532	Yes
HMDB13806	InChI=1S/C12H18/c1-9(2)11-6-5-7-12(8-11)10(3)4/h5-10H,1-4H3	UNEATYXSUBPPKP-UHFFFAOYSA-N	[H]C1=C([H])C(=C([H])C(=C1[H])C([H])(C([H])([H])[H])C([H])([H])[H])C([H])(C([H])([H])[H])C([H])([H])[H]	1,3-bis(propan-2-yl)benzene	C12H18	162.271	4.71	-4.84	0.0023 g/L	4.46			2	Cumenes	Chemical entities	Organic compounds	Benzenoids	Benzene and substituted derivatives	InChI=1S/C12H18/c1-9(2)11-6-5-7-12(8-11)10(3)4/h5-10H,1-4H3	C12H18	162.141		4.46	30.02	2.4	0.2	127.4	133.6	155			146.076	Yes
HMDB13809	InChI=1S/C8H14O/c1-2-3-4-5-6-7-8-9/h6-8H,2-5H2,1H3	LVBXEMGDVWVTGY-UHFFFAOYSA-N	[H]C(=O)C([H])=C([H])C([H])([H])C([H])([H])C([H])([H])C([H])([H])C([H])([H])[H]	oct-2-enal	C8H14O	126.196	2.92	-2.55	0.36 g/L	2.54		-4.2	5	Medium-chain aldehydes	Chemical entities	Organic compounds	Organic oxygen compounds	Organooxygen compounds	InChI=1S/C8H14O/c1-2-3-4-5-6-7-8-9/h6-8H,2-5H2,1H3/b7-6+	C8H14O	126.104		2.54	16.46	2.6	0	123.2	130.7	123.5	135.657	135.216	134.591	Yes
HMDB13810	InChI=1S/C10H20O/c1-2-3-4-5-6-7-8-9-10-11/h7-8,11H,2-6,9-10H2,1H3	MTIJDFJGPCJFKE-UHFFFAOYSA-N	[H]OC([H])([H])C([H])([H])C([H])=C([H])C([H])([H])C([H])([H])C([H])([H])C([H])([H])C([H])([H])C([H])([H])[H]	dec-3-en-1-ol	C10H20O	156.265	4.11	-3.25	0.086 g/L	3.11	16.79	-2	7	Fatty alcohols	Chemical entities	Organic compounds	Lipids and lipid-like molecules	Fatty Acyls	InChI=1S/C10H20O/c1-2-3-4-5-6-7-8-9-10-11/h7-8,11H,2-6,9-10H2,1H3/b8-7+	C10H20O	156.151	16.79	3.11	22.22	2.69	0	135.1	142.8	137.2	150.299	150.141	150.046	Yes
HMDB13815	InChI=1S/C8H8O/c1-2-4-8-7(3-1)5-6-9-8/h1-4H,5-6H2	HBEDSQVIWPRPAY-UHFFFAOYSA-N	[H]C1=C([H])C([H])=C2C(OC([H])([H])C2([H])[H])=C1[H]	2,3-dihydro-1-benzofuran	C8H8O	120.148	2.16	-1.72	2.27 g/L	1.86		-4.8	0	Coumarans	Chemical entities	Organic compounds	Organoheterocyclic compounds	Coumarans	InChI=1S/C8H8O/c1-2-4-8-7(3-1)5-6-9-8/h1-4H,5-6H2	C8H8O	120.058		1.86	20.5	1.77	0.555556	123.3	131.2	122	120.393	120.353	119.628	Yes
HMDB13816	InChI=1S/C14H20O/c1-5-7-11-10-12(8-9-13(11)15)14(3,4)6-2/h5,8-10,15H,1,6-7H2,2-4H3	DFAHCHKNTOVDQQ-UHFFFAOYSA-N	[H]OC1=C(C([H])=C(C([H])=C1[H])C(C([H])([H])[H])(C([H])([H])[H])C([H])([H])C([H])([H])[H])C([H])([H])C([H])=C([H])[H]	4-(2-methylbutan-2-yl)-2-(prop-2-en-1-yl)phenol	C14H20O	204.308	5.16	-4.31	0.01 g/L	4.76	9.55	-6	4	Phenylpropanes	Chemical entities	Organic compounds	Benzenoids	Benzene and substituted derivatives	InChI=1S/C14H20O/c1-5-7-11-10-12(8-9-13(11)15)14(3,4)6-2/h5,8-10,15H,1,6-7H2,2-4H3	C14H20O	204.151	9.55	4.76	42.39	2.4	0.171429	142.7	151	153.1	160.256	160.063	159.462	Yes
HMDB13817	InChI=1S/C14H20O2/c1-13(2,3)10-7-9(15)8-11(12(10)16)14(4,5)6/h7-8H,1-6H3	RDQSIADLBQFVMY-UHFFFAOYSA-N	CC(C)(C)C1=CC(=O)C=C(C1=O)C(C)(C)C	2,6-di-tert-butylcyclohexa-2,5-diene-1,4-dione	C14H20O2	220.307	3.79	-3.27	0.12 g/L	3.88		-8.1	2	Monocyclic monoterpenoids	Organic compounds	Lipids and lipid-like molecules	Prenol lipids	Monoterpenoids	InChI=1S/C14H20O2/c1-13(2,3)10-7-9(15)8-11(12(10)16)14(4,5)6/h7-8H,1-6H3	C14H20O2	220.146		3.88	48.88	2.91	0.166667	147.8	156.1	154	161.676	161.216	161.121	Yes
HMDB13818	InChI=1S/C8H18O/c1-4-8(6-9)5-7(2)3/h7-9H,4-6H2,1-3H3	QCHSJPKDWOFACC-UHFFFAOYSA-N	[H]OC([H])([H])C([H])(C([H])([H])C([H])([H])[H])C([H])([H])C([H])(C([H])([H])[H])C([H])([H])[H]	2-ethyl-4-methylpentan-1-ol	C8H18O	130.228	2.96	-1.86	1.82 g/L	2.35	17.68	-1.6	4	Primary alcohols	Chemical entities	Organic compounds	Organic oxygen compounds	Organooxygen compounds	InChI=1/C8H18O/c1-4-8(6-9)5-7(2)3/h7-9H,4-6H2,1-3H3	C8H18O	130.136	17.68	2.35	17.72	3.31	0	128.2	135.8	126.2	133.182	132.73	132.597	Yes
HMDB13820	InChI=1S/C14H22/c1-13(2,3)11-14(4,5)12-9-7-6-8-10-12/h6-10H,11H2,1-5H3	CQMDBLRKZWOZIW-UHFFFAOYSA-N	[H]C1=C([H])C([H])=C(C([H])=C1[H])C(C([H])([H])[H])(C([H])([H])[H])C([H])([H])C(C([H])([H])[H])(C([H])([H])[H])C([H])([H])[H]	(2,4,4-trimethylpentan-2-yl)benzene	C14H22	190.325	5.99	-5.5	6.010E-04 g/L	4.99			3	Phenylpropanes	Chemical entities	Organic compounds	Benzenoids	Benzene and substituted derivatives	InChI=1S/C14H22/c1-13(2,3)11-14(4,5)12-9-7-6-8-10-12/h6-10H,11H2,1-5H3	C14H22	190.172		4.99	38.46	2.54	0.166667	141.3	148.8	160.5			151.172	Yes
HMDB13821	InChI=1S/C9H18O/c1-7(2)5-9(10)6-8(3)4/h7-8H,5-6H2,1-4H3	PTTPXKJBFFKCEK-UHFFFAOYSA-N	CC(C)CC(=O)CC(C)C	2,6-dimethylheptan-4-one	C9H18O	142.239	2.71	-2.16	0.98 g/L	2.97		-7.4	4	Ketones	Chemical entities	Organic compounds	Organic oxygen compounds	Organooxygen compounds	InChI=1S/C9H18O/c1-7(2)5-9(10)6-8(3)4/h7-8H,5-6H2,1-4H3	C9H18O	142.136		2.97	20.88	3.34	0	128	135.9	128.3	140.793	140.397	140.22	Yes
HMDB13824	InChI=1S/C9H14O/c1-2-3-4-6-9-7-5-8-10-9/h5,7-8H,2-4,6H2,1H3	YVBAUDVGOFCUSG-UHFFFAOYSA-N	CCCCCC1=CC=CO1	2-pentylfuran	C9H14O	138.207	4.06	-3.26	0.075 g/L	3.17		-2.6	4	Heteroaromatic compounds	Chemical entities	Organic compounds	Organoheterocyclic compounds	Heteroaromatic compounds	InChI=1S/C9H14O/c1-2-3-4-6-9-7-5-8-10-9/h5,7-8H,2-4,6H2,1H3	C9H14O	138.104		3.17	21.29	1.91	0.208333	130.5	137.9	129	132.863	132.807	132.103	Yes
HMDB13825	InChI=1S/C14H22O/c1-13(2,3)10-14(4,5)11-6-8-12(15)9-7-11/h6-9,15H,10H2,1-5H3	ISAVYTVYFVQUDY-UHFFFAOYSA-N	CC(C)(C)CC(C)(C)C1=CC=C(O)C=C1	4-(2,4,4-trimethylpentan-2-yl)phenol	C14H22O	206.324	5.29	-3.9	0.026 g/L	4.69	10.23	-5.4	3	Phenylpropanes	Organic compounds	Benzenoids	Benzene and substituted derivatives	Phenylpropanes	InChI=1S/C11H16O/c1-4-11(2,3)9-5-7-10(12)8-6-9/h5-8,12H,4H2,1-3H3	C11H16O	164.12	10.23	3.66	30.34	2.44	0.214286	144.5	152.9	153.8	142.558	142.175	142.021	Yes
HMDB13835	InChI=1S/C16H22O4/c1-11(2)9-19-15(17)13-7-5-6-8-14(13)16(18)20-10-12(3)4/h5-8,11-12H,9-10H2,1-4H3	MGWAVDBGNNKXQV-UHFFFAOYSA-N	CC(C)COC(=O)C1=CC=CC=C1C(=O)OCC(C)C	1,2-bis(2-methylpropyl) benzene-1,2-dicarboxylate	C16H22O4	278.344	3.98	-4.16	0.019 g/L	4.47		-6.7	8	Benzoic acid esters	Chemical entities	Organic compounds	Benzenoids	Benzene and substituted derivatives	InChI=1S/C16H22O4/c1-11(2)9-19-15(17)13-7-5-6-8-14(13)16(18)20-10-12(3)4/h5-8,11-12H,9-10H2,1-4H3	C16H22O4	278.152		4.47	62.48	2.51	0.142857	164.4	172.3	168	182.873	183.49	182.765	Yes
HMDB13839	InChI=1S/C12H15N3O/c1-9-11(13-2)12(16)15(14(9)3)10-7-5-4-6-8-10/h4-8,13H,1-3H3	JILCEWWZTBBOFS-UHFFFAOYSA-N	CNC1=C(C)N(C)N(C1=O)C1=CC=CC=C1	1,5-dimethyl-4-(methylamino)-2-phenyl-2,3-dihydro-1H-pyrazol-3-one	C12H15N3O	217.267	0.89	-1.3	10.9 g/L	0.77		1.26	2	Phenylpyrazoles	Chemical entities	Organic compounds	Organoheterocyclic compounds	Azoles	InChI=1S/C12H15N3O/c1-9-11(13-2)12(16)15(14(9)3)10-7-5-4-6-8-10/h4-8,13H,1-3H3	C12H15N3O	217.122		0.77	48.73	1.83	0.34375	150.9	157.8	151.1	158.28	157.741	157.648	Yes
HMDB13840	InChI=1S/C11H12N2O2/c1-12-10(8-14)7-11(15)13(12)9-5-3-2-4-6-9/h2-7,14H,8H2,1H3	JBJKAGOWIZGVTR-UHFFFAOYSA-N	CN1N(C(=O)C=C1CO)C1=CC=CC=C1	5-(hydroxymethyl)-1-methyl-2-phenyl-2,3-dihydro-1H-pyrazol-3-one	C11H12N2O2	204.225	0.69	-0.44	74.6 g/L	0.17	14.79	0.22	2	Phenylpyrazoles	Chemical entities	Organic compounds	Organoheterocyclic compounds	Azoles	InChI=1S/C11H12N2O2/c1-12-10(8-14)7-11(15)13(12)9-5-3-2-4-6-9/h2-7,14H,8H2,1H3	C11H12N2O2	204.09	14.79	0.17	43.77	1.88	0.392857	147	153.9	144.8	153.03	152.367	152.517	Yes
HMDB13842	InChI=1S/C22H16N6O3/c29-21(30)17-6-3-7-18-19(17)28(22(31)23-18)12-13-8-10-14(11-9-13)15-4-1-2-5-16(15)20-24-26-27-25-20/h1-11H,12H2,(H,23,31)(H,29,30)(H,24,25,26,27)	KLCPKPIDOPBIQW-UHFFFAOYSA-N	OC(=O)C1=C2N(CC3=CC=C(C=C3)C3=CC=CC=C3C3=NNN=N3)C(O)=NC2=CC=C1	2-hydroxy-1-({4-[2-(2H-1,2,3,4-tetrazol-5-yl)phenyl]phenyl}methyl)-1H-1,3-benzodiazole-7-carboxylic acid	C22H16N6O3	412.401	3.27	-4.39	0.017 g/L	4.56	3	1.82	5	Biphenyls and derivatives	Chemical entities	Organic compounds	Benzenoids	Benzene and substituted derivatives	InChI=1S/C22H16N6O3/c29-21(30)17-6-3-7-18-19(17)28(22(31)23-18)12-13-8-10-14(11-9-13)15-4-1-2-5-16(15)20-24-26-27-25-20/h1-11H,12H2,(H,23,31)(H,29,30)(H,24,25,26,27)	C22H16N6O3	412.128	3.51	4.74	126.36	1.01	0.529412	201.8	207.3	191.4	201.913	200.833	202.443	Yes
HMDB13845	InChI=1S/C25H30N6O2/c1-2-3-10-22(32)27-25(15-6-7-16-25)24(33)26-17-18-11-13-19(14-12-18)20-8-4-5-9-21(20)23-28-30-31-29-23/h4-5,8-9,11-14H,2-3,6-7,10,15-17H2,1H3,(H,26,33)(H,27,32)(H,28,29,30,31)	PAKGYCNZUGIDHV-UHFFFAOYSA-N	CCCCC(=O)NC1(CCCC1)C(=O)NCC1=CC=C(C=C1)C1=CC=CC=C1C1=NNN=N1	1-pentanamido-N-({4-[2-(2H-1,2,3,4-tetrazol-5-yl)phenyl]phenyl}methyl)cyclopentane-1-carboxamide	C25H30N6O2	446.545	3.56	-4.75	0.0079 g/L	4.39	7.4	0.064	9	Biphenyls and derivatives	Chemical entities	Organic compounds	Benzenoids	Benzene and substituted derivatives	InChI=1S/C25H30N6O2/c1-2-3-10-22(32)27-25(15-6-7-16-25)24(33)26-17-18-11-13-19(14-12-18)20-8-4-5-9-21(20)23-28-30-31-29-23/h4-5,8-9,11-14H,2-3,6-7,10,15-17H2,1H3,(H,26,33)(H,27,32)(H,28,29,30,31)	C25H30N6O2	446.243	2.61	5.4	131.47	1.19	0.333333	203.5	209	205.2	225.716	225.504	224.549	Yes
HMDB13852	InChI=1S/C10H11N3O4S/c1-7-6-10(12-17-7)13-18(15,16)9-4-2-8(11-14)3-5-9/h2-6,11,14H,1H3,(H,12,13)	MJAMPGKHIZXVFJ-UHFFFAOYSA-N	CC1=CC(NS(=O)(=O)C2=CC=C(NO)C=C2)=NO1	4-(hydroxyamino)-N-(5-methyl-1,2-oxazol-3-yl)benzene-1-sulfonamide	C10H11N3O4S	269.277	0.99	-2.6	0.68 g/L	1.13	6.07	3.41	3	Benzenesulfonamides	Chemical entities	Organic compounds	Benzenoids	Benzene and substituted derivatives	InChI=1S/C10H11N3O4S/c1-7-6-10(12-17-7)13-18(15,16)9-4-2-8(11-14)3-5-9/h2-6,11,14H,1H3,(H,12,13)	C10H11N3O4S	269.047	6.07	1.13	55.55	1.73	0.366667	160.7	166.5	154.3	173.414	173.033	172.559	Yes
HMDB13854	InChI=1S/C12H13N3O4S/c1-8-7-12(14-19-8)15-20(17,18)11-5-3-10(4-6-11)13-9(2)16/h3-7H,1-2H3,(H,13,16)(H,14,15)	GXPIUNZCALHVBA-UHFFFAOYSA-N	CC(O)=NC1=CC=C(C=C1)S(=O)(=O)NC1=NOC(C)=C1	N-{4-[(5-methyl-1,2-oxazol-3-yl)sulfamoyl]phenyl}ethanimidic acid	C12H13N3O4S	295.314	1.13	-3.07	0.25 g/L	1.58	5.68	0.78	3	Benzenesulfonamides	Organic compounds	Benzenoids	Benzene and substituted derivatives	Benzenesulfonamides	InChI=1S/C12H13N3O4S/c1-8-7-12(14-19-8)15-20(17,18)11-5-3-10(4-6-11)13-9(2)16/h3-7H,1-2H3,(H,13,16)(H,14,15)	C12H13N3O4S	295.063	4.53	1.58	64.04	1.79	0.323529	167.3	173.5	165.1	184.411	183.005	183.41	Yes
HMDB13862	InChI=1S/C28H29N7O/c1-20-4-9-24(17-26(20)34-28-31-12-10-25(33-28)23-3-2-11-30-18-23)32-27(36)22-7-5-21(6-8-22)19-35-15-13-29-14-16-35/h2-12,17-18,29H,13-16,19H2,1H3,(H,32,36)(H,31,33,34)	BQQYXPHRXIZMDM-UHFFFAOYSA-N	CC1=C(NC2=NC=CC(=N2)C2=CN=CC=C2)C=C(NC(=O)C2=CC=C(CN3CCNCC3)C=C2)C=C1	N-(4-methyl-3-{[4-(pyridin-3-yl)pyrimidin-2-yl]amino}phenyl)-4-(piperazin-1-ylmethyl)benzamide	C28H29N7O	479.576	3.16	-4.86	0.0066 g/L	3.99	12.46	9.25	7	Benzanilides	Chemical entities	Organic compounds	Benzenoids	Benzene and substituted derivatives	InChI=1S/C28H29N7O/c1-20-4-9-24(17-26(20)34-28-31-12-10-25(33-28)23-3-2-11-30-18-23)32-27(36)22-7-5-21(6-8-22)19-35-15-13-29-14-16-35/h2-12,17-18,29H,13-16,19H2,1H3,(H,32,36)(H,31,33,34)	C28H29N7O	479.243	12.69	3.99	147.09	0.93	0.434783	221.5	225.4	205	256.704	256.337	256.26	Yes
HMDB13866	InChI=1S/C25H27NO/c1-3-24(20-10-6-4-7-11-20)25(21-12-8-5-9-13-21)22-14-16-23(17-15-22)27-19-18-26-2/h4-17,26H,3,18-19H2,1-2H3/b25-24-	NYDCDZSEEAUOHN-IZHYLOQSSA-N	CC\C(=C(/C1=CC=CC=C1)C1=CC=C(OCCNC)C=C1)C1=CC=CC=C1	(2-{4-[(1Z)-1,2-diphenylbut-1-en-1-yl]phenoxy}ethyl)(methyl)amine	C25H27NO	357.488	5.5	-5.98	3.710E-04 g/L	5.97		9.51	8	Stilbenes	Chemical entities	Organic compounds	Phenylpropanoids and polyketides	Stilbenes	InChI=1S/C25H27NO/c1-3-24(20-10-6-4-7-11-20)25(21-12-8-5-9-13-21)22-14-16-23(17-15-22)27-19-18-26-2/h4-17,26H,3,18-19H2,1-2H3/b25-24-	C25H27NO	357.209		5.97	100.92	1.57	0.321429	176	181.1	191.4	204.565	203.912	204.383	Yes
HMDB13868	InChI=1S/C26H29NO2/c1-4-25(20-9-6-5-7-10-20)26(22-11-8-12-23(28)19-22)21-13-15-24(16-14-21)29-18-17-27(2)3/h5-16,19,28H,4,17-18H2,1-3H3/b26-25+	ZQZFYGIXNQKOAV-OCEACIFDSA-N	CC\C(=C(\C1=CC=C(OCCN(C)C)C=C1)C1=CC=CC(O)=C1)C1=CC=CC=C1	3-[(1E)-1-{4-[2-(dimethylamino)ethoxy]phenyl}-2-phenylbut-1-en-1-yl]phenol	C26H29NO2	387.514	5.43	-5.1	0.0031 g/L	5.69	9.43	8.66	8	Stilbenes	Chemical entities	Organic compounds	Phenylpropanoids and polyketides	Stilbenes	InChI=1S/C26H29NO2/c1-4-25(20-9-6-5-7-10-20)26(22-11-8-12-23(28)19-22)21-13-15-24(16-14-21)29-18-17-27(2)3/h5-16,19,28H,4,17-18H2,1-3H3	C26H29NO2	387.22	9.43	5.69	111.82	1.47	0.3	186.9	192.1	197.7	216.562	216.113	216.412	Yes
HMDB13871	InChI=1S/C13H10N2O5/c16-6-1-2-7-8(5-6)13(20)15(12(7)19)9-3-4-10(17)14-11(9)18/h1-2,5,9,16H,3-4H2,(H,14,17,18)	LJBQRRQTZUJWRC-UHFFFAOYSA-N	OC1=CC=C2C(=O)N(C3CCC(=O)NC3=O)C(=O)C2=C1	2-(2,6-dioxopiperidin-3-yl)-5-hydroxy-2,3-dihydro-1H-isoindole-1,3-dione	C13H10N2O5	274.229	0.34	-1.96	2.99 g/L	-0.29	7.76	-6.4	1	Phthalimides	Chemical entities	Organic compounds	Organoheterocyclic compounds	Isoindoles and derivatives	InChI=1/C13H10N2O5/c16-6-1-2-7-8(5-6)13(20)15(12(7)19)9-3-4-10(17)14-11(9)18/h1-2,5,9,16H,3-4H2,(H,14,17,18)	C13H10N2O5	274.059	2.58	0.08	69.43	1.6	0.5	162.2	169	157.1	171.88	171.651	170.334	Yes
HMDB13881	InChI=1S/C19H16O5/c1-11(20)10-15(12-6-8-13(21)9-7-12)17-18(22)14-4-2-3-5-16(14)24-19(17)23/h2-9,15,21,23H,10H2,1H3/t15-/m0/s1	UNTPHJKCRGFOFJ-HNNXBMFYSA-N	[H][C@](CC(C)=O)(C1=CC=C(O)C=C1)C1=C(O)OC2=CC=CC=C2C1=O	2-hydroxy-3-[(1S)-1-(4-hydroxyphenyl)-3-oxobutyl]-4H-chromen-4-one	C19H16O5	324.327	2.69	-4.16	0.023 g/L	3.22	7.77	-5.5	4	Homoisoflavones	Chemical entities	Organic compounds	Phenylpropanoids and polyketides	Homoisoflavonoids	InChI=1S/C19H16O5/c1-11(20)10-15(12-6-8-13(21)9-7-12)17-18(22)14-4-2-3-5-16(14)24-19(17)23/h2-9,15,21-22H,10H2,1H3/t15-/m0/s1	C19H16O5	324.1	5.39	2.44	89.23	1.63	0.404762	174	181.3	172.5	188.805	189.346	188.766	Yes
HMDB13882	InChI=1S/C19H16O5/c1-11(20)10-15(12-6-8-13(21)9-7-12)17-18(22)14-4-2-3-5-16(14)24-19(17)23/h2-9,15,21,23H,10H2,1H3/t15-/m1/s1	UNTPHJKCRGFOFJ-OAHLLOKOSA-N	[H][C@@](CC(C)=O)(C1=CC=C(O)C=C1)C1=C(O)OC2=CC=CC=C2C1=O	2-hydroxy-3-[(1R)-1-(4-hydroxyphenyl)-3-oxobutyl]-4H-chromen-4-one	C19H16O5	324.327	2.69	-4.16	0.023 g/L	3.22	7.77	-5.5	4	Homoisoflavones	Chemical entities	Organic compounds	Phenylpropanoids and polyketides	Homoisoflavonoids	InChI=1S/C19H16O5/c1-11(20)10-15(12-6-8-13(21)9-7-12)17-18(22)14-4-2-3-5-16(14)24-19(17)23/h2-9,15,21-22H,10H2,1H3/t15-/m1/s1	C19H16O5	324.1	5.39	2.44	89.23	1.63	0.404762	174	181.3	172.5	189.523	188.893	189.046	Yes
HMDB13883	InChI=1S/C19H16O5/c1-11(20)9-14(12-5-3-2-4-6-12)17-18(22)15-10-13(21)7-8-16(15)24-19(17)23/h2-8,10,14,21,23H,9H2,1H3/t14-/m1/s1	JFCOGWFGPAUYNK-CQSZACIVSA-N	[H][C@@](CC(C)=O)(C1=CC=CC=C1)C1=C(O)OC2=CC=C(O)C=C2C1=O	2,6-dihydroxy-3-[(1R)-3-oxo-1-phenylbutyl]-4H-chromen-4-one	C19H16O5	324.327	2.72	-3.98	0.034 g/L	3.22	7.75	-5.5	4	Homoisoflavones	Chemical entities	Organic compounds	Phenylpropanoids and polyketides	Homoisoflavonoids	InChI=1S/C19H16O5/c1-11(20)9-14(12-5-3-2-4-6-12)17-18(22)15-10-13(21)7-8-16(15)24-19(17)23/h2-8,10,14,21-22H,9H2,1H3/t14-/m1/s1	C19H16O5	324.1	5.31	2.44	89.53	1.65	0.404762	174	181.3	173	190.352	189.526	189.589	Yes
HMDB13884	InChI=1S/C19H16O5/c1-11(20)17(21)15(12-7-3-2-4-8-12)16-18(22)13-9-5-6-10-14(13)24-19(16)23/h2-10,15,17,21,23H,1H3/t15-,17?/m1/s1	KLDFTXZRAPVGLB-LDCVWXEPSA-N	[H][C@@](C(O)C(C)=O)(C1=CC=CC=C1)C1=C(O)OC2=CC=CC=C2C1=O	2-hydroxy-3-[(1R)-2-hydroxy-3-oxo-1-phenylbutyl]-4H-chromen-4-one	C19H16O5	324.327	1.97	-3.17	0.22 g/L	2.73	7.85	-3.7	4	Homoisoflavones	Chemical entities	Organic compounds	Phenylpropanoids and polyketides	Homoisoflavonoids	InChI=1S/C19H16O5/c1-11(20)17(21)15(12-7-3-2-4-8-12)16-18(22)13-9-5-6-10-14(13)24-19(16)23/h2-10,15,17,21-22H,1H3/t15-,17?/m1/s1	C19H16O5	324.1	5.48	1.95	90.53	1.7	0.404762	173.1	180	175.3	180.745	182.498	185.323	Yes
HMDB13885	InChI=1S/C19H16O5/c1-11(20)10-14(12-6-3-2-4-7-12)16-17(22)13-8-5-9-15(21)18(13)24-19(16)23/h2-9,14,21,23H,10H2,1H3/t14-/m1/s1	RCTGERXIFCOAHF-CQSZACIVSA-N	[H][C@@](CC(C)=O)(C1=CC=CC=C1)C1=C(O)OC2=C(O)C=CC=C2C1=O	2,8-dihydroxy-3-[(1R)-3-oxo-1-phenylbutyl]-4H-chromen-4-one	C19H16O5	324.327	2.8	-3.78	0.054 g/L	3.22	7.74	-5.2	4	Homoisoflavones	Chemical entities	Organic compounds	Phenylpropanoids and polyketides	Homoisoflavonoids	InChI=1S/C19H16O5/c1-11(20)10-14(12-6-3-2-4-7-12)16-17(22)13-8-5-9-15(21)18(13)24-19(16)23/h2-9,14,21-22H,10H2,1H3/t14-/m1/s1	C19H16O5	324.1	5.34	3.09	89.81	1.66	0.404762	174.1	181.4	173.5	188.832	187.125	187.025	Yes
HMDB13886	InChI=1S/C19H16O5/c1-11(20)9-15(12-5-3-2-4-6-12)17-18(22)14-8-7-13(21)10-16(14)24-19(17)23/h2-8,10,15,21,23H,9H2,1H3/t15-/m1/s1	BQSUFDMOXLLKQK-OAHLLOKOSA-N	[H][C@@](CC(C)=O)(C1=CC=CC=C1)C1=C(O)OC2=CC(O)=CC=C2C1=O	2,7-dihydroxy-3-[(1R)-3-oxo-1-phenylbutyl]-4H-chromen-4-one	C19H16O5	324.327	2.72	-4.07	0.028 g/L	3.22	6.39	-5.5	4	Homoisoflavones	Chemical entities	Organic compounds	Phenylpropanoids and polyketides	Homoisoflavonoids	InChI=1S/C19H16O5/c1-11(20)9-15(12-5-3-2-4-6-12)17-18(22)14-8-7-13(21)10-16(14)24-19(17)23/h2-8,10,15,21-22H,9H2,1H3/t15-/m1/s1	C19H16O5	324.1	5.49	2.44	89.37	1.64	0.404762	176.5	183.7	178.4	191.874	190.732	190.372	Yes
HMDB13888	InChI=1S/C20H23NO/c1-21(2)13-7-12-17-16-9-4-3-8-15(16)14-20(22)19-11-6-5-10-18(17)19/h3-6,8-12,20,22H,7,13-14H2,1-2H3/b17-12+	GHWBJXOKAFHZAI-SFQUDFHCSA-N	CN(C)CC\C=C1/C2=CC=CC=C2CC(O)C2=CC=CC=C12	(2E)-2-[3-(dimethylamino)propylidene]tricyclo[9.4.0.0³,⁸]pentadeca-1(15),3,5,7,11,13-hexaen-9-ol	C20H23NO	293.403	3.84	-3.65	0.066 g/L	3.58	14.26	9.76	3	Dibenzocycloheptenes	Chemical entities	Organic compounds	Benzenoids	Dibenzocycloheptenes	InChI=1/C20H23NO/c1-21(2)13-7-12-17-16-9-4-3-8-15(16)14-20(22)19-11-6-5-10-18(17)19/h3-6,8-12,20,22H,7,13-14H2,1-2H3/b17-12+	C20H23NO	293.178	14.26	3.58	78.58	1.76	0.361702	160.2	165.5	174.6	185.074	184.938	184.576	Yes
HMDB13889	InChI=1S/C19H21NO/c1-20-12-6-11-16-15-8-3-2-7-14(15)13-19(21)18-10-5-4-9-17(16)18/h2-5,7-11,19-21H,6,12-13H2,1H3/b16-11+	VAGXZGJKNUNLHK-LFIBNONCSA-N	CNCC\C=C1/C2=CC=CC=C2CC(O)C2=CC=CC=C12	(2E)-2-[3-(methylamino)propylidene]tricyclo[9.4.0.0³,⁸]pentadeca-1(15),3,5,7,11,13-hexaen-9-ol	C19H21NO	279.376	3.25	-4.58	0.0074 g/L	3.2	14.26	10.47	3	Dibenzocycloheptenes	Chemical entities	Organic compounds	Benzenoids	Dibenzocycloheptenes	InChI=1/C19H21NO/c1-20-12-6-11-16-15-8-3-2-7-14(15)13-19(21)18-10-5-4-9-17(16)18/h2-5,7-11,19-21H,6,12-13H2,1H3/b16-11+	C19H21NO	279.162	14.26	3.2	73.81	1.55	0.386364	153.5	158.4	167.8	181.64	181.33	181.082	Yes
HMDB13892	InChI=1S/C16H25NO2/c1-17-12-15(16(18)10-4-3-5-11-16)13-6-8-14(19-2)9-7-13/h6-9,15,17-18H,3-5,10-12H2,1-2H3	MKAFOJAJJMUXLW-UHFFFAOYSA-N	CNCC(C1=CC=C(OC)C=C1)C1(O)CCCCC1	1-[1-(4-methoxyphenyl)-2-(methylamino)ethyl]cyclohexan-1-ol	C16H25NO2	263.375	2.9	-3.53	0.077 g/L	2.36	14.42	9.78	5	Anisoles	Chemical entities	Organic compounds	Benzenoids	Phenol ethers	InChI=1/C16H25NO2/c1-17-12-15(16(18)10-4-3-5-11-16)13-6-8-14(19-2)9-7-13/h6-9,15,17-18H,3-5,10-12H2,1-2H3	C16H25NO2	263.189	14.42	2.36	61.18	1.79	0.266667	162.1	167.5	161.7	175.866	175.263	175.421	Yes
HMDB13894	InChI=1S/C12H14N2O3/c1-3-12(8-4-6-9(15)7-5-8)10(16)14(2)11(17)13-12/h4-7,15H,3H2,1-2H3,(H,13,17)	OQPLORUDZLXXPD-UHFFFAOYSA-N	CCC1(NC(=O)N(C)C1=O)C1=CC=C(O)C=C1	5-ethyl-5-(4-hydroxyphenyl)-3-methylimidazolidine-2,4-dione	C12H14N2O3	234.251	1.08	-1.8	3.71 g/L	1.36	9.46	-6	2	Phenylhydantoins	Chemical entities	Organic compounds	Organoheterocyclic compounds	Azolidines	InChI=1/C12H14N2O3/c1-3-12(8-4-6-9(15)7-5-8)10(16)14(2)11(17)13-12/h4-7,15H,3H2,1-2H3,(H,13,17)	C12H14N2O3	234.1	2.86	2.18	54.04	2.15	0.34375	152.8	160.2	150.2	162.267	162.08	161.618	Yes
HMDB13895	InChI=1S/C15H14N2O4/c18-11-7-6-10(8-12(11)19)15(9-4-2-1-3-5-9)13(20)16-14(21)17-15/h1-8,11-12,18-19H,(H2,16,17,20,21)/t11?,12?,15-/m1/s1	FEEKFEKCXIDMIS-KOHJWAIASA-N	OC1C=CC(=CC1O)[C@]1(NC(=O)NC1=O)C1=CC=CC=C1	(5R)-5-(3,4-dihydroxycyclohexa-1,5-dien-1-yl)-5-phenylimidazolidine-2,4-dione	C15H14N2O4	286.283	0.02	-2.22	1.71 g/L	-0.16	9.46	-3.3	2	Phenylhydantoins	Chemical entities	Organic compounds	Organoheterocyclic compounds	Azolidines	InChI=1S/C15H14N2O4/c18-11-7-6-10(8-12(11)19)15(9-4-2-1-3-5-9)13(20)16-14(21)17-15/h1-8,11-12,18-19H,(H2,16,17,20,21)/t11?,12?,15-/m1/s1	C15H14N2O4	286.095	2.24	1.09	75.2	1.61	0.459459	164	170.1	160	175.879	176.575	174.455	Yes
HMDB13896	InChI=1S/C15H12N2O3/c18-12-8-4-7-11(9-12)15(10-5-2-1-3-6-10)13(19)16-14(20)17-15/h1-9,18H,(H2,16,17,19,20)/t15-/m1/s1	FSPRLRPJSPWQNC-OAHLLOKOSA-N	OC1=CC(=CC=C1)[C@]1(NC(=O)NC1=O)C1=CC=CC=C1	(5R)-5-(3-hydroxyphenyl)-5-phenylimidazolidine-2,4-dione	C15H12N2O3	268.267	1.67	-3.32	0.13 g/L	1.84	9.09	-6	2	Phenylhydantoins	Chemical entities	Organic compounds	Organoheterocyclic compounds	Azolidines	InChI=1S/C15H12N2O3/c18-12-8-4-7-11(9-12)15(10-5-2-1-3-6-10)13(19)16-14(20)17-15/h1-9,18H,(H2,16,17,19,20)/t15-/m1/s1	C15H12N2O3	268.085	2.1	3.1	70.05	1.69	0.5	156.8	163.9	154.6	171.848	171.942	170.722	Yes
HMDB13897	InChI=1S/C8H14O2/c1-3-5-7(6-4-2)8(9)10/h3,7H,1,4-6H2,2H3,(H,9,10)	UMYDNZXEHYSVFY-UHFFFAOYSA-N	CCCC(CC=C)C(O)=O	2-propylpent-4-enoic acid	C8H14O2	142.196	2.21	-1.54	4.11 g/L	2.49	5.06		5	Methyl-branched fatty acids	Chemical entities	Organic compounds	Lipids and lipid-like molecules	Fatty Acyls	InChI=1/C8H14O2/c1-3-5-7(6-4-2)8(9)10/h3,7H,1,4-6H2,2H3,(H,9,10)	C8H14O2	142.099	5.06	2.49	20.95	3.5	0	132.1	139.9	133.9			134.572	Yes
HMDB13898	InChI=1S/C8H16O3/c1-2-4-7(8(10)11)5-3-6-9/h7,9H,2-6H2,1H3,(H,10,11)	ZIWBCJXKYKOLJK-UHFFFAOYSA-N	CCCC(CCCO)C(O)=O	5-hydroxy-2-propylpentanoic acid	C8H16O3	160.211	1.37	-0.89	20.7 g/L	1.36	4.83	-2	6	Hydroxy fatty acids	Chemical entities	Organic compounds	Lipids and lipid-like molecules	Fatty Acyls	InChI=1/C8H16O3/c1-2-4-7(8(10)11)5-3-6-9/h7,9H,2-6H2,1H3,(H,10,11)	C8H16O3	160.11	4.83	1.36	24.08	3.51	0	138.1	145.4	136.5	139.776	138.415	138.907	Yes
HMDB13899	InChI=1S/C8H16O3/c1-3-5-6(8(10)11)7(9)4-2/h6-7,9H,3-5H2,1-2H3,(H,10,11)	LLPFTSMZBSRZDV-UHFFFAOYSA-N	CCCC(C(O)CC)C(O)=O	3-hydroxy-2-propylpentanoic acid	C8H16O3	160.211	1.31	-0.55	45.1 g/L	1.57	4.79	-2.9	5	Hydroxy fatty acids	Chemical entities	Organic compounds	Lipids and lipid-like molecules	Fatty Acyls	InChI=1/C8H16O3/c1-3-5-6(8(10)11)7(9)4-2/h6-7,9H,3-5H2,1-2H3,(H,10,11)	C8H16O3	160.11	4.79	1.57	24.9	3.87	0	138.5	145.9	135.5	138.473	138.576	138.798	Yes
HMDB13900	InChI=1S/C8H16O3/c1-3-4-7(8(10)11)5-6(2)9/h6-7,9H,3-5H2,1-2H3,(H,10,11)	OASKNPCLIHUTTL-UHFFFAOYSA-N	CCCC(CC(C)O)C(O)=O	4-hydroxy-2-propylpentanoic acid	C8H16O3	160.211	1.17	-0.66	35.4 g/L	1.33	4.82	-2.5	5	Hydroxy fatty acids	Chemical entities	Organic compounds	Lipids and lipid-like molecules	Fatty Acyls	InChI=1/C8H16O3/c1-3-4-7(8(10)11)5-6(2)9/h6-7,9H,3-5H2,1-2H3,(H,10,11)	C8H16O3	160.11	4.82	1.33	24.55	3.69	0	138.2	145.5	135.8	141.046	139.543	140.183	Yes
HMDB13902	InChI=1S/C8H14O2/c1-3-5-7(6-4-2)8(9)10/h5H,3-4,6H2,1-2H3,(H,9,10)/b7-5+	ZKNJEOBYOLUGKJ-FNORWQNLSA-N	CCC\C(=C/CC)C(O)=O	(2E)-2-propylpent-2-enoic acid	C8H14O2	142.196	2.31	-1.6	3.53 g/L	2.65	5.18		4	Methyl-branched fatty acids	Chemical entities	Organic compounds	Lipids and lipid-like molecules	Fatty Acyls	InChI=1S/C8H14O2/c1-3-5-7(6-4-2)8(9)10/h5H,3-4,6H2,1-2H3,(H,9,10)/b7-5+	C8H14O2	142.099	5.18	2.65	20.95	3.5	0	131.3	139.2	133.9			135.31	Yes
HMDB13903	InChI=1S/C8H14O2/c1-3-5-7(6-4-2)8(9)10/h3,5,7H,4,6H2,1-2H3,(H,9,10)/b5-3-	WTMAHJABDOHPDJ-HYXAFXHYSA-N	CCCC(\C=C/C)C(O)=O	(3Z)-2-propylpent-3-enoic acid	C8H14O2	142.196	2.33	-1.77	2.43 g/L	2.44	5.01		4	Methyl-branched fatty acids	Chemical entities	Organic compounds	Lipids and lipid-like molecules	Fatty Acyls	InChI=1/C8H14O2/c1-3-5-7(6-4-2)8(9)10/h3,5,7H,4,6H2,1-2H3,(H,9,10)/b5-3-	C8H14O2	142.099	5.01	2.44	20.95	3.5	0	130.8	138.6	134.1			135.068	Yes
HMDB13904	InChI=1S/C8H14O2/c1-3-5-7(6-4-2)8(9)10/h3,5,7H,4,6H2,1-2H3,(H,9,10)/b5-3+	WTMAHJABDOHPDJ-HWKANZROSA-N	CCCC(\C=C\C)C(O)=O	(3E)-2-propylpent-3-enoic acid	C8H14O2	142.196	2.33	-1.77	2.43 g/L	2.44	5.01		4	Methyl-branched fatty acids	Chemical entities	Organic compounds	Lipids and lipid-like molecules	Fatty Acyls	InChI=1/C8H14O2/c1-3-5-7(6-4-2)8(9)10/h3,5,7H,4,6H2,1-2H3,(H,9,10)/b5-3+	C8H14O2	142.099	5.01	2.44	20.95	3.5	0	131	138.8	134.5			135.837	Yes
HMDB13911	InChI=1S/C15H14N4O2/c20-8-9-5-7-17-14-12(9)18-15(21)11-2-1-6-16-13(11)19(14)10-3-4-10/h1-2,5-7,10,20H,3-4,8H2,(H,18,21)	SEBABOMFNCVZGF-UHFFFAOYSA-N	OCC1=C2NC(=O)C3=C(N=CC=C3)N(C3CC3)C2=NC=C1	2-cyclopropyl-7-(hydroxymethyl)-2,4,9,15-tetraazatricyclo[9.4.0.0³,⁸]pentadeca-1(11),3,5,7,12,14-hexaen-10-one	C15H14N4O2	282.297	0.39	-2.61	0.7 g/L	1.21	9.74	4.12	2	Alkyldiarylamines	Chemical entities	Organic compounds	Organic nitrogen compounds	Organonitrogen compounds	InChI=1S/C15H14N4O2/c20-8-9-5-7-17-14-12(9)18-15(21)11-2-1-6-16-13(11)19(14)10-3-4-10/h1-2,5-7,10,20H,3-4,8H2,(H,18,21)	C15H14N4O2	282.112	4.3	1.93	76.97	1.39	0.526316	165	170.8	162.7	171.041	170.717	170.935	Yes
HMDB13912	InChI=1S/C15H14N4O2/c1-8-7-11(20)17-14-12(8)18-15(21)10-3-2-6-16-13(10)19(14)9-4-5-9/h2-3,6-7,9H,4-5H2,1H3,(H,17,20)(H,18,21)	LFZSOJABLBVGRJ-UHFFFAOYSA-N	CC1=C2NC(=O)C3=C(N=CC=C3)N(C3CC3)C2=NC(O)=C1	2-cyclopropyl-5-hydroxy-7-methyl-2,4,9,15-tetraazatricyclo[9.4.0.0³,⁸]pentadeca-1(11),3,5,7,12,14-hexaen-10-one	C15H14N4O2	282.297	1.68	-2.8	0.45 g/L	2.78	10.27	3.44	1	Alkyldiarylamines	Chemical entities	Organic compounds	Organic nitrogen compounds	Organonitrogen compounds	InChI=1S/C15H14N4O2/c1-8-7-11(20)17-14-12(8)18-15(21)10-3-2-6-16-13(10)19(14)9-4-5-9/h2-3,6-7,9H,4-5H2,1H3,(H,17,20)(H,18,21)	C15H14N4O2	282.112	4.24	3.51	77.37	1.4	0.526316	165.6	172	161.4	173.018	172.799	172.026	Yes
HMDB13913	InChI=1S/C15H14N4O2/c1-8-4-5-16-14-12(8)18-15(21)11-6-10(20)7-17-13(11)19(14)9-2-3-9/h4-7,9,20H,2-3H2,1H3,(H,18,21)	DZPVEPLRIKDBFC-UHFFFAOYSA-N	CC1=C2NC(=O)C3=C(N=CC(O)=C3)N(C3CC3)C2=NC=C1	2-cyclopropyl-13-hydroxy-7-methyl-2,4,9,15-tetraazatricyclo[9.4.0.0³,⁸]pentadeca-1(11),3,5,7,12,14-hexaen-10-one	C15H14N4O2	282.297	1.2	-2.85	0.4 g/L	2.18	8.88	5.06	1	Alkyldiarylamines	Chemical entities	Organic compounds	Organic nitrogen compounds	Organonitrogen compounds	InChI=1S/C15H14N4O2/c1-8-4-5-16-14-12(8)18-15(21)11-6-10(20)7-17-13(11)19(14)9-2-3-9/h4-7,9,20H,2-3H2,1H3,(H,18,21)	C15H14N4O2	282.112	2.78	2.42	77.18	1.39	0.526316	164.7	170.7	161.4	172.733	172.274	172.465	Yes
HMDB13914	InChI=1S/C15H14N4O2/c1-8-11(20)7-17-14-12(8)18-15(21)10-3-2-6-16-13(10)19(14)9-4-5-9/h2-3,6-7,9,20H,4-5H2,1H3,(H,18,21)	DANIONWINZEYME-UHFFFAOYSA-N	CC1=C2NC(=O)C3=C(N=CC=C3)N(C3CC3)C2=NC=C1O	2-cyclopropyl-6-hydroxy-7-methyl-2,4,9,15-tetraazatricyclo[9.4.0.0³,⁸]pentadeca-1(11),3,5,7,12,14-hexaen-10-one	C15H14N4O2	282.297	1.2	-2.78	0.47 g/L	2.18	9.55	5.05	1	Alkyldiarylamines	Chemical entities	Organic compounds	Organic nitrogen compounds	Organonitrogen compounds	InChI=1S/C15H14N4O2/c1-8-11(20)7-17-14-12(8)18-15(21)10-3-2-6-16-13(10)19(14)9-4-5-9/h2-3,6-7,9,20H,4-5H2,1H3,(H,18,21)	C15H14N4O2	282.112	4.29	2.62	77.35	1.39	0.526316	165	171	161.3	171.788	171.395	170.994	Yes
HMDB13919	InChI=1S/C21H24N2O2S/c24-26(25,19-6-2-1-3-7-19)12-10-16-8-9-21-20(13-16)17(15-23-21)14-18-5-4-11-22-18/h1-3,6-9,13,15,18,22-23H,4-5,10-12,14H2/t18-/m1/s1	HHTDENYTSCXDFO-GOSISDBHSA-N	O=S(=O)(CCC1=CC2=C(NC=C2C[C@H]2CCCN2)C=C1)C1=CC=CC=C1	5-[2-(benzenesulfonyl)ethyl]-3-[(2R)-pyrrolidin-2-ylmethyl]-1H-indole	C21H24N2O2S	368.492	3.13	-5.3	0.0018 g/L	3.39	17.11	11.09	6	3-alkylindoles	Chemical entities	Organic compounds	Organoheterocyclic compounds	Indoles and derivatives	InChI=1S/C21H24N2O2S/c24-26(25,19-6-2-1-3-7-19)12-10-16-8-9-21-20(13-16)17(15-23-21)14-18-5-4-11-22-18/h1-3,6-9,13,15,18,22-23H,4-5,10-12,14H2/t18-/m1/s1	C21H24N2O2S	368.156	17.11	3.39	95.42	1.09	0.396226	184.2	188.5	181.3	205.635	205.164	204.376	Yes
HMDB13938	InChI=1S/C17H20N2OS/c1-18(2)12-7-13-19-14-8-3-5-10-16(14)21(20)17-11-6-4-9-15(17)19/h3-6,8-11H,7,12-13H2,1-2H3	KSHDHDWHIWBNHA-UHFFFAOYSA-N	CN(C)CCCN1C2=CC=CC=C2S(=O)C2=CC=CC=C12	10-[3-(dimethylamino)propyl]-10H-5λ⁴-phenothiazin-5-one	C17H20N2OS	300.418	1.87	-2.42	1.13 g/L	2.56		8.8	4	Phenothiazines	Chemical entities	Organic compounds	Organoheterocyclic compounds	Benzothiazines	InChI=1S/C17H20N2OS/c1-18(2)12-7-13-19-14-8-3-5-10-16(14)21(20)17-11-6-4-9-15(17)19/h3-6,8-11H,7,12-13H2,1-2H3	C17H20N2OS	300.13		2.56	73.05	1.5	0.372093	168.3	173.7	174.4	183.075	181.95	181.548	Yes
HMDB13939	InChI=1S/C16H18N2S/c1-17-11-6-12-18-13-7-2-4-9-15(13)19-16-10-5-3-8-14(16)18/h2-5,7-10,17H,6,11-12H2,1H3	WOCOVPRTRIBGFZ-UHFFFAOYSA-N	CNCCCN1C2=CC=CC=C2SC2=CC=CC=C12	methyl[3-(10H-phenothiazin-10-yl)propyl]amine	C16H18N2S	270.393	4.28	-4.07	0.023 g/L	3.55		10.02	4	Phenothiazines	Chemical entities	Organic compounds	Organoheterocyclic compounds	Benzothiazines	InChI=1S/C16H18N2S/c1-17-11-6-12-18-13-7-2-4-9-15(13)19-16-10-5-3-8-14(16)18/h2-5,7-10,17H,6,11-12H2,1H3	C16H18N2S	270.119		3.55	62.67	1.61	0.410256	160.1	165.6	168.9	170.81	170.33	170.138	Yes
HMDB13940	InChI=1S/C12H16N2O4/c1-12(7-4-3-5-8(15)6-7)9(16)13-11(18)14(2)10(12)17/h6,8,15H,3-5H2,1-2H3,(H,13,16,18)	YHCGILGEMWNROZ-UHFFFAOYSA-N	CN1C(=O)NC(=O)C(C)(C2=CC(O)CCC2)C1=O	5-(3-hydroxycyclohex-1-en-1-yl)-1,5-dimethyl-1,3-diazinane-2,4,6-trione	C12H16N2O4	252.266	0.21	-1.49	8.17 g/L	0.017	8.41	-1.6	1	Barbituric acid derivatives	Chemical entities	Organic compounds	Organoheterocyclic compounds	Diazines	InChI=1/C12H16N2O4/c1-12(7-4-3-5-8(15)6-7)9(16)13-11(18)14(2)10(12)17/h6,8,15H,3-5H2,1-2H3,(H,13,16,18)	C12H16N2O4	252.111	2.75	0.38	59.47	2.09	0.342857	158.9	165.4	154.9	165.525	163.123	163.276	Yes
HMDB13941	InChI=1S/C12H16N2O4/c1-11(12-6-4-3-5-7(12)18-12)8(15)13-10(17)14(2)9(11)16/h7H,3-6H2,1-2H3,(H,13,15,17)	WOWLNDOPAUTOTH-UHFFFAOYSA-N	CN1C(=O)NC(=O)C(C)(C1=O)C12CCCCC1O2	1,5-dimethyl-5-{7-oxabicyclo[4.1.0]heptan-1-yl}-1,3-diazinane-2,4,6-trione	C12H16N2O4	252.266	0.78	-1.61	6.24 g/L	0.58	8.42	-4.2	1	Barbituric acid derivatives	Chemical entities	Organic compounds	Organoheterocyclic compounds	Diazines	InChI=1/C12H16N2O4/c1-11(12-6-4-3-5-7(12)18-12)8(15)13-10(17)14(2)9(11)16/h7H,3-6H2,1-2H3,(H,13,15,17)	C12H16N2O4	252.111	2.51	0.95	61.36	1.93	0.388889	159.8	166.9	155.4	160.938	160.239	160.234	Yes
HMDB13946	InChI=1S/C24H26N2O5/c1-29-20-9-2-3-10-21(20)30-13-12-25-14-16(27)15-31-22-11-5-7-18-23(22)17-6-4-8-19(28)24(17)26-18/h2-11,16,25-28H,12-15H2,1H3	GPPVNZVFGNMPNR-UHFFFAOYSA-N	COC1=CC=CC=C1OCCNCC(O)COC1=CC=CC2=C1C1=CC=CC(O)=C1N2	5-(2-hydroxy-3-{[2-(2-methoxyphenoxy)ethyl]amino}propoxy)-9H-carbazol-1-ol	C24H26N2O5	422.474	3.03	-4.49	0.014 g/L	2.85	9.69	8.69	10	Carbazoles	Chemical entities	Organic compounds	Organoheterocyclic compounds	Indoles and derivatives	InChI=1/C24H26N2O5/c1-29-20-9-2-3-10-21(20)30-13-12-25-14-16(27)15-31-22-11-5-7-18-23(22)17-6-4-8-19(28)24(17)26-18/h2-11,16,25-28H,12-15H2,1H3	C24H26N2O5	422.184	9.69	2.85	118.14	1	0.35	207.7	211.9	191.5	215.699	215.415	215.292	Yes
HMDB13947	InChI=1S/C24H26N2O5/c1-29-23-13-16(27)9-10-21(23)30-12-11-25-14-17(28)15-31-22-8-4-7-20-24(22)18-5-2-3-6-19(18)26-20/h2-10,13,17,25-28H,11-12,14-15H2,1H3	ZCJHEORDHXCJNB-UHFFFAOYSA-N	COC1=CC(O)=CC=C1OCCNCC(O)COC1=CC=CC2=C1C1=CC=CC=C1N2	4-(2-{[3-(9H-carbazol-4-yloxy)-2-hydroxypropyl]amino}ethoxy)-3-methoxyphenol	C24H26N2O5	422.474	3.2	-4.59	0.011 g/L	2.88	9.95	8.73	10	Carbazoles	Chemical entities	Organic compounds	Organoheterocyclic compounds	Indoles and derivatives	InChI=1/C24H26N2O5/c1-29-23-13-16(27)9-10-21(23)30-12-11-25-14-17(28)15-31-22-8-4-7-20-24(22)18-5-2-3-6-19(18)26-20/h2-10,13,17,25-28H,11-12,14-15H2,1H3	C24H26N2O5	422.184	9.95	2.88	117.46	0.98	0.35	208.3	212.5	191.3	203.832	204.257	204.594	Yes
HMDB13948	InChI=1S/C24H26N2O5/c1-29-21-10-9-16(27)13-23(21)30-12-11-25-14-17(28)15-31-22-8-4-7-20-24(22)18-5-2-3-6-19(18)26-20/h2-10,13,17,25-28H,11-12,14-15H2,1H3	PVUVZUBTCLBJMT-UHFFFAOYSA-N	COC1=CC=C(O)C=C1OCCNCC(O)COC1=CC=CC2=C1C1=CC=CC=C1N2	3-(2-{[3-(9H-carbazol-4-yloxy)-2-hydroxypropyl]amino}ethoxy)-4-methoxyphenol	C24H26N2O5	422.474	3.19	-4.58	0.011 g/L	2.89	9.96	8.7	10	Carbazoles	Chemical entities	Organic compounds	Organoheterocyclic compounds	Indoles and derivatives	InChI=1/C24H26N2O5/c1-29-21-10-9-16(27)13-23(21)30-12-11-25-14-17(28)15-31-22-8-4-7-20-24(22)18-5-2-3-6-19(18)26-20/h2-10,13,17,25-28H,11-12,14-15H2,1H3	C24H26N2O5	422.184	9.96	2.89	117.61	0.99	0.35	208.3	212.5	191.3	206.767	205.824	208.313	Yes
HMDB13950	InChI=1S/C24H26N2O5/c1-29-20-8-4-5-9-21(20)30-13-12-25-14-16(27)15-31-22-11-10-19(28)24-23(22)17-6-2-3-7-18(17)26-24/h2-11,16,25-28H,12-15H2,1H3	UQJJKVKQRTUYJW-UHFFFAOYSA-N	COC1=CC=CC=C1OCCNCC(O)COC1=CC=C(O)C2=C1C1=CC=CC=C1N2	4-(2-hydroxy-3-{[2-(2-methoxyphenoxy)ethyl]amino}propoxy)-9H-carbazol-1-ol	C24H26N2O5	422.474	3.02	-4.46	0.015 g/L	2.7	9.27	8.59	10	Carbazoles	Chemical entities	Organic compounds	Organoheterocyclic compounds	Indoles and derivatives	InChI=1/C24H26N2O5/c1-29-20-8-4-5-9-21(20)30-13-12-25-14-16(27)15-31-22-11-10-19(28)24-23(22)17-6-2-3-7-18(17)26-24/h2-11,16,25-28H,12-15H2,1H3	C24H26N2O5	422.184	9.27	2.7	118.31	1	0.35	207.6	211.7	191.7	202.487	202.157	202.149	Yes
HMDB13958	InChI=1S/C23H27NO3/c1-27-22-14-20-18(13-21(22)25)12-19(23(20)26)11-16-7-9-24(10-8-16)15-17-5-3-2-4-6-17/h2-6,13-14,16,19,25H,7-12,15H2,1H3	DSMISVLYMKJMLP-UHFFFAOYSA-N	COC1=C(O)C=C2CC(CC3CCN(CC4=CC=CC=C4)CC3)C(=O)C2=C1	2-[(1-benzylpiperidin-4-yl)methyl]-5-hydroxy-6-methoxy-2,3-dihydro-1H-inden-1-one	C23H27NO3	365.465	4.14	-4.24	0.021 g/L	3.18	8.06	8.76	5	N-benzylpiperidines	Chemical entities	Organic compounds	Organoheterocyclic compounds	Piperidines	InChI=1/C23H27NO3/c1-27-22-14-20-18(13-21(22)25)12-19(23(20)26)11-16-7-9-24(10-8-16)15-17-5-3-2-4-6-17/h2-6,13-14,16,19,25H,7-12,15H2,1H3	C23H27NO3	365.199	8.03	3.24	100.04	1.22	0.385965	188.3	193.4	188.4	205.049	205.22	204.34	Yes
HMDB13959	InChI=1S/C23H27NO3/c1-27-22-13-18-12-19(23(26)20(18)14-21(22)25)11-16-7-9-24(10-8-16)15-17-5-3-2-4-6-17/h2-6,13-14,16,19,25H,7-12,15H2,1H3	DJRBBQJREIMIEU-UHFFFAOYSA-N	COC1=C(O)C=C2C(=O)C(CC3CCN(CC4=CC=CC=C4)CC3)CC2=C1	2-[(1-benzylpiperidin-4-yl)methyl]-6-hydroxy-5-methoxy-2,3-dihydro-1H-inden-1-one	C23H27NO3	365.465	4.15	-4.23	0.021 g/L	3.75	9.41	8.55	5	N-benzylpiperidines	Chemical entities	Organic compounds	Organoheterocyclic compounds	Piperidines	InChI=1/C23H27NO3/c1-27-22-13-18-12-19(23(26)20(18)14-21(22)25)11-16-7-9-24(10-8-16)15-17-5-3-2-4-6-17/h2-6,13-14,16,19,25H,7-12,15H2,1H3	C23H27NO3	365.199	9.39	3.77	100.02	1.22	0.385965	188.6	193.9	187.7	214.074	214.21	213.914	Yes
HMDB13960	InChI=1S/C17H23NO3/c1-20-15-9-12-8-13(7-11-3-5-18-6-4-11)17(19)14(12)10-16(15)21-2/h9-11,13,18H,3-8H2,1-2H3	PGBZORAISITZTF-UHFFFAOYSA-N	COC1=C(OC)C=C2C(=O)C(CC3CCNCC3)CC2=C1	5,6-dimethoxy-2-(piperidin-4-ylmethyl)-2,3-dihydro-1H-inden-1-one	C17H23NO3	289.369	2.49	-3.94	0.033 g/L	2.1	17.02	10.26	4	Indanones	Chemical entities	Organic compounds	Benzenoids	Indanes	InChI=1/C17H23NO3/c1-20-15-9-12-8-13(7-11-3-5-18-6-4-11)17(19)14(12)10-16(15)21-2/h9-11,13,18H,3-8H2,1-2H3	C17H23NO3	289.168	16.78	2.1	71.55	1.39	0.347826	168.8	173.9	164.4	187.829	188.367	189.46	Yes
HMDB13961	InChI=1S/C26H36N2O4/c1-19(2)26(18-27,21-9-11-24(31-5)25(17-21)32-6)13-7-14-28(3)15-12-20-8-10-23(30-4)22(29)16-20/h8-11,16-17,19,29H,7,12-15H2,1-6H3	OAAPYTCHFIIVON-UHFFFAOYSA-N	COC1=C(O)C=C(CCN(C)CCCC(C#N)(C(C)C)C2=CC(OC)=C(OC)C=C2)C=C1	2-(3,4-dimethoxyphenyl)-5-{[2-(3-hydroxy-4-methoxyphenyl)ethyl](methyl)amino}-2-(propan-2-yl)pentanenitrile	C26H36N2O4	440.575	4.57	-4.71	0.0086 g/L	4.41	10.27	9.44	12	Phenylbutylamines	Chemical entities	Organic compounds	Benzenoids	Benzene and substituted derivatives	InChI=1/C26H36N2O4/c1-19(2)26(18-27,21-9-11-24(31-5)25(17-21)32-6)13-7-14-28(3)15-12-20-8-10-23(30-4)22(29)16-20/h8-11,16-17,19,29H,7,12-15H2,1-6H3	C26H36N2O4	440.268	10.27	4.41	124.11	1.83	0.173913	226.2	230.9	204.8	230.205	230.113	229.875	Yes
HMDB13962	InChI=1S/C17H26N2O2/c1-13(2)17(12-18,9-6-10-19-3)14-7-8-15(20-4)16(11-14)21-5/h7-8,11,13,19H,6,9-10H2,1-5H3	WLOBUUJURNEQCL-UHFFFAOYSA-N	CNCCCC(C#N)(C(C)C)C1=CC(OC)=C(OC)C=C1	2-(3,4-dimethoxyphenyl)-5-(methylamino)-2-(propan-2-yl)pentanenitrile	C17H26N2O2	290.401	3.18	-4.06	0.025 g/L	2.96		10.54	8	Phenylbutylamines	Chemical entities	Organic compounds	Benzenoids	Benzene and substituted derivatives	InChI=1/C17H26N2O2/c1-13(2)17(12-18,9-6-10-19-3)14-7-8-15(20-4)16(11-14)21-5/h7-8,11,13,19H,6,9-10H2,1-5H3	C17H26N2O2	290.199		2.96	69.99	2.69	0.12766	172.3	177.6	169.2	188.458	188.208	188.023	Yes
HMDB13968	InChI=1S/C11H12N2O3S/c1-6(13(16)11(12)15)9-4-7-2-3-8(14)5-10(7)17-9/h2-6,14,16H,1H3,(H2,12,15)	ZQQVPNNYZLDMMO-UHFFFAOYSA-N	CC(N(O)C(N)=O)C1=CC2=CC=C(O)C=C2S1	1-hydroxy-1-[1-(6-hydroxy-1-benzothiophen-2-yl)ethyl]urea	C11H12N2O3S	252.29	1.76	-3.48	0.084 g/L	1.7	8.73	-5.5	2	1-benzothiophenes	Chemical entities	Organic compounds	Organoheterocyclic compounds	Benzothiophenes	InChI=1/C11H12N2O3S/c1-6(13(16)11(12)15)9-4-7-2-3-8(14)5-10(7)17-9/h2-6,14,16H,1H3,(H2,12,15)	C11H12N2O3S	252.057	4.21	1.55	52.1	1.92	0.333333	153.6	160.7	149.4	165.597	165.39	165.116	Yes
HMDB13970	InChI=1S/C11H12N2OS/c1-7(13-11(12)14)10-6-8-4-2-3-5-9(8)15-10/h2-7H,1H3,(H3,12,13,14)	CKVDCQYUEYONIA-UHFFFAOYSA-N	CC(NC(N)=O)C1=CC2=CC=CC=C2S1	[1-(1-benzothiophen-2-yl)ethyl]urea	C11H12N2OS	220.291	2.24	-3.71	0.043 g/L	2.01	15.18	-2.2	2	1-benzothiophenes	Chemical entities	Organic compounds	Organoheterocyclic compounds	Benzothiophenes	InChI=1/C11H12N2OS/c1-7(13-11(12)14)10-6-8-4-2-3-5-9(8)15-10/h2-7H,1H3,(H3,12,13,14)	C11H12N2OS	220.067	-0.95	1.3	42.76	1.73	0.357143	147.8	154.8	146.5	156.748	156.847	155.989	Yes
HMDB13972	InChI=1S/C19H25NO/c1-14(2)20-12-11-17(16-7-5-4-6-8-16)18-13-15(3)9-10-19(18)21/h4-10,13-14,17,20-21H,11-12H2,1-3H3/t17-/m1/s1	CPLYUIYTJCFQJD-QGZVFWFLSA-N	CC(C)NCC[C@H](C1=CC=CC=C1)C1=C(O)C=CC(C)=C1	4-methyl-2-[(1R)-1-phenyl-3-[(propan-2-yl)amino]propyl]phenol	C19H25NO	283.408	3.89	-4.72	0.0053 g/L	4.05	10.85	10.16	6	Diphenylmethanes	Chemical entities	Organic compounds	Benzenoids	Benzene and substituted derivatives	InChI=1/C19H25NO/c1-14(2)20-12-11-17(16-7-5-4-6-8-16)18-13-15(3)9-10-19(18)21/h4-10,13-14,17,20-21H,11-12H2,1-3H3/t17-/s2	C19H25NO	283.194	10.85	4.05	69.66	1.89	0.255319	158.9	164.2	170.1	186.241	185.923	185.462	Yes
HMDB13973	InChI=1S/C22H31NO2/c1-16(2)23(17(3)4)13-12-20(19-8-6-5-7-9-19)21-14-18(15-24)10-11-22(21)25/h5-11,14,16-17,20,24-25H,12-13,15H2,1-4H3/t20-/m1/s1	DUXZAXCGJSBGDW-HXUWFJFHSA-N	CC(C)N(CC[C@H](C1=CC=CC=C1)C1=C(O)C=CC(CO)=C1)C(C)C	2-[(1R)-3-[bis(propan-2-yl)amino]-1-phenylpropyl]-4-(hydroxymethyl)phenol	C22H31NO2	341.487	4.59	-4.07	0.029 g/L	3.43	9.58	10.82	8	Diphenylmethanes	Chemical entities	Organic compounds	Benzenoids	Benzene and substituted derivatives	InChI=1/C22H31NO2/c1-16(2)23(17(3)4)13-12-20(19-8-6-5-7-9-19)21-14-18(15-24)10-11-22(21)25/h5-11,14,16-17,20,24-25H,12-13,15H2,1-4H3/t20-/s2	C22H31NO2	341.235	9.58	3.43	90.63	1.92	0.210526	181	185.9	185.1	201.684	201.37	201.995	Yes
HMDB13988	InChI=1S/C12H13NO3/c1-7-9(6-12(14)15)10-5-8(16-2)3-4-11(10)13-7/h3-5,13H,6H2,1-2H3,(H,14,15)	TXWGINUZLBAKDF-UHFFFAOYSA-N	COC1=CC2=C(NC(C)=C2CC(O)=O)C=C1	2-(5-methoxy-2-methyl-1H-indol-3-yl)acetic acid	C12H13NO3	219.237	1.93	-2.77	0.37 g/L	1.75	4.38	-4.8	3	Indole-3-acetic acid derivatives	Chemical entities	Organic compounds	Organoheterocyclic compounds	Indoles and derivatives	InChI=1S/C12H13NO3/c1-7-9(6-12(14)15)10-5-8(16-2)3-4-11(10)13-7/h3-5,13H,6H2,1-2H3,(H,14,15)	C12H13NO3	219.09	4.38	1.75	48.04	1.77	0.333333	148.2	155.6	152.1	159.567	159.176	158.605	Yes
HMDB13989	InChI=1S/C13H12O3/c1-8(13(15)16)9-2-3-11-7-12(14)5-4-10(11)6-9/h2-8,14H,1H3,(H,15,16)	XWJUDDGELKXYNO-UHFFFAOYSA-N	CC(C(O)=O)C1=CC2=C(C=C1)C=C(O)C=C2	2-(6-hydroxynaphthalen-2-yl)propanoic acid	C13H12O3	216.233	2.71	-3.57	0.058 g/L	2.84	4.34	-5.5	2	Naphthols and derivatives	Chemical entities	Organic compounds	Benzenoids	Naphthalenes	InChI=1/C13H12O3/c1-8(13(15)16)9-2-3-11-7-12(14)5-4-10(11)6-9/h2-8,14H,1H3,(H,15,16)	C13H12O3	216.079	4.34	2.84	47.69	1.68	0.37931	147.8	155.5	150.4	159.606	158.186	157.662	Yes
HMDB14010	InChI=1S/C17H19N3O4S/c1-10-15(18-7-11(8-21)16(10)24-3)9-25(22)17-19-13-5-4-12(23-2)6-14(13)20-17/h4-7,21H,8-9H2,1-3H3,(H,19,20)	CMZHQFXXAAIBKE-UHFFFAOYSA-N	COC1=CC2=C(C=C1)N=C(N2)S(=O)CC1=NC=C(CO)C(OC)=C1C	(4-methoxy-6-{[(6-methoxy-1H-1,3-benzodiazol-2-yl)sulfinyl]methyl}-5-methylpyridin-3-yl)methanol	C17H19N3O4S	361.415	1.05	-2.68	0.75 g/L	1.15	9.29	3.93	6	Sulfinylbenzimidazoles	Chemical entities	Organic compounds	Organoheterocyclic compounds	Benzimidazoles	InChI=1/C17H19N3O4S/c1-10-15(18-7-11(8-21)16(10)24-3)9-25(22)17-19-13-5-4-12(23-2)6-14(13)20-17/h4-7,21H,8-9H2,1-3H3,(H,19,20)	C17H19N3O4S	361.11	9.29	1.15	90.72	1.36	0.347826	193.1	198.4	185.8	210.104	208.786	208.923	Yes
HMDB14011	InChI=1S/C16H17N3O3S/c1-9-7-17-14(10(2)15(9)22-3)8-23(21)16-18-12-5-4-11(20)6-13(12)19-16/h4-7,20H,8H2,1-3H3,(H,18,19)	TWXDTVZNDQKCOS-UHFFFAOYSA-N	COC1=C(C)C(CS(=O)C2=NC3=C(N2)C=C(O)C=C3)=NC=C1C	2-[(4-methoxy-3,5-dimethylpyridin-2-yl)methanesulfinyl]-1H-1,3-benzodiazol-6-ol	C16H17N3O3S	331.389	1.96	-2.73	0.61 g/L	2.29	9.03	4.77	4	Sulfinylbenzimidazoles	Chemical entities	Organic compounds	Organoheterocyclic compounds	Benzimidazoles	InChI=1/C16H17N3O3S/c1-9-7-17-14(10(2)15(9)22-3)8-23(21)16-18-12-5-4-11(20)6-13(12)19-16/h4-7,20H,8H2,1-3H3,(H,18,19)	C16H17N3O3S	331.099	9.03	2.29	81.02	1.48	0.380952	183.5	189.3	177.4	198.605	197.767	197.239	Yes
HMDB14012	InChI=1S/C17H19N3O4S/c1-10-8-18-15(11(2)16(10)24-4)9-25(21,22)17-19-13-6-5-12(23-3)7-14(13)20-17/h5-8H,9H2,1-4H3,(H,19,20)	IXEQEYRTSRFZEO-UHFFFAOYSA-N	COC1=CC2=C(C=C1)N=C(N2)S(=O)(=O)CC1=NC=C(C)C(OC)=C1C	6-methoxy-2-[(4-methoxy-3,5-dimethylpyridin-2-yl)methanesulfonyl]-1H-1,3-benzodiazole	C17H19N3O4S	361.415	1.8	-3.66	0.08 g/L	2.41	6.29	4.47	5	Sulfinylbenzimidazoles	Chemical entities	Organic compounds	Organoheterocyclic compounds	Benzimidazoles	InChI=1S/C17H19N3O4S/c1-10-8-18-15(11(2)16(10)24-4)9-25(21,22)17-19-13-6-5-12(23-3)7-14(13)20-17/h5-8H,9H2,1-4H3,(H,19,20)	C17H19N3O4S	361.11	6.29	2.41	92.44	1.43	0.347826	195.2	200.7	184.9	199.851	200.235	200.085	Yes
HMDB14013	InChI=1S/C17H19N3O4S/c1-10-7-18-15(12(8-21)16(10)24-3)9-25(22)17-19-13-5-4-11(23-2)6-14(13)20-17/h4-7,21H,8-9H2,1-3H3,(H,19,20)	IGVYIWUGJPECAJ-UHFFFAOYSA-N	COC1=CC2=C(C=C1)N=C(N2)S(=O)CC1=NC=C(C)C(OC)=C1CO	(4-methoxy-2-{[(6-methoxy-1H-1,3-benzodiazol-2-yl)sulfinyl]methyl}-5-methylpyridin-3-yl)methanol	C17H19N3O4S	361.415	1.07	-2.65	0.81 g/L	1.15	9.29	3.92	6	Sulfinylbenzimidazoles	Chemical entities	Organic compounds	Organoheterocyclic compounds	Benzimidazoles	InChI=1/C17H19N3O4S/c1-10-7-18-15(12(8-21)16(10)24-3)9-25(22)17-19-13-5-4-11(23-2)6-14(13)20-17/h4-7,21H,8-9H2,1-3H3,(H,19,20)	C17H19N3O4S	361.11	9.29	1.15	91.15	1.39	0.347826	193	198.4	185.7	208.263	206.393	206.456	Yes
HMDB14018	InChI=1S/C12H18O2/c1-7(2)10-5-9(13)6-11(8(3)4)12(10)14/h5-8,13-14H,1-4H3	UFWIJKBKROBWTG-UHFFFAOYSA-N	CC(C)C1=CC(O)=CC(C(C)C)=C1O	2,6-bis(propan-2-yl)benzene-1,4-diol	C12H18O2	194.27	2.99	-2.29	0.99 g/L	3.86	10.09	-5.4	2	Cumenes	Chemical entities	Organic compounds	Benzenoids	Benzene and substituted derivatives	InChI=1S/C12H18O2/c1-7(2)10-5-9(13)6-11(8(3)4)12(10)14/h5-8,13-14H,1-4H3	C12H18O2	194.131	10.09	3.86	39.02	2.7	0.1875	141.1	149.3	143.5	153.475	153.782	153.383	Yes
HMDB14027	InChI=1S/C15H21N3O4S/c1-10-2-4-14(5-3-10)23(21,22)17-15(20)16-18-8-11-6-13(19)7-12(11)9-18/h2-5,11-13,19H,6-9H2,1H3,(H2,16,17,20)	JMHDCYDSYHLATB-UHFFFAOYSA-N	CC1=CC=C(C=C1)S(=O)(=O)NC(=O)NN1CC2CC(O)CC2C1	3-{5-hydroxy-octahydrocyclopenta[c]pyrrol-2-yl}-1-(4-methylbenzenesulfonyl)urea	C15H21N3O4S	339.41	0.34	-2.81	0.52 g/L	0.35	4.07	1.02	2	Benzenesulfonamides	Chemical entities	Organic compounds	Benzenoids	Benzene and substituted derivatives	InChI=1/C15H21N3O4S/c1-10-2-4-14(5-3-10)23(21,22)17-15(20)16-18-8-11-6-13(19)7-12(11)9-18/h2-5,11-13,19H,6-9H2,1H3,(H2,16,17,20)	C15H21N3O4S	339.125	2.37	1.17	79.46	1.39	0.326087	177.8	182.9	178	186.541	185.665	185.589	Yes
HMDB14028	InChI=1S/C15H21N3O4S/c1-10-2-5-12(6-3-10)23(21,22)17-15(20)16-18-8-11-4-7-14(19)13(11)9-18/h2-3,5-6,11,13-14,19H,4,7-9H2,1H3,(H2,16,17,20)	VUUZEWXIRFGRFE-UHFFFAOYSA-N	CC1=CC=C(C=C1)S(=O)(=O)NC(=O)NN1CC2CCC(O)C2C1	3-{4-hydroxy-octahydrocyclopenta[c]pyrrol-2-yl}-1-(4-methylbenzenesulfonyl)urea	C15H21N3O4S	339.41	0.26	-2.8	0.54 g/L	0.39	4.07	1.03	2	Benzenesulfonamides	Chemical entities	Organic compounds	Benzenoids	Benzene and substituted derivatives	InChI=1/C15H21N3O4S/c1-10-2-5-12(6-3-10)23(21,22)17-15(20)16-18-8-11-4-7-14(19)13(11)9-18/h2-3,5-6,11,13-14,19H,4,7-9H2,1H3,(H2,16,17,20)	C15H21N3O4S	339.125	2.37	1.21	79.78	1.4	0.326087	177.7	182.8	177.9	188.385	187.198	187.752	Yes
HMDB14029	InChI=1S/C15H21N3O4S/c19-10-11-4-6-14(7-5-11)23(21,22)17-15(20)16-18-8-12-2-1-3-13(12)9-18/h4-7,12-13,19H,1-3,8-10H2,(H2,16,17,20)	IHCHVBQHVIUSTM-UHFFFAOYSA-N	OCC1=CC=C(C=C1)S(=O)(=O)NC(=O)NN1CC2CCCC2C1	1-[4-(hydroxymethyl)benzenesulfonyl]-3-{octahydrocyclopenta[c]pyrrol-2-yl}urea	C15H21N3O4S	339.41	0.68	-2.97	0.36 g/L	0.45	4.07	1.36	3	Benzenesulfonamides	Chemical entities	Organic compounds	Benzenoids	Benzene and substituted derivatives	InChI=1/C15H21N3O4S/c19-10-11-4-6-14(7-5-11)23(21,22)17-15(20)16-18-8-12-2-1-3-13(12)9-18/h4-7,12-13,19H,1-3,8-10H2,(H2,16,17,20)	C15H21N3O4S	339.125	2.31	1.27	79.11	1.38	0.326087	178.2	183.4	178	193.235	192.776	192.958	Yes
HMDB14045	InChI=1S/C17H23NO/c1-19-13-6-5-12-10-16-14-4-2-3-7-17(14,8-9-18-16)15(12)11-13/h5-6,11,14,16,18H,2-4,7-10H2,1H3/t14-,16+,17+/m1/s1	ILNSWVUXAPSPEH-PVAVHDDUSA-N	COC1=CC2=C(C[C@@H]3NCC[C@]22CCCC[C@H]32)C=C1	(1S,9S,10S)-4-methoxy-17-azatetracyclo[7.5.3.0¹,¹⁰.0²,⁷]heptadeca-2(7),3,5-triene	C17H23NO	257.371	3.8	-4.98	0.0027 g/L	3.11		10.22	1	Morphinans	Chemical entities	Organic compounds	Alkaloids and derivatives	Morphinans	InChI=1S/C17H23NO/c1-19-13-6-5-12-10-16-14-4-2-3-7-17(14,8-9-18-16)15(12)11-13/h5-6,11,14,16,18H,2-4,7-10H2,1H3/t14-,16+,17+/m1/s1	C17H23NO	257.178		3.11	67.35	1.51	0.444444	150	155.4	161.2	167.509	167.172	167.106	Yes
HMDB14096	InChI=1S/C15H13N3O5S/c1-18-13(15(21)17-12-7-6-9(19)8-16-12)14(20)10-4-2-3-5-11(10)24(18,22)23/h2-8,19-20H,1H3,(H,16,17,21)	CCKOORANQAQKKV-UHFFFAOYSA-N	CN1C(C(=O)NC2=NC=C(O)C=C2)=C(O)C2=C(C=CC=C2)S1(=O)=O	4-hydroxy-N-(5-hydroxypyridin-2-yl)-2-methyl-1,1-dioxo-2H-1λ⁶,2-benzothiazine-3-carboxamide	C15H13N3O5S	347.346	2.07	-3.21	0.21 g/L	0.3	4.66	3.72	2	Benzothiazines	Chemical entities	Organic compounds	Organoheterocyclic compounds	Benzothiazines	InChI=1S/C15H13N3O5S/c1-18-13(15(21)17-12-7-6-9(19)8-16-12)14(20)10-4-2-3-5-11(10)24(18,22)23/h2-8,19-20H,1H3,(H,16,17,21)	C15H13N3O5S	347.058	2.74	0.87	89.45	1.57	0.435897	181.6	186.7	173.8	181.204	180.941	180.653	Yes
HMDB14098	InChI=1S/C13H11N3O5S2/c1-16-10(13(19)15-9-3-2-7(17)6-14-9)11(18)12-8(4-5-22-12)23(16,20)21/h2-6,17,19H,1H3,(H,14,15)/b13-10-	INPPRTDYEGRTIU-RAXLEYEMSA-N	CN1\C(=C(/O)NC2=CC=C(O)C=N2)C(=O)C2=C(C=CS2)S1(=O)=O	(3Z)-3-{hydroxy[(5-hydroxypyridin-2-yl)amino]methylidene}-2-methyl-2H,3H,4H-1λ⁶-thieno[2,3-e][1,2]thiazine-1,1,4-trione	C13H11N3O5S2	353.374	1.32	-2.92	0.42 g/L	0.92	7.11	4.75	2	Thienothiazines	Chemical entities	Organic compounds	Organoheterocyclic compounds	Thienothiazines	InChI=1S/C13H11N3O5S2/c1-16-10(13(19)15-9-3-2-7(17)6-14-9)11(18)12-8(4-5-22-12)23(16,20)21/h2-5,19H,6H2,1H3,(H,14,15)	C13H11N3O5S2	353.014	7.87	0.15	84.11	1.63	0.444444	187.8	178.3	170.5	184.8	185.177	184.48	Yes
HMDB14246	InChI=1S/C26H36N2O4/c1-19(2)26(18-27,21-9-10-22(29)24(17-21)31-5)13-7-14-28(3)15-12-20-8-11-23(30-4)25(16-20)32-6/h8-11,16-17,19,29H,7,12-15H2,1-6H3	WLKVZSXOMGNZLB-UHFFFAOYSA-N	COC1=C(O)C=CC(=C1)C(CCCN(C)CCC1=CC(OC)=C(OC)C=C1)(C#N)C(C)C	5-{[2-(3,4-dimethoxyphenyl)ethyl](methyl)amino}-2-(4-hydroxy-3-methoxyphenyl)-2-(propan-2-yl)pentanenitrile	C26H36N2O4	440.575	4.57	-4.75	0.0078 g/L	4.4	10.12	9.48	12	Phenylbutylamines	Chemical entities	Organic compounds	Benzenoids	Benzene and substituted derivatives	InChI=1/C26H36N2O4/c1-19(2)26(18-27,21-9-10-22(29)24(17-21)31-5)13-7-14-28(3)15-12-20-8-11-23(30-4)25(16-20)32-6/h8-11,16-17,19,29H,7,12-15H2,1-6H3	C26H36N2O4	440.268	10.12	4.4	124.05	1.82	0.173913	224.8	229.5	203.2	222.822	222.406	222.051	Yes
HMDB14324	InChI=1S/C23H32N2O5/c1-3-30-23(29)18(13-12-16-8-5-4-6-9-16)24-15(2)21(26)25-19-11-7-10-17(19)14-20(25)22(27)28/h4-6,8-9,15,17-20,24H,3,7,10-14H2,1-2H3,(H,27,28)/t15-,17-,18-,19-,20-/m0/s1	HDACQVRGBOVJII-JBDAPHQKSA-N	[H][C@@]12CCC[C@]1([H])N([C@@H](C2)C(O)=O)C(=O)[C@H](C)N[C@@H](CCC1=CC=CC=C1)C(=O)OCC	(2S,3aS,6aS)-1-[(2S)-2-{[(2S)-1-ethoxy-1-oxo-4-phenylbutan-2-yl]amino}propanoyl]-octahydrocyclopenta[b]pyrrole-2-carboxylic acid	C23H32N2O5	416.511	0.92	-4.03	0.039 g/L	1.47	3.75	5.2	10	Dipeptides	Organic compounds	Organic acids and derivatives	Carboxylic acids and derivatives	Amino acids, peptides, and analogues	InChI=1S/C23H32N2O5/c1-3-30-23(29)18(13-12-16-8-5-4-6-9-16)24-15(2)21(26)25-19-11-7-10-17(19)14-20(25)22(27)28/h4-6,8-9,15,17-20,24H,3,7,10-14H2,1-2H3,(H,27,28)/t15-,17-,18-,19-,20-/m0/s1	C23H32N2O5	416.231	3.75	1.47	117.24	1.61	0.234375	200.7	204.9	200.8	214.709	215.607	215.461	Yes
HMDB14325	InChI=1S/C18H22O4/c1-11(7-13-3-5-15(19)17(21)9-13)12(2)8-14-4-6-16(20)18(22)10-14/h3-6,9-12,19-22H,7-8H2,1-2H3/t11-,12+	HCZKYJDFEPMADG-TXEJJXNPSA-N	C[C@@H](CC1=CC(O)=C(O)C=C1)[C@H](C)CC1=CC(O)=C(O)C=C1	4-[(2S,3R)-3-[(3,4-dihydroxyphenyl)methyl]-2-methylbutyl]benzene-1,2-diol	C18H22O4	302.365	3.44	-4.35	0.014 g/L	4.76	9.21	-6.3	5	Dibenzylbutane lignans	Chemical entities	Organic compounds	Lignans, neolignans and related compounds	Dibenzylbutane lignans	InChI=1/C18H22O4/c1-11(7-13-3-5-15(19)17(21)9-13)12(2)8-14-4-6-16(20)18(22)10-14/h3-6,9-12,19-22H,7-8H2,1-2H3/t11-,12+	C18H22O4	302.152	9.21	4.76	72.68	1.59	0.266667	169.6	177	161.3	188.62	188.112	188.781	Yes
HMDB14328	InChI=1S/C9H13N/c1-8(10)7-9-5-3-2-4-6-9/h2-6,8H,7,10H2,1H3	KWTSXDURSIMDCE-UHFFFAOYSA-N	CC(N)CC1=CC=CC=C1	1-phenylpropan-2-amine	C9H13N	135.206	1.85	-1.89	1.74 g/L	1.8		10.01	2	Amphetamines and derivatives	Chemical entities	Organic compounds	Benzenoids	Benzene and substituted derivatives	InChI=1/C9H13N/c1-8(10)7-9-5-3-2-4-6-9/h2-6,8H,7,10H2,1H3	C9H13N	135.105		1.8	22.08	2.13	0.26087	123.3	129.1	127.7	131.851	131.121	130.788	Yes
HMDB14330	InChI=1S/C10H14N2/c1-12-7-3-5-10(12)9-4-2-6-11-8-9/h2,4,6,8,10H,3,5,7H2,1H3	SNICXCGAKADSCV-UHFFFAOYSA-N	CN1CCCC1C1=CN=CC=C1	3-(1-methylpyrrolidin-2-yl)pyridine	C10H14N2	162.232	0.87	-0.24	93.3 g/L	1.16		8.86	1	Pyrrolidinylpyridines	Organic compounds	Organoheterocyclic compounds	Pyridines and derivatives	Pyrrolidinylpyridines	InChI=1/C10H14N2/c1-12-7-3-5-10(12)9-4-2-6-11-8-9/h2,4,6,8,10H,3,5,7H2,1H3	C10H14N2	162.116		1.16	31.02	1.74	0.407407	134.7	140.3	138	139.385	138.917	138.746	Yes
HMDB14333	InChI=1S/C16H25NO4/c1-12(2)17-10-14(18)11-21-15-7-4-13(5-8-15)6-9-16(19)20-3/h4-5,7-8,12,14,17-18H,6,9-11H2,1-3H3	AQNDDEOPVVGCPG-UHFFFAOYSA-N	COC(=O)CCC1=CC=C(OCC(O)CNC(C)C)C=C1	methyl 3-(4-{2-hydroxy-3-[(propan-2-yl)amino]propoxy}phenyl)propanoate	C16H25NO4	295.374	2.02	-3.31	0.14 g/L	1.82	14.09	9.67	10	Phenol ethers	Chemical entities	Organic compounds	Benzenoids	Phenol ethers	InChI=1/C16H25NO4/c1-12(2)17-10-14(18)11-21-15-7-4-13(5-8-15)6-9-16(19)20-3/h4-5,7-8,12,14,17-18H,6,9-11H2,1-3H3	C16H25NO4	295.178	14.09	1.82	62.97	1.97	0.130435	177.5	182.5	171.1	185.788	186.223	186.333	Yes
HMDB14337	InChI=1S/C10H15N/c1-10(2,11)8-9-6-4-3-5-7-9/h3-7H,8,11H2,1-2H3	DHHVAGZRUROJKS-UHFFFAOYSA-N	CC(C)(N)CC1=CC=CC=C1	2-methyl-1-phenylpropan-2-amine	C10H15N	149.233	2.32	-2.29	0.76 g/L	2.08		10.25	2	Amphetamines and derivatives	Chemical entities	Organic compounds	Benzenoids	Benzene and substituted derivatives	InChI=1S/C10H15N/c1-10(2,11)8-9-6-4-3-5-7-9/h3-7H,8,11H2,1-2H3	C10H15N	149.12		2.08	25.98	2.04	0.230769	125.4	131.2	135.6	137.266	137.246	136.754	Yes
HMDB14338	InChI=1S/C20H24N2O/c1-14(2)22-13-7-12-20(19(21)23)17-10-5-3-8-15(17)16-9-4-6-11-18(16)20/h3-6,8-11,14,22H,7,12-13H2,1-2H3,(H2,21,23)	UCEWGESNIULAGX-UHFFFAOYSA-N	CC(C)NCCCC1(C(N)=O)C2=CC=CC=C2C2=CC=CC=C12	9-{3-[(propan-2-yl)amino]propyl}-9H-fluorene-9-carboxamide	C20H24N2O	308.417	3.24	-5.54	8.960E-04 g/L	3.26	16.51	10.4	6	Fluorenes	Chemical entities	Organic compounds	Benzenoids	Fluorenes	InChI=1S/C20H24N2O/c1-14(2)22-13-7-12-20(19(21)23)17-10-5-3-8-15(17)16-9-4-6-11-18(16)20/h3-6,8-11,14,22H,7,12-13H2,1-2H3,(H2,21,23)	C20H24N2O	308.189	-1.36	1.4	84.5	1.72	0.306122	167.4	172	171.2	187.571	187.646	187.264	Yes
HMDB14339	InChI=1S/C16H25NO2/c1-17(2)12-14-7-4-5-10-16(14,18)13-8-6-9-15(11-13)19-3/h6,8-9,11,14,18H,4-5,7,10,12H2,1-3H3/t14-,16+/m1/s1	TVYLLZQTGLZFBW-ZBFHGGJFSA-N	COC1=CC=CC(=C1)[C@@]1(O)CCCC[C@@H]1CN(C)C	(1R,2R)-2-[(dimethylamino)methyl]-1-(3-methoxyphenyl)cyclohexan-1-ol	C16H25NO2	263.375	2.71	-2.55	0.75 g/L	2.45	13.8	9.23	4	Anisoles	Organic compounds	Benzenoids	Phenol ethers	Anisoles	InChI=1S/C16H25NO2/c1-17(2)12-14-7-4-5-10-16(14,18)13-8-6-9-15(11-13)19-3/h6,8-9,11,14,18H,4-5,7,10,12H2,1-3H3/t14-,16+/m1/s1	C16H25NO2	263.189	13.8	2.45	62.11	1.87	0.266667	161.9	167.6	163.7	168.565	169.797	169.766	Yes
HMDB14341	InChI=1S/C18H29NO3/c1-14(2)19-11-17(20)13-22-18-7-5-15(6-8-18)9-10-21-12-16-3-4-16/h5-8,14,16-17,19-20H,3-4,9-13H2,1-2H3	NWIUTZDMDHAVTP-UHFFFAOYSA-N	CC(C)NCC(O)COC1=CC=C(CCOCC2CC2)C=C1	1-{4-[2-(cyclopropylmethoxy)ethyl]phenoxy}-3-[(propan-2-yl)amino]propan-2-ol	C18H29NO3	307.428	3	-4.01	0.03 g/L	2.54	14.09	9.67	11	Tyrosols and derivatives	Organic compounds	Benzenoids	Phenols	Tyrosols and derivatives	InChI=1/C18H29NO3/c1-14(2)19-11-17(20)13-22-18-7-5-15(6-8-18)9-10-21-12-16-3-4-16/h5-8,14,16-17,19-20H,3-4,9-13H2,1-2H3	C18H29NO3	307.215	14.09	2.54	66.93	1.33	0.173077	182.9	188.1	176	191.162	191.425	191.562	Yes
HMDB14349	InChI=1S/C19H27N3O5S2/c1-22(13-12-16-4-6-17(7-5-16)20-28(2,23)24)14-15-27-19-10-8-18(9-11-19)21-29(3,25)26/h4-11,20-21H,12-15H2,1-3H3	IXTMWRCNAAVVAI-UHFFFAOYSA-N	CN(CCOC1=CC=C(NS(C)(=O)=O)C=C1)CCC1=CC=C(NS(C)(=O)=O)C=C1	N-[4-(2-{[2-(4-methanesulfonamidophenyl)ethyl](methyl)amino}ethoxy)phenyl]methanesulfonamide	C19H27N3O5S2	441.565	2.17	-4.35	0.02 g/L	0.24	10.15	8.99	9	Sulfanilides	Chemical entities	Organic compounds	Benzenoids	Benzene and substituted derivatives	InChI=1S/C19H27N3O5S2/c1-22(13-12-16-4-6-17(7-5-16)20-28(2,23)24)14-15-27-19-10-8-18(9-11-19)21-29(3,25)26/h4-11,20-21H,12-15H2,1-3H3	C19H27N3O5S2	441.139	10.15	0.24	101.32	1.5	0.210526	214.8	218.6	195.9	221.567	221.106	221.456	Yes
HMDB14355	InChI=1S/C28H28O3/c1-31-26-7-6-23(21-2-3-22-12-24(27(29)30)5-4-20(22)11-21)13-25(26)28-14-17-8-18(15-28)10-19(9-17)16-28/h2-7,11-13,17-19H,8-10,14-16H2,1H3,(H,29,30)	LZCDAPDGXCYOEH-UHFFFAOYSA-N	COC1=C(C=C(C=C1)C1=CC2=C(C=C1)C=C(C=C2)C(O)=O)C12CC3CC(CC(C3)C1)C2	6-[3-(adamantan-1-yl)-4-methoxyphenyl]naphthalene-2-carboxylic acid	C28H28O3	412.52	6.06	-8.01	4.010E-06 g/L	6.46	3.99	-4.8	4	Retinoids	Organic compounds	Lipids and lipid-like molecules	Prenol lipids	Retinoids	InChI=1S/C28H28O3/c1-31-26-7-6-23(21-2-3-22-12-24(27(29)30)5-4-20(22)11-21)13-25(26)28-14-17-8-18(15-28)10-19(9-17)16-28/h2-7,11-13,17-19H,8-10,14-16H2,1H3,(H,29,30)	C28H28O3	412.204	3.99	6.46	131.42	1.11	0.453125	234.9	241.4	216.7	223.718	223.454	222.865	Yes
HMDB14359	InChI=1S/C16H20N4O3S/c1-11(2)18-16(21)20-24(22,23)15-10-17-8-7-14(15)19-13-6-4-5-12(3)9-13/h4-11H,1-3H3,(H,17,19)(H2,18,20,21)	NGBFQHCMQULJNZ-UHFFFAOYSA-N	CC(C)NC(=O)NS(=O)(=O)C1=C(NC2=CC=CC(C)=C2)C=CN=C1	1-({4-[(3-methylphenyl)amino]pyridin-3-yl}sulfonyl)-3-(propan-2-yl)urea	C16H20N4O3S	348.42	1.76	-3.77	0.06 g/L	1.86	5.92	4.2	4	Pyridinesulfonamides	Chemical entities	Organic compounds	Organoheterocyclic compounds	Pyridines and derivatives	InChI=1S/C16H20N4O3S/c1-11(2)18-16(21)20-24(22,23)15-10-17-8-7-14(15)19-13-6-4-5-12(3)9-13/h4-11H,1-3H3,(H,17,19)(H2,18,20,21)	C16H20N4O3S	348.126	2.37	1.96	84.52	1.88	0.266667	181.7	186.9	178.3	193.819	193.275	193.478	Yes
HMDB14361	InChI=1S/C22H26N2O2S/c1-24-12-5-6-19(24)15-18-16-23-22-10-9-17(14-21(18)22)11-13-27(25,26)20-7-3-2-4-8-20/h2-4,7-10,14,16,19,23H,5-6,11-13,15H2,1H3/t19-/m1/s1	PWVXXGRKLHYWKM-LJQANCHMSA-N	CN1CCC[C@@H]1CC1=CNC2=C1C=C(CCS(=O)(=O)C1=CC=CC=C1)C=C2	5-[2-(benzenesulfonyl)ethyl]-3-{[(2R)-1-methylpyrrolidin-2-yl]methyl}-1H-indole	C22H26N2O2S	382.519	3.84	-5.51	0.0012 g/L	3.77	17.11	8.37	6	3-alkylindoles	Chemical entities	Organic compounds	Organoheterocyclic compounds	Indoles and derivatives	InChI=1S/C22H26N2O2S/c1-24-12-5-6-19(24)15-18-16-23-22-10-9-17(14-21(18)22)11-13-27(25,26)20-7-3-2-4-8-20/h2-4,7-10,14,16,19,23H,5-6,11-13,15H2,1H3/t19-/m1/s1	C22H26N2O2S	382.171	17.11	3.77	100.98	1.28	0.375	190.6	195.4	186.7	205.25	204.988	204.501	Yes
HMDB14362	InChI=1S/C10H15N3/c1-11-10(12-2)13-8-9-6-4-3-5-7-9/h3-7H,8H2,1-2H3,(H2,11,12,13)	NIVZHWNOUVJHKV-UHFFFAOYSA-N	CN\C(NCC1=CC=CC=C1)=N/C	(E)-3-benzyl-1,2-dimethylguanidine	C10H15N3	177.246	1.41	-2.05	1.58 g/L	1.27		12.41	2	Benzene and substituted derivatives	Chemical entities	Organic compounds	Benzenoids	Benzene and substituted derivatives	InChI=1S/C10H15N3/c1-11-10(12-2)13-8-9-6-4-3-5-7-9/h3-7H,8H2,1-2H3,(H2,11,12,13)	C10H15N3	177.127		1.27	32.07	1.93	0.214286	135.8	141.1	140.4	150.674	149.953	150.651	Yes
HMDB14366	InChI=1S/C13H21NO3/c1-4-10(14-8(2)3)13(17)9-5-6-11(15)12(16)7-9/h5-8,10,13-17H,4H2,1-3H3	HUYWAWARQUIQLE-UHFFFAOYSA-N	CCC(NC(C)C)C(O)C1=CC(O)=C(O)C=C1	4-{1-hydroxy-2-[(propan-2-yl)amino]butyl}benzene-1,2-diol	C13H21NO3	239.311	0.63	-1.88	3.18 g/L	1.05	10.01	9.01	5	Catechols	Chemical entities	Organic compounds	Benzenoids	Phenols	InChI=1/C13H21NO3/c1-4-10(14-8(2)3)13(17)9-5-6-11(15)12(16)7-9/h5-8,10,13-17H,4H2,1-3H3	C13H21NO3	239.152	10.01	1.05	50.28	2.37	0.157895	157.9	163	154.9	168.134	168.233	168.211	Yes
HMDB14367	InChI=1S/C24H34N4O5S/c1-4-21-17(3)15-28(22(21)29)24(31)25-14-13-18-7-11-20(12-8-18)34(32,33)27-23(30)26-19-9-5-16(2)6-10-19/h7-8,11-12,16,19H,4-6,9-10,13-15H2,1-3H3,(H,25,31)(H2,26,27,30)	WIGIZIANZCJQQY-UHFFFAOYSA-N	CCC1=C(C)CN(C(=O)NCCC2=CC=C(C=C2)S(=O)(=O)NC(=O)NC2CCC(C)CC2)C1=O	3-ethyl-4-methyl-N-{2-[4-({[(4-methylcyclohexyl)carbamoyl]amino}sulfonyl)phenyl]ethyl}-2-oxo-2,5-dihydro-1H-pyrrole-1-carboxamide	C24H34N4O5S	490.616	2.82	-4.11	0.038 g/L	3.12	4.32	-3.7	6	Benzenesulfonamides	Chemical entities	Organic compounds	Benzenoids	Benzene and substituted derivatives	InChI=1S/C24H34N4O5S/c1-4-21-17(3)15-28(22(21)29)24(31)25-14-13-18-7-11-20(12-8-18)34(32,33)27-23(30)26-19-9-5-16(2)6-10-19/h7-8,11-12,16,19H,4-6,9-10,13-15H2,1-3H3,(H,25,31)(H2,26,27,30)	C24H34N4O5S	490.225	2.23	4.76	132.61	1.33	0.242857	217	222.1	219.7	225.478	224.768	224.904	Yes
HMDB14371	InChI=1S/C10H19N3O2/c11-9(12)13-6-8-7-14-10(15-8)4-2-1-3-5-10/h8H,1-7H2,(H4,11,12,13)	HPBNRIOWIXYZFK-UHFFFAOYSA-N	NC(N)=NCC1COC2(CCCCC2)O1	2-{1,4-dioxaspiro[4.5]decan-2-ylmethyl}guanidine	C10H19N3O2	213.277	0.03	-2.04	1.93 g/L	0.62	19.85	12.56	2	Ketals	Chemical entities	Organic compounds	Organic oxygen compounds	Organooxygen compounds	InChI=1/C10H19N3O2/c11-9(12)13-6-8-7-14-10(15-8)4-2-1-3-5-10/h8H,1-7H2,(H4,11,12,13)	C10H19N3O2	213.148		0.68	42.25	1.66	0.314286	145.8	150.6	141.8	158.435	158.049	157.747	Yes
HMDB14378	InChI=1S/C7H7NO3/c8-4-1-2-5(7(10)11)6(9)3-4/h1-3,9H,8H2,(H,10,11)	WUBBRNOQWQTFEX-UHFFFAOYSA-N	NC1=CC(O)=C(C=C1)C(O)=O	4-amino-2-hydroxybenzoic acid	C7H7NO3	153.135	0.62	-1.11	11.8 g/L	0.83	3.68	2.19	1	Aminosalicylic acids	Organic compounds	Benzenoids	Benzene and substituted derivatives	Benzoic acids and derivatives	InChI=1S/C7H7NO3/c8-4-1-2-5(7(10)11)6(9)3-4/h1-3,9H,8H2,(H,10,11)	C7H7NO3	153.043	3.68	0.83	26.6	2.22	0.333333	129.7	136.1	124.7	132.886	132.306	131.982	Yes
HMDB14379	InChI=1S/C19H23NO3/c1-2-21-16-10-6-7-11-17(16)23-19(15-8-4-3-5-9-15)18-14-20-12-13-22-18/h3-11,18-20H,2,12-14H2,1H3/t18-,19-/m0/s1	CBQGYUDMJHNJBX-OALUTQOASA-N	[H][C@]1(CNCCO1)[C@@H](OC1=CC=CC=C1OCC)C1=CC=CC=C1	(2S)-2-[(S)-2-ethoxyphenoxy(phenyl)methyl]morpholine	C19H23NO3	313.391	3.06	-4.15	0.022 g/L	3.28		7.91	6	Phenol ethers	Chemical entities	Organic compounds	Benzenoids	Phenol ethers	InChI=1S/C19H23NO3/c1-2-21-16-10-6-7-11-17(16)23-19(15-8-4-3-5-9-15)18-14-20-12-13-22-18/h3-11,18-20H,2,12-14H2,1H3/t18-,19-/m0/s1	C19H23NO3	313.168		3.28	80.95	1.59	0.375	175.2	180.8	171.3	189.114	188.672	188.687	Yes
HMDB14380	InChI=1S/C12H9N3O/c1-8-11(9-2-4-14-5-3-9)6-10(7-13)12(16)15-8/h2-6H,1H3,(H,15,16)	PZRHRDRVRGEVNW-UHFFFAOYSA-N	CC1=C(C=C(C#N)C(=O)N1)C1=CC=NC=C1	6-methyl-2-oxo-5-(pyridin-4-yl)-1,2-dihydropyridine-3-carbonitrile	C12H9N3O	211.219	1.04	-3	0.21 g/L	0.33	7.54	4.82	1	Bipyridines and oligopyridines	Chemical entities	Organic compounds	Organoheterocyclic compounds	Pyridines and derivatives	InChI=1S/C12H9N3O/c1-8-11(9-2-4-14-5-3-9)6-10(7-13)12(16)15-8/h2-6H,1H3,(H,15,16)	C12H9N3O	211.075	10.08	1.46	47.81	1.73	0.461538	142.2	148.3	148	157.074	156.571	156.672	Yes
HMDB14382	InChI=1S/C10H16N2O3/c1-4-6(3)10(5-2)7(13)11-9(15)12-8(10)14/h6H,4-5H2,1-3H3,(H2,11,12,13,14,15)	ZRIHAIZYIMGOAB-UHFFFAOYSA-N	CCC(C)C1(CC)C(=O)NC(=O)NC1=O	5-(butan-2-yl)-5-ethyl-1,3-diazinane-2,4,6-trione	C10H16N2O3	212.246	1.7	-2.18	1.39 g/L	1.45	8.48		3	Barbituric acid derivatives	Chemical entities	Organic compounds	Organoheterocyclic compounds	Diazines	InChI=1/C10H16N2O3/c1-4-6(3)10(5-2)7(13)11-9(15)12-8(10)14/h6H,4-5H2,1-3H3,(H2,11,12,13,14,15)	C10H16N2O3	212.116	1.53	2.18	44.39	2.74	0.193548	146.3	153.4	143.9	153.406	153.285	152.95	Yes
HMDB14383	InChI=1S/C15H14N4O/c1-9-6-8-17-14-12(9)18-15(20)11-3-2-7-16-13(11)19(14)10-4-5-10/h2-3,6-8,10H,4-5H2,1H3,(H,18,20)	NQDJXKOVJZTUJA-UHFFFAOYSA-N	CC1=C2NC(=O)C3=C(N=CC=C3)N(C3CC3)C2=NC=C1	2-cyclopropyl-7-methyl-2,4,9,15-tetraazatricyclo[9.4.0.0³,⁸]pentadeca-1(11),3,5,7,12,14-hexaen-10-one	C15H14N4O	266.298	1.75	-3.41	0.1 g/L	2.49	10.37	5.06	1	Alkyldiarylamines	Organic compounds	Organic nitrogen compounds	Organonitrogen compounds	Amines	InChI=1S/C15H14N4O/c1-9-6-8-17-14-12(9)18-15(20)11-3-2-7-16-13(11)19(14)10-4-5-10/h2-3,6-8,10H,4-5H2,1H3,(H,18,20)	C15H14N4O	266.117	4.46	2.96	71.96	1.45	0.540541	159	165.3	160.9	167.091	166.5	166.365	Yes
HMDB14386	InChI=1S/C11H16N2O3/c1-4-5-11(6-7(2)3)8(14)12-10(16)13-9(11)15/h4,7H,1,5-6H2,2-3H3,(H2,12,13,14,15,16)	UZVHFVZFNXBMQJ-UHFFFAOYSA-N	CC(C)CC1(CC=C)C(=O)NC(=O)NC1=O	5-(2-methylpropyl)-5-(prop-2-en-1-yl)-1,3-diazinane-2,4,6-trione	C11H16N2O3	224.256	1.47	-2	2.23 g/L	1.59	8.48		4	Barbituric acid derivatives	Organic compounds	Organoheterocyclic compounds	Diazines	Pyrimidines and pyrimidine derivatives	InChI=1S/C11H16N2O3/c1-4-5-11(6-7(2)3)8(14)12-10(16)13-9(11)15/h4,7H,1,5-6H2,2-3H3,(H2,12,13,14,15,16)	C11H16N2O3	224.116	1.52	2.32	48.06	2.87	0.1875	148.6	155.8	147.8	158.214	158.369	157.876	Yes
HMDB14388	InChI=1S/C24H33N3O4/c1-18-7-6-8-19(2)24(18)25-23(29)16-27-13-11-26(12-14-27)15-20(28)17-31-22-10-5-4-9-21(22)30-3/h4-10,20,28H,11-17H2,1-3H3,(H,25,29)	XKLMZUWKNUAPSZ-UHFFFAOYSA-N	COC1=CC=CC=C1OCC(O)CN1CCN(CC(=O)NC2=C(C)C=CC=C2C)CC1	N-(2,6-dimethylphenyl)-2-{4-[2-hydroxy-3-(2-methoxyphenoxy)propyl]piperazin-1-yl}acetamide	C24H33N3O4	427.536	2.08	-3.59	0.11 g/L	2.83	13.6	7.17	9	Anisoles	Chemical entities	Organic compounds	Benzenoids	Phenol ethers	InChI=1/C24H33N3O4/c1-18-7-6-8-19(2)24(18)25-23(29)16-27-13-11-26(12-14-27)15-20(28)17-31-22-10-5-4-9-21(22)30-3/h4-10,20,28H,11-17H2,1-3H3,(H,25,29)	C24H33N3O4	427.247	4.7	1.34	115.44	1.27	0.272727	212.4	217	199.9	223.048	222.559	223.769	Yes
HMDB14390	InChI=1S/C21H25NO/c1-22-18-12-13-19(22)15-20(14-18)23-21(16-8-4-2-5-9-16)17-10-6-3-7-11-17/h2-11,18-21H,12-15H2,1H3/t18-,19+,20+	GIJXKZJWITVLHI-PMOLBWCYSA-N	[H][C@]12CC[C@]([H])(C[C@@]([H])(C1)OC(C1=CC=CC=C1)C1=CC=CC=C1)N2C	(1R,3R,5S)-3-(diphenylmethoxy)-8-methyl-8-azabicyclo[3.2.1]octane	C21H25NO	307.429	4.47	-5.41	0.0012 g/L	4.19		9.54	4	Diphenylmethanes	Chemical entities	Organic compounds	Benzenoids	Benzene and substituted derivatives	InChI=1/C21H25NO/c1-22-18-12-13-19(22)15-20(14-18)23-21(16-8-4-2-5-9-16)17-10-6-3-7-11-17/h2-11,18-21H,12-15H2,1H3/t18-,19+,20+	C21H25NO	307.194		4.19	82.79	1.36	0.411765	166.2	171.5	173.3	183.97	182.45	182.439	Yes
HMDB14392	InChI=1S/C21H27N3O2/c1-4-15(12-25)22-21(26)14-8-17-16-6-5-7-18-20(16)13(10-23(18)2)9-19(17)24(3)11-14/h5-8,10,14-15,19,25H,4,9,11-12H2,1-3H3,(H,22,26)/t14-,15?,19-/m1/s1	KPJZHOPZRAFDTN-NQUBZZJWSA-N	[H][C@@]12CC3=CN(C)C4=C3C(=CC=C4)C1=C[C@H](CN2C)C(=O)NC(CC)CO	(4R,7R)-N-(1-hydroxybutan-2-yl)-6,11-dimethyl-6,11-diazatetracyclo[7.6.1.0²,⁷.0¹²,¹⁶]hexadeca-1(15),2,9,12(16),13-pentaene-4-carboxamide	C21H27N3O2	353.458	2.22	-3.2	0.22 g/L	1.82	15.01	7.85	4	Lysergamides	Chemical entities	Organic compounds	Alkaloids and derivatives	Ergoline and derivatives	InChI=1S/C21H27N3O2/c1-4-15(12-25)22-21(26)14-8-17-16-6-5-7-18-20(16)13(10-23(18)2)9-19(17)24(3)11-14/h5-8,10,14-15,19,25H,4,9,11-12H2,1-3H3,(H,22,26)/t14-,15?,19-/m1/s1	C21H27N3O2	353.21	3.26	0.17	101.57	1.29	0.339286	184.7	189.5	184.5	198.752	198.806	198.663	Yes
HMDB14395	InChI=1S/C12H12N2O2S/c13-9-1-5-11(6-2-9)17(15,16)12-7-3-10(14)4-8-12/h1-8H,13-14H2	MQJKPEGWNLWLTK-UHFFFAOYSA-N	NC1=CC=C(C=C1)S(=O)(=O)C1=CC=C(N)C=C1	4-(4-aminobenzenesulfonyl)aniline	C12H12N2O2S	248.301	1.19	-2.94	0.28 g/L	1.27		2.39	2	Benzenesulfonyl compounds	Organic compounds	Benzenoids	Benzene and substituted derivatives	Benzenesulfonyl compounds	InChI=1S/C12H12N2O2S/c13-9-1-5-11(6-2-9)17(15,16)12-7-3-10(14)4-8-12/h1-8H,13-14H2	C12H12N2O2S	248.062		1.27	52.29	1.93	0.4	153	159.4	153.6	166.472	165.259	164.868	Yes
HMDB14397	InChI=1S/C15H12N2O2/c18-13-15(17-14(19)16-13,11-7-3-1-4-8-11)12-9-5-2-6-10-12/h1-10H,(H2,16,17,18,19)	CXOFVDLJLONNDW-UHFFFAOYSA-N	O=C1NC(=O)C(N1)(C1=CC=CC=C1)C1=CC=CC=C1	5,5-diphenylimidazolidine-2,4-dione	C15H12N2O2	252.268	2.26	-3.55	0.071 g/L	2.15	9.47	-9	2	Phenylhydantoins	Organic compounds	Organoheterocyclic compounds	Azolidines	Imidazolidines	InChI=1S/C15H12N2O2/c18-13-15(17-14(19)16-13,11-7-3-1-4-8-11)12-9-5-2-6-10-12/h1-10H,(H2,16,17,18,19)	C15H12N2O2	252.09	2.32	3.4	64.9	1.76	0.515152	153	160.6	154.4	166.23	166.697	165.606	Yes
HMDB14400	InChI=1S/C18H20O2/c1-3-17(13-5-9-15(19)10-6-13)18(4-2)14-7-11-16(20)12-8-14/h5-12,19-20H,3-4H2,1-2H3	RGLYKWWBQGJZGM-UHFFFAOYSA-N	CCC(=C(CC)C1=CC=C(O)C=C1)C1=CC=C(O)C=C1	4-[4-(4-hydroxyphenyl)hex-3-en-3-yl]phenol	C18H20O2	268.35	4.62	-4.39	0.011 g/L	5.19	9.13	-6	4	Stilbenes	Chemical entities	Organic compounds	Phenylpropanoids and polyketides	Stilbenes	InChI=1S/C18H20O2/c1-3-17(13-5-9-15(19)10-6-13)18(4-2)14-7-11-16(20)12-8-14/h5-12,19-20H,3-4H2,1-2H3/b18-17+	C18H20O2	268.146	8.63	5.19	65.45	1.96	0.292683	159.3	167.2	165	183.88	180.742	179.753	Yes
HMDB14408	InChI=1S/C11H13N3O3S/c1-7-8(2)13-17-11(7)14-18(15,16)10-5-3-9(12)4-6-10/h3-6,14H,12H2,1-2H3	NHUHCSRWZMLRLA-UHFFFAOYSA-N	CC1=NOC(NS(=O)(=O)C2=CC=C(N)C=C2)=C1C	4-amino-N-(dimethyl-1,2-oxazol-5-yl)benzene-1-sulfonamide	C11H13N3O3S	267.304	1.14	-2.93	0.31 g/L	0.73	5.8	2.17	2	Aminobenzenesulfonamides	Organic compounds	Benzenoids	Benzene and substituted derivatives	Benzenesulfonamides	InChI=1S/C11H13N3O3S/c1-7-8(2)13-17-11(7)14-18(15,16)10-5-3-9(12)4-6-10/h3-6,14H,12H2,1-2H3	C11H13N3O3S	267.068	5.8	0.73	56.49	1.8	0.34375	159.9	165.9	160.4	174.289	173.35	173.253	Yes
HMDB14410	InChI=1S/C13H17NO/c1-4-8-13(15)14(5-2)12-10-7-6-9-11(12)3/h4,6-10H,5H2,1-3H3	DNTGGZPQPQTDQF-UHFFFAOYSA-N	CCN(C(=O)C=CC)C1=CC=CC=C1C	N-ethyl-N-(2-methylphenyl)but-2-enamide	C13H17NO	203.28	2.7	-2.76	0.35 g/L	3.09		-0.6	3	Anilides	Chemical entities	Organic compounds	Benzenoids	Benzene and substituted derivatives	InChI=1S/C13H17NO/c1-4-8-13(15)14(5-2)12-10-7-6-9-11(12)3/h4,6-10H,5H2,1-3H3/b8-4+	C13H17NO	203.131		3.09	41.9	2.38	0.1875	141.1	148.6	152.5	157.919	157.309	157.588	Yes
HMDB14411	InChI=1S/C19H12O6/c20-16-10-5-1-3-7-14(10)24-18(22)12(16)9-13-17(21)11-6-2-4-8-15(11)25-19(13)23/h1-8,20-21H,9H2	DOBMPNYZJYQDGZ-UHFFFAOYSA-N	OC1=C(CC2=C(O)C3=C(OC2=O)C=CC=C3)C(=O)OC2=C1C=CC=C2	4-hydroxy-3-[(4-hydroxy-2-oxo-2H-chromen-3-yl)methyl]-2H-chromen-2-one	C19H12O6	336.295	1.54	-3.71	0.066 g/L	-1.6	-12	-3.1	2	4-hydroxycoumarins	Chemical entities	Organic compounds	Phenylpropanoids and polyketides	Coumarins and derivatives	InChI=1S/C19H12O6/c20-16-10-5-1-3-7-14(10)24-18(22)12(16)9-13-17(21)11-6-2-4-8-15(11)25-19(13)23/h1-8,20-21H,9H2	C19H12O6	336.063	4.85	1.94	95.71	1.3	0.55	160.1	164	175.7	187.557	185.341	185.629	Yes
HMDB14413	InChI=1S/C16H24N2O/c1-3-9-18(10-4-2)11-8-13-6-5-7-15-14(13)12-16(19)17-15/h5-7H,3-4,8-12H2,1-2H3,(H,17,19)	UHSKFQJFRQCDBE-UHFFFAOYSA-N	CCCN(CCC)CCC1=C2CC(=O)NC2=CC=C1	4-[2-(dipropylamino)ethyl]-2,3-dihydro-1H-indol-2-one	C16H24N2O	260.375	3.16	-2.87	0.35 g/L	3.06	13.24	10.17	7	Indolines	Chemical entities	Organic compounds	Organoheterocyclic compounds	Indoles and derivatives	InChI=1S/C16H24N2O/c1-3-9-18(10-4-2)11-8-13-6-5-7-15-14(13)12-16(19)17-15/h5-7H,3-4,8-12H2,1-2H3,(H,17,19)	C16H24N2O	260.189	4.99	1.06	58.98	1.62	0.227273	160.8	166.4	168	173.428	173.675	173.187	Yes
HMDB14415	InChI=1S/C19H21N3O5/c1-9(2)26-19(24)15-11(4)20-10(3)14(18(23)25-5)16(15)12-7-6-8-13-17(12)22-27-21-13/h6-9,16,20H,1-5H3	HMJIYCCIJYRONP-UHFFFAOYSA-N	COC(=O)C1=C(C)NC(C)=C(C1C1=CC=CC2=NON=C12)C(=O)OC(C)C	3-methyl 5-propan-2-yl 4-(2,1,3-benzoxadiazol-4-yl)-2,6-dimethyl-1,4-dihydropyridine-3,5-dicarboxylate	C19H21N3O5	371.387	3	-3.21	0.23 g/L	2		5.33	6	Benzoxadiazoles	Chemical entities	Organic compounds	Organoheterocyclic compounds	Benzoxadiazoles	InChI=1/C19H21N3O5/c1-9(2)26-19(24)15-11(4)20-10(3)14(18(23)25-5)16(15)12-7-6-8-13-17(12)22-27-21-13/h6-9,16,20H,1-5H3	C19H21N3O5	371.148	19.45	2	108.59	1.89	0.32	194.8	200.4	186.8	190.436	190.485	189.756	Yes
HMDB14419	InChI=1S/C15H17N7O5S3/c1-21-14(18-19-20-21)30-6-8-5-29-13-15(27-2,17-9(23)7-28-4-3-16)12(26)22(13)10(8)11(24)25/h13H,4-7H2,1-2H3,(H,17,23)(H,24,25)/t13-,15+/m1/s1	SNBUBQHDYVFSQF-HIFRSBDPSA-N	[H][C@]12SCC(CSC3=NN=NN3C)=C(N1C(=O)[C@]2(NC(=O)CSCC#N)OC)C(O)=O	(6R,7S)-7-{2-[(cyanomethyl)sulfanyl]acetamido}-7-methoxy-3-{[(1-methyl-1H-1,2,3,4-tetrazol-5-yl)sulfanyl]methyl}-8-oxo-5-thia-1-azabicyclo[4.2.0]oct-2-ene-2-carboxylic acid	C15H17N7O5S3	471.534	-0.38	-2.34	2.16 g/L	-0.65	3.38	-1.7	9	N-acyl-alpha amino acids and derivatives	Chemical entities	Organic compounds	Organic acids and derivatives	Carboxylic acids and derivatives	InChI=1S/C15H17N7O5S3/c1-21-14(18-19-20-21)30-6-8-5-29-13-15(27-2,17-9(23)7-28-4-3-16)12(26)22(13)10(8)11(24)25/h13H,4-7H2,1-2H3,(H,17,23)(H,24,25)/t13-,15+/m1/s1	C15H17N7O5S3	471.045	3.29	0.17	117.83	1.64	0.285714	207.4	211.4	208.9	208.946	208.725	208.839	Yes
HMDB14420	InChI=1S/C24H26N6O3/c1-4-7-19-25-21(24(2,3)33)20(23(31)32)30(19)14-15-10-12-16(13-11-15)17-8-5-6-9-18(17)22-26-28-29-27-22/h5-6,8-13,33H,4,7,14H2,1-3H3,(H,31,32)(H,26,27,28,29)	VTRAEEWXHOVJFV-UHFFFAOYSA-N	CCCC1=NC(=C(N1CC1=CC=C(C=C1)C1=C(C=CC=C1)C1=NN=NN1)C(O)=O)C(C)(C)O	4-(2-hydroxypropan-2-yl)-2-propyl-1-({4-[2-(1H-1,2,3,4-tetrazol-5-yl)phenyl]phenyl}methyl)-1H-imidazole-5-carboxylic acid	C24H26N6O3	446.502	2.98	-4.63	0.011 g/L	2.14	0.91	5.57	8	Biphenyls and derivatives	Chemical entities	Organic compounds	Benzenoids	Benzene and substituted derivatives	InChI=1S/C24H26N6O3/c1-4-7-19-25-21(24(2,3)33)20(23(31)32)30(19)14-15-10-12-16(13-11-15)17-8-5-6-9-18(17)22-26-28-29-27-22/h5-6,8-13,33H,4,7,14H2,1-3H3,(H,31,32)(H,26,27,28,29)	C24H26N6O3	446.207	1.83	2.71	137.37	1.33	0.354839	211.6	215.6	206.5	223.348	222.179	222.578	Yes
HMDB14421	InChI=1S/C21H19N3O3S/c1-27-20-13-14(24-28(2,25)26)11-12-19(20)23-21-15-7-3-5-9-17(15)22-18-10-6-4-8-16(18)21/h3-13,24H,1-2H3,(H,22,23)	XCPGHVQEEXUHNC-UHFFFAOYSA-N	COC1=C(NC2=C3C=CC=CC3=NC3=CC=CC=C23)C=CC(NS(C)(=O)=O)=C1	N-{4-[(acridin-9-yl)amino]-3-methoxyphenyl}methanesulfonamide	C21H19N3O3S	393.459	4.66	-5.09	0.0032 g/L	3.16	10.82	8.44	4	Acridines	Organic compounds	Organoheterocyclic compounds	Quinolines and derivatives	Benzoquinolines	InChI=1S/C21H19N3O3S/c1-27-20-13-14(24-28(2,25)26)11-12-19(20)23-21-15-7-3-5-9-17(15)22-18-10-6-4-8-16(18)21/h3-13,24H,1-2H3,(H,22,23)	C21H19N3O3S	393.115	9.23	3.28	110.66	1.4	0.44	196.9	201.9	181.4	212.46	210.882	211.022	Yes
HMDB14425	InChI=1S/C21H29N3O/c1-16(2)24(17(3)4)15-13-21(20(22)25,18-10-6-5-7-11-18)19-12-8-9-14-23-19/h5-12,14,16-17H,13,15H2,1-4H3,(H2,22,25)	UVTNFZQICZKOEM-UHFFFAOYSA-N	CC(C)N(CCC(C(N)=O)(C1=CC=CC=C1)C1=NC=CC=C1)C(C)C	4-[bis(propan-2-yl)amino]-2-phenyl-2-(pyridin-2-yl)butanamide	C21H29N3O	339.474	3.21	-3.84	0.049 g/L	3.47	16.19	10.42	8	Pheniramines	Chemical entities	Organic compounds	Organoheterocyclic compounds	Pyridines and derivatives	InChI=1/C21H29N3O/c1-16(2)24(17(3)4)15-13-21(20(22)25,18-10-6-5-7-11-18)19-12-8-9-14-23-19/h5-12,14,16-17H,13,15H2,1-4H3,(H2,22,25)	C21H29N3O	339.231	-2.84	1.59	93.59	2.07	0.218182	182.7	187.6	181.7	194.716	193.977	194.195	Yes
HMDB14426	InChI=1S/C14H22N2O/c1-5-16(6-2)10-13(17)15-14-11(3)8-7-9-12(14)4/h7-9H,5-6,10H2,1-4H3,(H,15,17)	NNJVILVZKWQKPM-UHFFFAOYSA-N	CCN(CC)CC(=O)NC1=C(C)C=CC=C1C	2-(diethylamino)-N-(2,6-dimethylphenyl)acetamide	C14H22N2O	234.337	1.81	-2.6	0.59 g/L	2.84	13.78	7.75	5	m-Xylenes	Organic compounds	Benzenoids	Benzene and substituted derivatives	Xylenes	InChI=1S/C14H22N2O/c1-5-16(6-2)10-13(17)15-14-11(3)8-7-9-12(14)4/h7-9H,5-6,10H2,1-4H3,(H,15,17)	C14H22N2O	234.173	3.39	0.92	49.4	2.26	0.153846	150.7	156.5	159	164.245	163.389	163.29	Yes
HMDB14434	InChI=1S/C17H21NO/c1-14-8-6-7-11-16(14)19-17(12-13-18-2)15-9-4-3-5-10-15/h3-11,17-18H,12-13H2,1-2H3/t17-/m1/s1	VHGCDTVCOLNTBX-QGZVFWFLSA-N	CNCC[C@@H](OC1=CC=CC=C1C)C1=CC=CC=C1	methyl[(3R)-3-(2-methylphenoxy)-3-phenylpropyl]amine	C17H21NO	255.355	3.95	-4.82	0.0039 g/L	3.81		9.8	6	Phenol ethers	Chemical entities	Organic compounds	Benzenoids	Phenol ethers	InChI=1S/C17H21NO/c1-14-8-6-7-11-16(14)19-17(12-13-18-2)15-9-4-3-5-10-15/h3-11,17-18H,12-13H2,1-2H3/t17-/m1/s1	C17H21NO	255.162		3.81	59.32	1.69	0.292683	153.3	158.8	163.3	171.672	171.513	170.772	Yes
HMDB14437	InChI=1S/C14H16N2O2/c1-3-18-14(17)13-9-15-10-16(13)11(2)12-7-5-4-6-8-12/h4-11H,3H2,1-2H3/t11-/m1/s1	NPUKDXXFDDZOKR-LLVKDONJSA-N	CCOC(=O)C1=CN=CN1[C@H](C)C1=CC=CC=C1	ethyl 1-[(1R)-1-phenylethyl]-1H-imidazole-5-carboxylate	C14H16N2O2	244.289	2.66	-2.71	0.48 g/L	2.5		4.54	5	Carbonylimidazoles	Chemical entities	Organic compounds	Organoheterocyclic compounds	Azoles	InChI=1S/C14H16N2O2/c1-3-18-14(17)13-9-15-10-16(13)11(2)12-7-5-4-6-8-12/h4-11H,3H2,1-2H3/t11-/m1/s1	C14H16N2O2	244.121		2.5	55.87	1.82	0.314286	155.1	161.8	161.1	168.425	168.203	167.81	Yes
HMDB14438	InChI=1S/C21H22N4O6S/c1-11-22-14-4-3-12(9-13(14)19(28)23-11)10-25(2)17-7-6-16(32-17)20(29)24-15(21(30)31)5-8-18(26)27/h3-4,6-7,9,15H,5,8,10H2,1-2H3,(H,24,29)(H,26,27)(H,30,31)(H,22,23,28)/t15-/m0/s1	IVTVGDXNLFLDRM-HNNXBMFYSA-N	CN(CC1=CC2=C(NC(C)=NC2=O)C=C1)C1=CC=C(S1)C(=O)N[C@@H](CCC(O)=O)C(O)=O	(2S)-2-[(5-{methyl[(2-methyl-4-oxo-1,4-dihydroquinazolin-6-yl)methyl]amino}thiophen-2-yl)formamido]pentanedioic acid	C21H22N4O6S	458.488	1.65	-4.4	0.018 g/L	1.97	3.72	-0.46	9	Glutamic acid and derivatives	Chemical entities	Organic compounds	Organic acids and derivatives	Carboxylic acids and derivatives	InChI=1S/C21H22N4O6S/c1-11-22-14-4-3-12(9-13(14)19(28)23-11)10-25(2)17-7-6-16(32-17)20(29)24-15(21(30)31)5-8-18(26)27/h3-4,6-7,9,15H,5,8,10H2,1-2H3,(H,24,29)(H,26,27)(H,30,31)(H,22,23,28)/t15-/m0/s1	C21H22N4O6S	458.126	3.72	2.84	124.69	1.36	0.285714	217.5	221.8	198.7	212.794	212.687	213.163	Yes
HMDB14439	InChI=1S/C22H28O2/c1-4-21-13-14(3)20-17-9-7-16(23)12-15(17)6-8-18(20)19(21)10-11-22(21,24)5-2/h2,12,17-20,24H,3-4,6-11,13H2,1H3/t17-,18-,19-,20+,21-,22-/m0/s1	GCKFUYQCUCGESZ-BPIQYHPVSA-N	[H][C@@]12CC[C@@](O)(C#C)[C@@]1(CC)CC(=C)[C@]1([H])[C@@]3([H])CCC(=O)C=C3CC[C@@]21[H]	(1S,2R,10S,11S,14R,15S)-15-ethyl-14-ethynyl-14-hydroxy-17-methylidenetetracyclo[8.7.0.0²,⁷.0¹¹,¹⁵]heptadec-6-en-5-one	C22H28O2	324.457	3.19	-4.64	0.0074 g/L	3.6	17.99	-1.5	1	Estrogens and derivatives	Organic compounds	Lipids and lipid-like molecules	Steroids and steroid derivatives	Estrane steroids	InChI=1S/C22H28O2/c1-4-21-13-14(3)20-17-9-7-16(23)12-15(17)6-8-18(20)19(21)10-11-22(21,24)5-2/h2,12,17-20,24H,3-4,6-11,13H2,1H3/t17-,18-,19-,20+,21-,22-/m0/s1	C22H28O2	324.209	17.99	3.6	94.95	1.53	0.363636	181.3	187.7	182.7	190.125	190.3	190.043	Yes
HMDB14442	InChI=1S/C18H28N2O/c1-4-5-12-20-13-7-6-11-16(20)18(21)19-17-14(2)9-8-10-15(17)3/h8-10,16H,4-7,11-13H2,1-3H3,(H,19,21)	LEBVLXFERQHONN-UHFFFAOYSA-N	CCCCN1CCCCC1C(=O)NC1=C(C)C=CC=C1C	1-butyl-N-(2,6-dimethylphenyl)piperidine-2-carboxamide	C18H28N2O	288.428	3.31	-3.47	0.098 g/L	4.52	13.62	8	5	Alpha amino acid amides	Organic compounds	Organic acids and derivatives	Carboxylic acids and derivatives	Amino acids, peptides, and analogues	InChI=1/C18H28N2O/c1-4-5-12-20-13-7-6-11-16(20)18(21)19-17-14(2)9-8-10-15(17)3/h8-10,16H,4-7,11-13H2,1-3H3,(H,19,21)	C18H28N2O	288.22	3.22	2.55	69.41	1.82	0.24	163.5	169.3	172.5	184.374	183.461	183.178	Yes
HMDB14443	InChI=1S/C19H27N5/c1-16-6-2-3-7-17(16)23-14-12-22(13-15-23)11-9-19-21-20-18-8-4-5-10-24(18)19/h2-3,6-7H,4-5,8-15H2,1H3	RFWZESUMWJKKRN-UHFFFAOYSA-N	CC1=CC=CC=C1N1CCN(CCC2=NN=C3CCCCN23)CC1	1-(2-methylphenyl)-4-(2-{5H,6H,7H,8H-[1,2,4]triazolo[4,3-a]pyridin-3-yl}ethyl)piperazine	C19H27N5	325.451	2.78	-2.64	0.75 g/L	2.42		7.67	4	Phenylpiperazines	Organic compounds	Organoheterocyclic compounds	Diazinanes	Piperazines	InChI=1S/C19H27N5/c1-16-6-2-3-7-17(16)23-14-12-22(13-15-23)11-9-19-21-20-18-8-4-5-10-24(18)19/h2-3,6-7H,4-5,8-15H2,1H3	C19H27N5	325.227		2.42	84.29	1.11	0.407407	180.9	186.4	183	180.258	180.016	180.277	Yes
HMDB14451	InChI=1S/C13H20N2O3/c1-6-8-13(9(3)7-2)10(16)14(4)12(18)15(5)11(13)17/h6,9H,1,7-8H2,2-5H3	CDKJETHMMUVSNV-UHFFFAOYSA-N	CCC(C)C1(CC=C)C(=O)N(C)C(=O)N(C)C1=O	5-(butan-2-yl)-1,3-dimethyl-5-(prop-2-en-1-yl)-1,3-diazinane-2,4,6-trione	C13H20N2O3	252.31	2.22	-1.98	2.63 g/L	2.04		-9.4	4	Barbituric acid derivatives	Chemical entities	Organic compounds	Organoheterocyclic compounds	Diazines	InChI=1/C13H20N2O3/c1-6-8-13(9(3)7-2)10(16)14(4)12(18)15(5)11(13)17/h6,9H,1,7-8H2,2-5H3	C13H20N2O3	252.147		2.04	59.34	3.19	0.157895	157.7	165.6	162.4	163.288	163.036	162.883	Yes
HMDB14452	InChI=1S/C24H28O2/c1-15-13-20-21(24(5,6)12-11-23(20,3)4)14-19(15)16(2)17-7-9-18(10-8-17)22(25)26/h7-10,13-14H,2,11-12H2,1,3-6H3,(H,25,26)	NAVMQTYZDKMPEU-UHFFFAOYSA-N	CC1=CC2=C(C=C1C(=C)C1=CC=C(C=C1)C(O)=O)C(C)(C)CCC2(C)C	4-[1-(3,5,5,8,8-pentamethyl-5,6,7,8-tetrahydronaphthalen-2-yl)ethenyl]benzoic acid	C24H28O2	348.478	6.86	-6.37	1.490E-04 g/L	6.94	4.07		3	Retinoids	Organic compounds	Lipids and lipid-like molecules	Prenol lipids	Retinoids	InChI=1S/C24H28O2/c1-15-13-20-21(24(5,6)12-11-23(20,3)4)14-19(15)16(2)17-7-9-18(10-8-17)22(25)26/h7-10,13-14H,2,11-12H2,1,3-6H3,(H,25,26)	C24H28O2	348.209	4.07	6.94	100.23	1.69	0.303571	194.1	201.4	205.3			204.251	Yes
HMDB14453	InChI=1S/C20H36N2O3S/c1-4-6-7-8-9-16-22(5-2)17-10-11-20(23)18-12-14-19(15-13-18)21-26(3,24)25/h12-15,20-21,23H,4-11,16-17H2,1-3H3	ALOBUEHUHMBRLE-UHFFFAOYSA-N	CCCCCCCN(CC)CCCC(O)C1=CC=C(NS(C)(=O)=O)C=C1	N-(4-{4-[ethyl(heptyl)amino]-1-hydroxybutyl}phenyl)methanesulfonamide	C20H36N2O3S	384.576	4.72	-4.91	0.0047 g/L	2.54	9.72	10.4	13	Phenylbutylamines	Chemical entities	Organic compounds	Benzenoids	Benzene and substituted derivatives	InChI=1/C20H36N2O3S/c1-4-6-7-8-9-16-22(5-2)17-10-11-20(23)18-12-14-19(15-13-18)21-26(3,24)25/h12-15,20-21,23H,4-11,16-17H2,1-3H3	C20H36N2O3S	384.245	9.72	2.54	85.38	2.14	0.0967742	206.7	211.3	195.2	215.695	216.225	215.725	Yes
HMDB14456	InChI=1S/C9H10N2O3S2/c1-2-14-6-3-4-7-8(5-6)15-9(11-7)16(10,12)13/h3-5H,2H2,1H3,(H2,10,12,13)	OUZWUKMCLIBBOG-UHFFFAOYSA-N	CCOC1=CC2=C(C=C1)N=C(S2)S(N)(=O)=O	6-ethoxy-1,3-benzothiazole-2-sulfonamide	C9H10N2O3S2	258.317	1.87	-2.57	0.69 g/L	1.6	7.51	-1.9	3	Benzothiazoles	Organic compounds	Organoheterocyclic compounds	Benzothiazoles		InChI=1S/C9H10N2O3S2/c1-2-14-6-3-4-7-8(5-6)15-9(11-7)16(10,12)13/h3-5H,2H2,1H3,(H2,10,12,13)	C9H10N2O3S2	258.013	7.51	1.6	47.66	1.69	0.37037	168	154.8	156	162.807	162.946	162.409	Yes
HMDB14457	InChI=1S/C11H18N2O3/c1-4-6-7(3)11(5-2)8(14)12-10(16)13-9(11)15/h7H,4-6H2,1-3H3,(H2,12,13,14,15,16)	WEXRUCMBJFQVBZ-UHFFFAOYSA-N	CCCC(C)C1(CC)C(=O)NC(=O)NC1=O	5-ethyl-5-(pentan-2-yl)-1,3-diazinane-2,4,6-trione	C11H18N2O3	226.272	2.16	-2.42	0.86 g/L	1.89	8.48		4	Pyrimidones	Chemical entities	Organic compounds	Organoheterocyclic compounds	Diazines	InChI=1/C11H18N2O3/c1-4-6-7(3)11(5-2)8(14)12-10(16)13-9(11)15/h7H,4-6H2,1-3H3,(H2,12,13,14,15,16)	C11H18N2O3	226.132	1.59	2.63	48.43	2.9	0.176471	149.5	157	148.8	158.986	158.575	158.945	Yes
HMDB14460	InChI=1S/C16H21N3O2/c1-19(2)6-5-12-9-17-15-4-3-11(8-14(12)15)7-13-10-21-16(20)18-13/h3-4,8-9,13,17H,5-7,10H2,1-2H3,(H,18,20)/t13-/m0/s1	ULSDMUVEXKOYBU-ZDUSSCGKSA-N	CN(C)CCC1=CNC2=CC=C(C[C@H]3COC(=O)N3)C=C12	(4S)-4-({3-[2-(dimethylamino)ethyl]-1H-indol-5-yl}methyl)-1,3-oxazolidin-2-one	C16H21N3O2	287.357	2.25	-3.18	0.19 g/L	2.04	13	9.55	5	Tryptamines and derivatives	Organic compounds	Organoheterocyclic compounds	Indoles and derivatives	Tryptamines and derivatives	InChI=1S/C16H21N3O2/c1-19(2)6-5-12-9-17-15-4-3-11(8-14(12)15)7-13-10-21-16(20)18-13/h3-4,8-9,13,17H,5-7,10H2,1-2H3,(H,18,20)/t13-/m0/s1	C16H21N3O2	287.163	4.23	0.1	69.54	1.3	0.340909	165.1	170.2	167.7	180.555	180.563	180.842	Yes
HMDB14466	InChI=1S/C20H23N/c1-21(2)15-7-12-20-18-10-5-3-8-16(18)13-14-17-9-4-6-11-19(17)20/h3-6,8-12H,7,13-15H2,1-2H3	KRMDCWKBEZIMAB-UHFFFAOYSA-N	CN(C)CCC=C1C2=CC=CC=C2CCC2=CC=CC=C12	dimethyl(3-{tricyclo[9.4.0.0³,⁸]pentadeca-1(15),3,5,7,11,13-hexaen-2-ylidene}propyl)amine	C20H23N	277.403	5.1	-4.79	0.0045 g/L	4.81		9.76	3	Dibenzocycloheptenes	Chemical entities	Organic compounds	Benzenoids	Dibenzocycloheptenes	InChI=1S/C20H23N/c1-21(2)15-7-12-20-18-10-5-3-8-16(18)13-14-17-9-4-6-11-19(17)20/h3-6,8-12H,7,13-15H2,1-2H3	C20H23N	277.183		4.81	72.71	1.48	0.369565	147.9	153.4	181.7	183.092	180.878	180.648	Yes
HMDB14468	InChI=1S/C14H11NO5/c1-8-2-4-9(5-3-8)13(17)10-6-11(15(19)20)14(18)12(16)7-10/h2-7,16,18H,1H3	MIQPIUSUKVNLNT-UHFFFAOYSA-N	CC1=CC=C(C=C1)C(=O)C1=CC(=C(O)C(O)=C1)[N+]([O-])=O	5-(4-methylbenzoyl)-3-nitrobenzene-1,2-diol	C14H11NO5	273.241	2.63	-3.68	0.057 g/L	3.28	5.17	-6.4	3	Benzophenones	Chemical entities	Organic compounds	Benzenoids	Benzene and substituted derivatives	InChI=1S/C14H11NO5/c1-8-2-4-9(5-3-8)13(17)10-6-11(15(19)20)14(18)12(16)7-10/h2-7,16,18H,1H3	C14H11NO5	273.064	5.17	3.28	66.18	1.97	0.375	163	170.6	157.9	176.658	176.858	177.165	Yes
HMDB14477	InChI=1S/C21H27NO/c1-5-20(23)21(16-17(2)22(3)4,18-12-8-6-9-13-18)19-14-10-7-11-15-19/h6-15,17H,5,16H2,1-4H3	USSIQXCVUWKGNF-UHFFFAOYSA-N	CCC(=O)C(CC(C)N(C)C)(C1=CC=CC=C1)C1=CC=CC=C1	6-(dimethylamino)-4,4-diphenylheptan-3-one	C21H27NO	309.445	4.14	-4.72	0.0059 g/L	5.01	18.78	9.12	7	Diphenylmethanes	Organic compounds	Benzenoids	Benzene and substituted derivatives	Diphenylmethanes	InChI=1/C21H27NO/c1-5-20(23)21(16-17(2)22(3)4,18-12-8-6-9-13-18)19-14-10-7-11-15-19/h6-15,17H,5,16H2,1-4H3	C21H27NO	309.209	19.79	5.01	84.2	2.33	0.235294	171.5	176.8	175.5	189.702	189.66	189.322	Yes
HMDB14484	InChI=1S/C20H23NS/c1-21-12-6-7-15(14-21)13-18-16-8-2-4-10-19(16)22-20-11-5-3-9-17(18)20/h2-5,8-11,15,18H,6-7,12-14H2,1H3	MJFJKKXQDNNUJF-UHFFFAOYSA-N	CN1CCCC(CC2C3=CC=CC=C3SC3=CC=CC=C23)C1	1-methyl-3-(9H-thioxanthen-9-ylmethyl)piperidine	C20H23NS	309.468	5.51	-6.48	1.020E-04 g/L	5.06		9.34	2	Thioxanthenes	Chemical entities	Organic compounds	Organoheterocyclic compounds	Benzothiopyrans	InChI=1/C20H23NS/c1-21-12-6-7-15(14-21)13-18-16-8-2-4-10-19(16)22-20-11-5-3-9-17(18)20/h2-5,8-11,15,18H,6-7,12-14H2,1H3	C20H23NS	309.155		5.06	79.32	1.49	0.458333	160.9	166.2	184.1	184.173	183.475	184.067	Yes
HMDB14486	InChI=1S/C32H41NO2/c1-31(2,3)26-18-16-25(17-19-26)30(34)15-10-22-33-23-20-29(21-24-33)32(35,27-11-6-4-7-12-27)28-13-8-5-9-14-28/h4-9,11-14,16-19,29-30,34-35H,10,15,20-24H2,1-3H3	GUGOEEXESWIERI-UHFFFAOYSA-N	CC(C)(C)C1=CC=C(C=C1)C(O)CCCN1CCC(CC1)C(O)(C1=CC=CC=C1)C1=CC=CC=C1	1-(4-tert-butylphenyl)-4-[4-(hydroxydiphenylmethyl)piperidin-1-yl]butan-1-ol	C32H41NO2	471.673	5.89	-6.01	4.580E-04 g/L	6.48	13.2	9.02	9	Diphenylmethanes	Chemical entities	Organic compounds	Benzenoids	Benzene and substituted derivatives	InChI=1/C32H41NO2/c1-31(2,3)26-18-16-25(17-19-26)30(34)15-10-22-33-23-20-29(21-24-33)32(35,27-11-6-4-7-12-27)28-13-8-5-9-14-28/h4-9,11-14,16-19,29-30,34-35H,10,15,20-24H2,1-3H3	C32H41NO2	471.314	13.2	6.48	143.62	1.12	0.303797	209.7	214	212.2	243.61	244.15	244.858	Yes
HMDB14487	InChI=1S/C22H26N2O4S/c1-15(25)28-20-21(16-9-11-17(27-4)12-10-16)29-19-8-6-5-7-18(19)24(22(20)26)14-13-23(2)3/h5-12,20-21H,13-14H2,1-4H3/t20-,21+/m1/s1	HSUGRBWQSSZJOP-RTWAWAEBSA-N	COC1=CC=C(C=C1)[C@@H]1SC2=CC=CC=C2N(CCN(C)C)C(=O)[C@@H]1OC(C)=O	(2S,3S)-5-[2-(dimethylamino)ethyl]-2-(4-methoxyphenyl)-4-oxo-2,3,4,5-tetrahydro-1,5-benzothiazepin-3-yl acetate	C22H26N2O4S	414.518	3.09	-4.39	0.017 g/L	2.73	12.86	8.18	7	Benzothiazepines	Organic compounds	Organoheterocyclic compounds	Benzothiazepines		InChI=1S/C22H26N2O4S/c1-15(25)28-20-21(16-9-11-17(27-4)12-10-16)29-19-8-6-5-7-18(19)24(22(20)26)14-13-23(2)3/h5-12,20-21H,13-14H2,1-4H3/t20-,21+/m1/s1	C22H26N2O4S	414.161	12.86	2.73	117.17	1.66	0.315789	200.8	205.6	194.8	211.184	211.268	210.702	Yes
HMDB14488	InChI=1S/C19H21N/c1-20-14-6-11-19-17-9-4-2-7-15(17)12-13-16-8-3-5-10-18(16)19/h2-5,7-10,12-13,19-20H,6,11,14H2,1H3	BWPIARFWQZKAIA-UHFFFAOYSA-N	CNCCCC1C2=CC=CC=C2C=CC2=CC=CC=C12	methyl(3-{tricyclo[9.4.0.0³,⁸]pentadeca-1(15),3,5,7,9,11,13-heptaen-2-yl}propyl)amine	C19H21N	263.377	4.65	-6.06	2.310E-04 g/L	4.5		10.54	4	Dibenzocycloheptenes	Chemical entities	Organic compounds	Benzenoids	Dibenzocycloheptenes	InChI=1S/C19H21N/c1-20-14-6-11-19-17-9-4-2-7-15(17)12-13-16-8-3-5-10-18(16)19/h2-5,7-10,12-13,19-20H,6,11,14H2,1H3	C19H21N	263.167		4.5	68.05	1.57	0.395349	154.3	159.3	165.9	174.448	174.579	174.708	Yes
HMDB14491	InChI=1S/C6H9NO3/c1-6(2)4(8)7(3)5(9)10-6/h1-3H3	IRYJRGCIQBGHIV-UHFFFAOYSA-N	CN1C(=O)OC(C)(C)C1=O	trimethyl-1,3-oxazolidine-2,4-dione	C6H9NO3	143.141	0.07	0.17	212 g/L	0.5			0	Oxazolidinediones	Chemical entities	Organic compounds	Organoheterocyclic compounds	Azolidines	InChI=1S/C6H9NO3/c1-6(2)4(8)7(3)5(9)10-6/h1-3H3	C6H9NO3	143.058		0.5	23.92	2.71	0.263158	132.1	139.3	120.9	128.764	128.522	128.278	Yes
HMDB14495	InChI=1S/C21H28O3/c1-13(22)21(24)11-8-18-16-5-4-14-12-15(23)6-9-19(14,2)17(16)7-10-20(18,21)3/h4-5,12,16-18,24H,6-11H2,1-3H3/t16-,17+,18+,19+,20+,21+/m1/s1	JBVNBBXAMBZTMQ-CEGNMAFCSA-N	[H][C@@]12CC[C@](O)(C(C)=O)[C@@]1(C)CC[C@@]1([H])[C@@]2([H])C=CC2=CC(=O)CC[C@]12C	(1S,2R,10R,11S,14R,15S)-14-acetyl-14-hydroxy-2,15-dimethyltetracyclo[8.7.0.0²,⁷.0¹¹,¹⁵]heptadeca-6,8-dien-5-one	C21H28O3	328.445	2.91	-4.16	0.022 g/L	3.04	12.7	-3.8	1	Gluco/mineralocorticoids, progestogins and derivatives	Chemical entities	Organic compounds	Lipids and lipid-like molecules	Steroids and steroid derivatives	InChI=1S/C21H28O3/c1-13(22)21(24)11-8-18-16-5-4-14-12-15(23)6-9-19(14,2)17(16)7-10-20(18,21)3/h4-5,12,16-18,24H,6-11H2,1-3H3/t16-,17+,18+,19+,20+,21+/m1/s1	C21H28O3	328.204	12.7	3.04	95.18	1.51	0.363636	180.2	187.2	183.8	189.55	189.344	189.12	Yes
HMDB14501	InChI=1S/C13H16N2O2/c1-2-13(8-7-11(16)15-12(13)17)9-3-5-10(14)6-4-9/h3-6H,2,7-8,14H2,1H3,(H,15,16,17)	ROBVIMPUHSLWNV-UHFFFAOYSA-N	CCC1(CCC(=O)NC1=O)C1=CC=C(N)C=C1	3-(4-aminophenyl)-3-ethylpiperidine-2,6-dione	C13H16N2O2	232.278	1.49	-2.8	0.37 g/L	1.3	11.69	4.28	2	Aniline and substituted anilines	Chemical entities	Organic compounds	Benzenoids	Benzene and substituted derivatives	InChI=1/C13H16N2O2/c1-2-13(8-7-11(16)15-12(13)17)9-3-5-10(14)6-4-9/h3-6H,2,7-8,14H2,1H3,(H,15,16,17)	C13H16N2O2	232.121	3.56	0.77	53.43	2.08	0.352941	151.4	157.7	151.2	161.834	161.458	161.418	Yes
HMDB14503	InChI=1S/C10H10N4O2S/c11-8-2-4-9(5-3-8)17(15,16)14-10-12-6-1-7-13-10/h1-7H,11H2,(H,12,13,14)	SEEPANYCNGTZFQ-UHFFFAOYSA-N	NC1=CC=C(C=C1)S(=O)(=O)NC1=NC=CC=N1	4-amino-N-(pyrimidin-2-yl)benzene-1-sulfonamide	C10H10N4O2S	250.277	0.25	-2.62	0.6 g/L	0.39	6.99	2.01	2	Aminobenzenesulfonamides	Organic compounds	Benzenoids	Benzene and substituted derivatives	Benzenesulfonamides	InChI=1S/C10H10N4O2S/c11-8-2-4-9(5-3-8)17(15,16)14-10-12-6-1-7-13-10/h1-7H,11H2,(H,12,13,14)	C10H10N4O2S	250.052	6.99	0.39	51.29	1.84	0.428571	155.6	161.6	154.1	166.58	165.854	165.688	Yes
HMDB14514	InChI=1S/C17H19N3/c1-19-9-10-20-16(12-19)15-7-3-2-5-13(15)11-14-6-4-8-18-17(14)20/h2-8,16H,9-12H2,1H3	RONZAEMNMFQXRA-UHFFFAOYSA-N	CN1CCN2C(C1)C1=CC=CC=C1CC1=C2N=CC=C1	5-methyl-2,5,19-triazatetracyclo[13.4.0.0²,⁷.0⁸,¹³]nonadeca-1(15),8,10,12,16,18-hexaene	C17H19N3	265.353	2.9	-2.38	1.1 g/L	3.21		6.67	0	Piperazinoazepines	Organic compounds	Organoheterocyclic compounds	Piperazinoazepines		InChI=1/C17H19N3/c1-19-9-10-20-16(12-19)15-7-3-2-5-13(15)11-14-6-4-8-18-17(14)20/h2-8,16H,9-12H2,1H3	C17H19N3	265.158		3.21	71.92	1.42	0.52381	164.5	170.8	165.7	170.525	169.077	169.024	Yes
HMDB14516	InChI=1S/C22H29N3S2/c1-3-26-18-9-10-22-20(17-18)25(19-7-4-5-8-21(19)27-22)12-6-11-24-15-13-23(2)14-16-24/h4-5,7-10,17H,3,6,11-16H2,1-2H3	XCTYLCDETUVOIP-UHFFFAOYSA-N	CCSC1=CC2=C(SC3=CC=CC=C3N2CCCN2CCN(C)CC2)C=C1	2-(ethylsulfanyl)-10-[3-(4-methylpiperazin-1-yl)propyl]-10H-phenothiazine	C22H29N3S2	399.616	5.12	-4.91	0.0049 g/L	4.66		8.4	6	Phenothiazines	Chemical entities	Organic compounds	Organoheterocyclic compounds	Benzothiazines	InChI=1S/C22H29N3S2/c1-3-26-18-9-10-22-20(17-18)25(19-7-4-5-8-21(19)27-22)12-6-11-24-15-13-23(2)14-16-24/h4-5,7-10,17H,3,6,11-16H2,1-2H3	C22H29N3S2	399.18		4.66	102.2	1.36	0.372881	199.7	204.6	196.7	212.835	213.063	212.853	Yes
HMDB14517	InChI=1S/C13H24N4O3S/c1-13(2,3)14-8-10(18)9-20-12-11(15-21-16-12)17-4-6-19-7-5-17/h10,14,18H,4-9H2,1-3H3	BLJRIMJGRPQVNF-UHFFFAOYSA-N	CC(C)(C)NCC(O)COC1=NSN=C1N1CCOCC1	1-(tert-butylamino)-3-{[4-(morpholin-4-yl)-1,2,5-thiadiazol-3-yl]oxy}propan-2-ol	C13H24N4O3S	316.42	1.44	-3.07	0.27 g/L	1.34	14.08	9.76	7	Dialkylarylamines	Chemical entities	Organic compounds	Organic nitrogen compounds	Organonitrogen compounds	InChI=1/C13H24N4O3S/c1-13(2,3)14-8-10(18)9-20-12-11(15-21-16-12)17-4-6-19-7-5-17/h10,14,18H,4-9H2,1-3H3	C13H24N4O3S	316.157	14.08	1.34	67.1	1.63	0.23913	183.2	188.2	169	181.653	181.819	181.857	Yes
HMDB14518	InChI=1S/C23H34O5/c1-2-3-4-7-17(24)9-10-18-19-11-15-6-5-8-22(28-14-23(26)27)20(15)12-16(19)13-21(18)25/h5-6,8,16-19,21,24-25H,2-4,7,9-14H2,1H3,(H,26,27)/t16-,17-,18+,19-,21+/m0/s1	PAJMKGZZBBTTOY-ZFORQUDYSA-N	[H][C@]12C[C@@H](O)[C@H](CC[C@@H](O)CCCCC)[C@@]1([H])CC1=C(C2)C(OCC(O)=O)=CC=C1	2-{[(1R,2R,3aS,9aS)-2-hydroxy-1-[(3S)-3-hydroxyoctyl]-1H,2H,3H,3aH,4H,9H,9aH-cyclopenta[b]naphthalen-5-yl]oxy}acetic acid	C23H34O5	390.513	3.53	-4.73	0.0073 g/L	4	3.76	-1.3	10	Phenoxyacetic acid derivatives	Organic compounds	Benzenoids	Benzene and substituted derivatives	Phenoxyacetic acid derivatives	InChI=1S/C23H34O5/c1-2-3-4-7-17(24)9-10-18-19-11-15-6-5-8-22(28-14-23(26)27)20(15)12-16(19)13-21(18)25/h5-6,8,16-19,21,24-25H,2-4,7,9-14H2,1H3,(H,26,27)/t16-,17-,18+,19-,21+/m0/s1	C23H34O5	390.241	3.76	4	104.53	1.42	0.234375	203.6	209.6	195	209.692	210.886	212.644	Yes
HMDB14520	InChI=1S/C20H31NO/c22-20(18-10-4-1-5-11-18,19-12-6-2-7-13-19)14-17-21-15-8-3-9-16-21/h1,4-5,10-11,19,22H,2-3,6-9,12-17H2	HWHLPVGTWGOCJO-UHFFFAOYSA-N	OC(CCN1CCCCC1)(C1CCCCC1)C1=CC=CC=C1	1-cyclohexyl-1-phenyl-3-(piperidin-1-yl)propan-1-ol	C20H31NO	301.466	4.93	-4.98	0.0031 g/L	4.23	13.84	9.32	5	Aralkylamines	Organic compounds	Organic nitrogen compounds	Organonitrogen compounds	Amines	InChI=1/C20H31NO/c22-20(18-10-4-1-5-11-18,19-12-6-2-7-13-19)14-17-21-15-8-3-9-16-21/h1,4-5,10-11,19,22H,2-3,6-9,12-17H2	C20H31NO	301.241	13.84	4.23	76.32	1.63	0.327273	168.1	173.6	175.2	183.2	182.763	182.853	Yes
HMDB14521	InChI=1S/C19H24N2O/c22-19-16-6-2-4-14-3-1-5-15(18(14)16)11-21(19)17-12-20-9-7-13(17)8-10-20/h2,4,6,13,15,17H,1,3,5,7-12H2/t15-,17+/m0/s1	CPZBLNMUGSZIPR-DOTOQJQBSA-N	[H][C@@]12CCCC3=C1C(=CC=C3)C(=O)N(C2)[C@@H]1CN2CCC1CC2	(5R)-3-[(3S)-1-azabicyclo[2.2.2]octan-3-yl]-3-azatricyclo[7.3.1.0⁵,¹³]trideca-1(12),9(13),10-trien-2-one	C19H24N2O	296.407	2.72	-2.81	0.46 g/L	2.55		7.97	1	Isoquinolones and derivatives	Chemical entities	Organic compounds	Organoheterocyclic compounds	Isoquinolines and derivatives	InChI=1S/C19H24N2O/c22-19-16-6-2-4-14-3-1-5-15(18(14)16)11-21(19)17-12-20-9-7-13(17)8-10-20/h2,4,6,13,15,17H,1,3,5,7-12H2/t15-,17+/m0/s1	C19H24N2O	296.189		2.55	82.78	1.29	0.48	167.4	172.9	171.8	175.814	175.51	175.503	Yes
HMDB14523	InChI=1S/C11H17NO/c1-8-5-4-6-9(2)11(8)13-7-10(3)12/h4-6,10H,7,12H2,1-3H3	VLPIATFUUWWMKC-UHFFFAOYSA-N	CC(N)COC1=C(C)C=CC=C1C	1-(2,6-dimethylphenoxy)propan-2-amine	C11H17NO	179.259	2.17	-2.52	0.54 g/L	2.46		9.52	3	Phenol ethers	Chemical entities	Organic compounds	Benzenoids	Phenol ethers	InChI=1/C11H17NO/c1-8-5-4-6-9(2)11(8)13-7-10(3)12/h4-6,10H,7,12H2,1-3H3	C11H17NO	179.131		2.46	33.42	2.17	0.2	134.8	140.8	142.2	147.338	146.575	146.758	Yes
HMDB14526	InChI=1S/C13H14N2/c14-13-9-5-1-3-7-11(9)15-12-8-4-2-6-10(12)13/h1,3,5,7H,2,4,6,8H2,(H2,14,15)	YLJREFDVOIBQDA-UHFFFAOYSA-N	NC1=C2CCCCC2=NC2=CC=CC=C12	1,2,3,4-tetrahydroacridin-9-amine	C13H14N2	198.264	3.13	-3.16	0.14 g/L	2.63		8.95	0	Acridines	Organic compounds	Organoheterocyclic compounds	Quinolines and derivatives	Benzoquinolines	InChI=1S/C13H14N2/c14-13-9-5-1-3-7-11(9)15-12-8-4-2-6-10(12)13/h1,3,5,7H,2,4,6,8H2,(H2,14,15)	C13H14N2	198.116	15.91	2.41	45.77	1.66	0.516129	135.3	141.3	146.2	148.801	149.299	148.821	Yes
HMDB14527	InChI=1S/C20H28N2O3/c1-22-14-8-13-21-18(22)15-25-19(23)20(24,16-9-4-2-5-10-16)17-11-6-3-7-12-17/h2,4-5,9-10,17,24H,3,6-8,11-15H2,1H3	DUDKAZCAISNGQN-UHFFFAOYSA-N	CN1CCCN=C1COC(=O)C(O)(C1CCCCC1)C1=CC=CC=C1	(1-methyl-1,4,5,6-tetrahydropyrimidin-2-yl)methyl 2-cyclohexyl-2-hydroxy-2-phenylacetate	C20H28N2O3	344.448	2.89	-3.78	0.057 g/L	2.62	11.53	8.37	6	Hydropyrimidines	Chemical entities	Organic compounds	Organoheterocyclic compounds	Diazines	InChI=1/C20H28N2O3/c1-22-14-8-13-21-18(22)15-25-19(23)20(24,16-9-4-2-5-10-16)17-11-6-3-7-12-17/h2,4-5,9-10,17,24H,3,6-8,11-15H2,1H3	C20H28N2O3	344.21	11.54	2.62	92.36	1.47	0.327273	184.1	189.4	180.8	187.646	187.616	187.66	Yes
HMDB14531	InChI=1S/C19H29NO/c21-19(17-9-3-1-4-10-17,18-11-5-2-6-12-18)13-16-20-14-7-8-15-20/h1,3-4,9-10,18,21H,2,5-8,11-16H2	WYDUSKDSKCASEF-UHFFFAOYSA-N	OC(CCN1CCCC1)(C1CCCCC1)C1=CC=CC=C1	1-cyclohexyl-1-phenyl-3-(pyrrolidin-1-yl)propan-1-ol	C19H29NO	287.44	4.13	-4.47	0.0098 g/L	3.79	13.84	9.45	5	Aralkylamines	Chemical entities	Organic compounds	Organic nitrogen compounds	Organonitrogen compounds	InChI=1/C19H29NO/c21-19(17-9-3-1-4-10-17,18-11-5-2-6-12-18)13-16-20-14-7-8-15-20/h1,3-4,9-10,18,21H,2,5-8,11-16H2	C19H29NO	287.225	13.84	3.79	71.63	1.43	0.326923	163.7	169.2	171.5	180.152	179.271	179.012	Yes
HMDB14533	InChI=1S/C7H10N2O2S/c1-3-11-7(10)9-5-4-8(2)6(9)12/h4-5H,3H2,1-2H3	CFOYWRHIYXMDOT-UHFFFAOYSA-N	CCOC(=O)N1C=CN(C)C1=S	ethyl 3-methyl-2-sulfanylidene-2,3-dihydro-1H-imidazole-1-carboxylate	C7H10N2O2S	186.232	0.78	-1.77	3.14 g/L	1.35		-3	2	Carbonylimidazoles	Chemical entities	Organic compounds	Organoheterocyclic compounds	Azoles	InChI=1S/C7H10N2O2S/c1-3-11-7(10)9-5-4-8(2)6(9)12/h4-5H,3H2,1-2H3	C7H10N2O2S	186.046		1.35	29.96	2.41	0.227273	140.8	148.1	137.8			138.984	Yes
HMDB14536	InChI=1S/C19H24N2S/c1-4-20(5-2)15(3)14-21-16-10-6-8-12-18(16)22-19-13-9-7-11-17(19)21/h6-13,15H,4-5,14H2,1-3H3	CDOZDBSBBXSXLB-UHFFFAOYSA-N	CCN(CC)C(C)CN1C2=CC=CC=C2SC2=CC=CC=C12	diethyl[1-(10H-phenothiazin-10-yl)propan-2-yl]amine	C19H24N2S	312.472	5.75	-4.78	0.0052 g/L	5		9.6	5	Phenothiazines	Chemical entities	Organic compounds	Organoheterocyclic compounds	Benzothiazines	InChI=1/C19H24N2S/c1-4-20(5-2)15(3)14-21-16-10-6-8-12-18(16)22-19-13-9-7-11-17(19)21/h6-13,15H,4-5,14H2,1-3H3	C19H24N2S	312.166		5	78.16	1.73	0.333333	167.8	173.4	183.6	181.953	181.404	181.538	Yes
HMDB14537	InChI=1S/C21H26N2O7/c1-12(2)30-21(25)18-14(4)22-13(3)17(20(24)29-10-9-28-5)19(18)15-7-6-8-16(11-15)23(26)27/h6-8,11-12,19,22H,9-10H2,1-5H3	UIAGMCDKSXEBJQ-UHFFFAOYSA-N	COCCOC(=O)C1=C(C)NC(C)=C(C1C1=CC(=CC=C1)[N+]([O-])=O)C(=O)OC(C)C	3-(2-methoxyethyl) 5-propan-2-yl 2,6-dimethyl-4-(3-nitrophenyl)-1,4-dihydropyridine-3,5-dicarboxylate	C21H26N2O7	418.44	3.41	-4.54	0.012 g/L	2.54		5.41	10	Dihydropyridinecarboxylic acids and derivatives	Organic compounds	Organoheterocyclic compounds	Pyridines and derivatives	Hydropyridines	InChI=1/C21H26N2O7/c1-12(2)30-21(25)18-14(4)22-13(3)17(20(24)29-10-9-28-5)19(18)15-7-6-8-16(11-15)23(26)27/h6-8,11-12,19,22H,9-10H2,1-5H3	C21H26N2O7	418.174	19.47	2.54	121.31	2.26	0.210526	215.3	220.5	195.9	207.12	207.133	207.161	Yes
HMDB14539	InChI=1S/C12H24N2O4/c1-5-6-12(4,7-17-10(13)15)8-18-11(16)14-9(2)3/h9H,5-8H2,1-4H3,(H2,13,15)(H,14,16)	OFZCIYFFPZCNJE-UHFFFAOYSA-N	CCCC(C)(COC(N)=O)COC(=O)NC(C)C	2-[(carbamoyloxy)methyl]-2-methylpentyl N-(propan-2-yl)carbamate	C12H24N2O4	260.33	1.76	-2.52	0.79 g/L	1.92	15.06		9	Carbamate esters	Organic compounds	Organic acids and derivatives	Carboxylic acids and derivatives	Amino acids, peptides, and analogues	InChI=1/C12H24N2O4/c1-5-6-12(4,7-17-10(13)15)8-18-11(16)14-9(2)3/h9H,5-8H2,1-4H3,(H2,13,15)(H,14,16)	C12H24N2O4	260.174	-2.85	0.59	51.39	4.15	0	164.3	170.5	162	170.774	169.126	169.323	Yes
HMDB14545	InChI=1S/C20H24N2O6/c1-11(2)10-28-20(24)17-13(4)21-12(3)16(19(23)27-5)18(17)14-8-6-7-9-15(14)22(25)26/h6-9,11,18,21H,10H2,1-5H3	VKQFCGNPDRICFG-UHFFFAOYSA-N	COC(=O)C1=C(C)NC(C)=C(C1C1=CC=CC=C1[N+]([O-])=O)C(=O)OCC(C)C	3-methyl 5-(2-methylpropyl) 2,6-dimethyl-4-(2-nitrophenyl)-1,4-dihydropyridine-3,5-dicarboxylate	C20H24N2O6	388.414	3.63	-4.83	0.0058 g/L	3.06		5.32	8	Dihydropyridinecarboxylic acids and derivatives	Organic compounds	Organoheterocyclic compounds	Pyridines and derivatives	Hydropyridines	InChI=1/C20H24N2O6/c1-11(2)10-28-20(24)17-13(4)21-12(3)16(19(23)27-5)18(17)14-8-6-7-9-15(14)22(25)26/h6-9,11,18,21H,10H2,1-5H3	C20H24N2O6	388.163	19.45	3.06	111.98	2.23	0.226415	200.9	206.4	187.5	201.782	201.532	201.617	Yes
HMDB14557	InChI=1S/C10H17N3S/c1-2-5-12-7-3-4-8-9(6-7)14-10(11)13-8/h7,12H,2-6H2,1H3,(H2,11,13)/t7-/m0/s1	FASDKYOPVNHBLU-ZETCQYMHSA-N	CCCN[C@H]1CCC2=C(C1)SC(N)=N2	(6S)-N6-propyl-4,5,6,7-tetrahydro-1,3-benzothiazole-2,6-diamine	C10H17N3S	211.327	2.18	-3.18	0.14 g/L	1.76	17.66	10.31	3	Aralkylamines	Chemical entities	Organic compounds	Organic nitrogen compounds	Organonitrogen compounds	InChI=1S/C10H17N3S/c1-2-5-12-7-3-4-8-9(6-7)14-10(11)13-8/h7,12H,2-6H2,1H3,(H2,11,13)/t7-/m0/s1	C10H17N3S	211.114	11.13	0.92	38.28	1.79	0.3125	148.9	154.3	145.2	151.549	152.264	151.814	Yes
[truncated: 8,376 more rows]
