# Supplementary material for: An initial investigation of accuracy required for the identification of small molecules in complex samples using quantum chemical calculated NMR chemical shifts
Source: J Cheminform. 2022 Sep 22;14:64. doi: 10.1186/s13321-022-00587-7 (PMC9499888; doi:10.1186/s13321-022-00587-7)
Supplement: Supplementary file 3 — Additional file 3. Python Scripts. [file 13321_2022_587_MOESM3_ESM.zip]

Archive with 5 entries (5 files):
- Python_scripts/main.py
- Python_scripts/match.py
- Python_scripts/munkres.py
- Python_scripts/operations.py
- Python_scripts/Readme.txt
