# Supplementary material for: An initial investigation of accuracy required for the identification of small molecules in complex samples using quantum chemical calculated NMR chemical shifts
Source: J Cheminform. 2022 Sep 22;14:64. doi: 10.1186/s13321-022-00587-7 (PMC9499888; doi:10.1186/s13321-022-00587-7)
Supplement: Supplementary file 3 — Additional file 3. Python Scripts. [file 13321_2022_587_MOESM3_ESM.zip › Python_scripts/main.py]

# -*- coding: utf-8 -*-
"""
Created on Thu Oct 26 08:28:50 2017

@author: yesi172
"""

import multiprocessing
from multiprocessing import Pool
import xlrd
import os
import random
import sys
import site
import json
from multiprocessing import Process
import time
from os.path import exists
import sys
   
import match
import operations

if __name__ == '__main__':

    ### go to the regarding directory
    os.chdir(path)

    ###############################################################################
    ###                                                                         ###
    ###                                 VARIABLES                               ###
    ###                                                                         ###
    ###############################################################################
    
    ### nuclei: it could be 'C', 'N', 'CN', or any other nuclei 
    nuclei = 'CH'
    
    ### mol_no: number of molecules in given sample
    ### mol_no = 1, 2, 3, ...
    mol_no = 3

    ### mean values for Gaussian distribution 
    ### user must put eqaul number of elements to the number of nuclei 
    ### user must put the numbers in a list and follow the order in nuclei    
    mu = [0., 0.]
    
    ### standard deviation values for Gaussian distribution
    ### user must put equal number of elements to the number of nuclei 
    ### user must put the numbers in a list and follow the order in nuclei
    ### here: 1 for Carbon and 0.1 for Hydrogen
    sigma = [1, 0.1]
    
    ### Excel sheet of InChIs 
    sFileName = path_to_store + 'MoleculeSetWater.xlsx'
    workbook = xlrd.open_workbook(sFileName)
    sheet = workbook.sheet_by_index(0)    

    ### method used to score results
    scoring = 'rmsd'
    
    ### specifies the state of input shifts that going to be matched (options: 'pure', 'mixed', impure_paired) default: 'mixed'
    case = 'impure_paired'
    
    ### number of pairs being searched in database
    pair_no = 3
    
    ### nearest neighbor algorithm
    nn = 'munkres_cpp_multi'
    
    ### method used to rank final scores
    ranking = 'rmsd'
    
	### Database. It reads the chemical shifts of molecules, each from 3D mol file.
    ### The output database is in dictionary type.
    dictDataBase = match.GenerateDatabase(sheet, nuclei).__DataBase__()
    
    ### Since some molecules might have failed during simulation and do not have chemical shifts, 
    ### it reads the keys of molecules that have been simulated successfully and exist in the database
    ### lAvailableMolecules = ('Molecule 1', 'Molecule 2', ...)
    lAvailableMolecules = match.DataBaseProperties(dictDataBase, nuclei).lAvailableMoleculeKeys()	

    ### Database + Noise: It addes some noise to the database given.
    ### It first creates Gaussian distributuons using given mean and standard deviation values for the given nuclei.
    ### It then adds those Gaussian distribtuions to the given database.
    ### The output database is in dictionary type.			
    dictDataBaseNoised = match.GaussianDistribution(dictDataBase, nuclei, mu, sigma).ApplyGaussianNoise()

    ### Lengths of molecules: it takes database and prints the number of chemical shifts each molecule has in the database.
    ### If the nuclei is specifed, it also prints the number of each nucleus of a molecule. 
    ### Ex: liMoleculeLengths = [['Molecule 1', 37, [[18, 'C'], [19, 'H']]], ['Molecule 2', 14, [[8, 'C'], [6, 'H']]], ...]
    liMoleculeLengths = match.DataBaseProperties(dictDataBaseNoised, nuclei).liAvailableMoleculeLengths()

    ### The molecule list being searched. 
    ### Ex: ['Molecule 1', 'Molecule 2', 'Molecule 10']
    lkMolecules = ['Molecule 1']

    ### Reads the chemical shifts of given molecules
    ### It gets the chemical shifts of chosen nuclei from the database given. 
    ### User has an option to sort the chemical shifts in ascending order.
    ### Output type: list consisting of sublists, each for a nucleus     
    lfExpShifts = match.ExtractShifts(dictDataBase, lkMolecules, nuclei, sorting='sorted').lShitfs()       
    ### User can also state his own molecule here as follows:
    ### lfExpShifts = [[['1', 'C', '12.31']], [['2', 'H', '1.3'], ['3', 'H', '1.3'], ['4', 'H', '1.3'], ['1', 'H', '1.4'], ['2', 'H', '1.5'], ['3', 'H', '1.6']], ...]
   
    ### It takes the shifts in input and matches them to others in given database using specified nuclei
    ### Inputs: 1. DataBase: the database having noise (dictDataBaseNoised)
    ###         2. Lengths of molecules: to compare the molecule lengths 
    ###                                  to make the list of molecules shorter to be matched in the database (liMoleculeLengths)
    ###                                  Case pure: chooses the molecules having exact same number of shifts 
    ###                                  Case mixed: chooses the molecules having smaller number of shifts
    ###         3. Shifts that going to be matched: (lfExpShifts)
    ###         4. nuclei: 'C', 'H', 'CH', ...
    ###         5. case: specifies the state of input shifts that going to be matched (options: 'pure', 'mixed', impure_paired) default: 'mixed'
    ###         6. scoring: specifies the method to compare (options: 'minimum', 'mean', 'maximum', 'std', 'rmsd') default: 'rmsd'
    ###         7. ranking: specifies the method to rank (options: 'minimum', 'mean', 'maximum', 'std', 'rmsd', 'dp4') default: 'rmsd'
    ###         8. nn: specifies the nearest neighbor algorithm (options: 'left2right', 'leftANDright, 'mean', 'left2right_Log', 'right2left_Log', 'matrix_mult', 'munkres' ,
    ###                                                                                           'hungarian' , 'linear_sum_assignment' , 'combinations' , 'allcombinations' , 'all' )
    ### It will print the ranks of the molecules at the end.
    results = match.Matching(dictDataBase, dictDataBaseNoised, liMoleculeLengths, lkMolecules, lfExpShifts, mol_no, mu, sigma, nuclei, case, scoring, ranking, nn).dRanks()
