# Supplementary material for: An initial investigation of accuracy required for the identification of small molecules in complex samples using quantum chemical calculated NMR chemical shifts
Source: J Cheminform. 2022 Sep 22;14:64. doi: 10.1186/s13321-022-00587-7 (PMC9499888; doi:10.1186/s13321-022-00587-7)
Supplement: Supplementary file 3 — Additional file 3. Python Scripts. [file 13321_2022_587_MOESM3_ESM.zip › Python_scripts/match.py]

# -*- coding: utf-8 -*-
"""
Created on Fri Oct 13 14:25:08 2017

@author: yesi172
"""

import numpy
import copy
import operator
import scipy
from scipy.stats import norm
import subprocess
import os
import json
import time
import itertools
from operator import itemgetter

import operations

        
class GenerateDatabase:
    
    def __init__(self, sheet, nuclei):
        self.sheet = sheet
        self.nuclei = sorted(nuclei)
        
    def __DataBase__(self):  
        dictDataBase = dict()                
        for row in range(1, self.sheet.nrows):
            sInChI = self.sheet.cell_value(row, 1).encode('utf-8')
            sBaseName = operations.Molecule(sInChI).inchi2inchikey()
            if sBaseName == None: 
                if (self.sheet).cell_value(row, 2) != '':
                    sBaseName = (self.sheet).cell_value(row, 2)
                else:
                    continue
            table = operations.Molecule(sBaseName).Read()           
            if table == None or table == []:
                continue
            dictDataBase['Molecule ' + str(row)] = table
        return dictDataBase

class DataBaseProperties:
    
    def __init__(self, dictDataBase, nuclei):
        self.dictDataBase = dictDataBase
        self.nuclei = sorted(nuclei)
        
    def liAvailableMoleculeLengths(self):
        liMoleculeLengths = list()
        for sKey in self.dictDataBase:
            liMoleculeLengthsNuclei = list()
            for nucleus_no, nucleus in enumerate(self.nuclei):
                liMoleculeLengthsNuclei.append([(zip(*self.dictDataBase[sKey])[1]).count(nucleus), nucleus])
            liMoleculeLengths.append([sKey, len(self.dictDataBase[sKey]), liMoleculeLengthsNuclei])
        return liMoleculeLengths
    
    def lAvailableMoleculeKeys(self):
        lavailmollens = self.liAvailableMoleculeLengths()
        return zip(*lavailmollens)[0]

    def llen_ChemicalShifts(self):
        lavailmolkeys = self.lAvailableMoleculeKeys()
        lLen_ChemicalShifts = [0] * (len(self.nuclei)+1)
        lLen_ChemicalShifts[0] = sum([1 for nucleus in self.nuclei for sKey in lavailmolkeys for irow in self.dictDataBase[sKey] if nucleus in irow])
        for nucleus_idx, nucleus in enumerate(self.nuclei): lLen_ChemicalShifts[nucleus_idx+1] = sum([1 for sKey in lavailmolkeys for irow in self.dictDataBase[sKey] if nucleus in irow])
        return lLen_ChemicalShifts

class GaussianDistribution:

    def __init__(self, dictDataBase, nuclei, mu=[0.,0.], sigma=[0.1,0.01]):
        self.dictDataBase = dictDataBase
        self.nuclei = sorted(nuclei)
        self.mu = mu
        self.sigma = sigma
        self.lavailmolkeys = DataBaseProperties(self.dictDataBase, self.nuclei).lAvailableMoleculeKeys()
        self.lLen_ChemicalShifts = DataBaseProperties(self.dictDataBase, self.nuclei).llen_ChemicalShifts()
        self.gaussiannoise = self.GenerateGaussianDistribution()
        self.dGaussianNoise = self.GaussianNoise()
        
    def GenerateGaussianDistribution(self):
        lfGaussianDistribution = [0] * (len(self.nuclei))
        for nucleus_idx, nucleus in enumerate(self.nuclei): 
            lTemp = numpy.random.normal(self.mu[nucleus_idx], self.sigma[nucleus_idx], self.lLen_ChemicalShifts[nucleus_idx+1])
            lfGaussianDistribution[nucleus_idx] = [round(i,4) for i in lTemp]
        return lfGaussianDistribution
        
    def GaussianNoise(self):
        liTemp = [0] * (len(self.nuclei))
        dfGaussianNoise = dict()
        for sKey in self.lavailmolkeys:
            table = copy.deepcopy(self.dictDataBase[sKey])
            for irow in table:
                for nucleus_idx, nucleus in enumerate(self.nuclei):
                    if irow[1] == nucleus: 
                        irow[2] = self.gaussiannoise[nucleus_idx][liTemp[nucleus_idx]]
                        liTemp[nucleus_idx] = liTemp[nucleus_idx] + 1
            dfGaussianNoise[sKey] = table
        return dfGaussianNoise

    def ApplyGaussianNoise(self):  
        dictDataBaseNoised = dict()
        for sKey in self.lavailmolkeys:
            table1 = copy.deepcopy(self.dictDataBase[sKey])
            table2 = self.dGaussianNoise[sKey]    
            for iirow in range(len(table1)): table1[iirow][2] = float(table1[iirow][2]) + float(table2[iirow][2])
            dictDataBaseNoised[sKey] = table1  
        return dictDataBaseNoised

class ExtractShifts:

    def __init__(self, dictDataBase, lMolKeys, nuclei='*', sorting='unsorted'):
        self.dictDataBase = dictDataBase
        self.lMolKeys = lMolKeys
        self.nuclei = sorted(nuclei)
        self.sorting = sorting

    def lShitfs(self): 
        for sKey in self.lMolKeys:
            for ind, irow in enumerate(self.dictDataBase[sKey]):
                self.dictDataBase[sKey][ind][2] = float(irow[2])
        if self.nuclei == '*': 
            if self.sorting == 'sorted': return sorted([irow for sKey in self.lMolKeys for irow in self.dictDataBase[sKey]], key=operator.itemgetter(1, 2))
            else: return [irow for sKey in self.lMolKeys for irow in self.dictDataBase[sKey]] 
        else:
            lfExpShifts = [0] * (len(self.nuclei))     
            for nucleus_idx, nucleus in enumerate(self.nuclei): lfExpShifts[nucleus_idx] = [irow for sKey in self.lMolKeys for irow in self.dictDataBase[sKey] if nucleus in irow]
            if self.sorting == 'sorted': 
                for ind,val in enumerate(lfExpShifts): lfExpShifts[ind] = sorted(val, key=operator.itemgetter(1, 2)) 
                return lfExpShifts
            else: return lfExpShifts
     
class MoleculeListToBeMatched:

    def __init__(self, lfExpShifts, liMoleculeLengths, nuclei='*', case='pure'):
        self.lfExpShifts = lfExpShifts
        self.liMoleculeLengths = liMoleculeLengths
        self.nuclei = sorted(nuclei)
        self.case = case

    def GetMoleculeIndicesForCount(self):
        from subprocess import check_output
		
        sDBPath = "/dtemp/emslc50024/yesi172/water_hmdb_Run3/combinations/Combinations3.db"
		#conn = sqlite3.connect(sDBPath) # need to figure out how to set vfs flag
		#cur = conn.cursor()
        listResult = list()
		#for row in cur.execute("SELECT Mol1,Mol2,Mol3 FROM MoleculeTriples WHERE CCount=? AND HCount=?",  CCount, HCount):
        for row in subprocess.check_output("echo \"SELECT Mol1,Mol2,Mol3 FROM  MoleculeTriples WHERE CCount=" + str(len(self.lfExpShifts[0])) +" AND HCount=" + str(len(self.lfExpShifts[1])) + ";\" | sqlite3 --vfs unix-none "+sDBPath, shell=True).split("\n"):
            listResult.append(row.split("|"))
		
        return listResult
        
    def lMolsToBeMatchedCaseI(self):
        liLen_match_indixes = list()
        for i in self.liMoleculeLengths:
            boolean = True
            for nucleus_idx, nucleus in enumerate(self.nuclei):
                if i[2][nucleus_idx][0] != len(self.lfExpShifts[nucleus_idx]):
                    boolean = False
            if boolean == True: liLen_match_indixes.append(i)
        return liLen_match_indixes
        
    def lMolsToBeMatchedCaseII(self):
        liLen_match_indixes = list()
        for i in self.liMoleculeLengths:
            boolean = True
            for nucleus_idx, nucleus in enumerate(self.nuclei):
                if i[2][nucleus_idx][0] > len(self.lfExpShifts[nucleus_idx]):
                    boolean = False
            if boolean == True: liLen_match_indixes.append(i)
        return liLen_match_indixes 

    def lMolsToBeMatchedCaseIII(self):
        
        if pair_no == 3:

            comb_chosen = [] 
            '''        
            self.liMoleculeLengths[0:4] = [['Molecule 1244', 38, [[12, 'C'], [26, 'H']]], ['Molecule 1245', 34, [[11, 'C'], [23, 'H']]], ['Molecule 1246', 38, [[15, 'C'], [23, 'H']]], ['Molecule 1247', 32, [[11, 'C'], [21, 'H']]]]
            '''	              
            for MoleculeIndices in self.GetMoleculeIndicesForCount():
                if len(MoleculeIndices) == 3:
                    MoleculeIndices = sorted(MoleculeIndices)
                    liMoleculeLengthsNuclei = [] 
                    for molecule_ind in MoleculeIndices:
                        sKey = 'Molecule ' + str(molecule_ind)                              
                        try:
                            sKey = 'Molecule ' + str(molecule_ind)                    
                            liMoleculeLengthsNuclei.append([sKey, len(dictDataBase[sKey]), [[(zip(*dictDataBase[sKey])[1]).count(nucleus), nucleus] for nucleus_no, nucleus in enumerate(self.nuclei)]])   
                        except:
                            print 'yaska'
                    comb_chosen.append(liMoleculeLengthsNuclei)        

        else: 
        
            comb_chosen = [] 
            for comb in itertools.combinations(self.liMoleculeLengths, pair_no):
                boolean = True	
                for nucleus_idx, nucleus in enumerate(self.nuclei):				
                    if sum([i[2][nucleus_idx][0] for i in list(comb)]) != len(self.lfExpShifts[nucleus_idx]):
                        boolean = False
                        break					
                if boolean == True:
                    comb_chosen.append(tuple(sorted(comb)))
            liLen_match_indixes = list()
            for comb in comb_chosen:
                for single_comb in comb:
                    if single_comb not in liLen_match_indixes:
                        liLen_match_indixes.append(single_comb) 	

        return comb_chosen, comb_chosen
		
    def lMolsToBeMatched(self):
        if self.case == 'pure': return self.lMolsToBeMatchedCaseI()
        if self.case == 'mixed': return self.lMolsToBeMatchedCaseII()
        if self.case == 'impure_paired': return self.lMolsToBeMatchedCaseIII()

class Matching:

    def __init__(self, dictDataBase_, dictDataBaseNoised_, liMoleculeLengths, lExpMols_, lfExpShifts, mol_no=1, mu=[0.,0.], sigma=[0.1,0.01], nuclei='*', case='mixed', scoring='rmsd', ranking='dp4', nn='munkres_py'):
        global dictDataBase, dictDataBaseNoised, lExpMols, pair_no
        dictDataBase = dictDataBase_     
        dictDataBaseNoised = dictDataBaseNoised_
        self.liMoleculeLengths = liMoleculeLengths
        if nuclei == '*': self.nuclei = 'CH'
        else: self.nuclei = sorted(nuclei)      
        self.len_nuclei = len(self.nuclei)
        lExpMols = lExpMols_
        pair_no = mol_no
        self.mu = mu
        self.sigma = sigma
        self.lfExpShifts = lfExpShifts
        if case == 'pure': self.case = 'pure'
        elif case == 'impure_paired': self.case = 'impure_paired'
        elif case == 'mixed': self.case = 'mixed'
        elif len(lExpMols) == 1: self.case = 'pure'
        elif len(lExpMols) > 1: self.case = 'mixed'
        self.scoring = scoring
        self.ranking = ranking
        self.nn = nn
        if self.case == 'impure_paired': 
		    pairs_lists = MoleculeListToBeMatched(self.lfExpShifts, self.liMoleculeLengths, self.nuclei, self.case).lMolsToBeMatched()
		    self.lMoleculesToBeMatched, self.chosen_pairs = pairs_lists[0], pairs_lists[1]
        else: self.lMoleculesToBeMatched = MoleculeListToBeMatched(self.lfExpShifts, self.liMoleculeLengths, self.nuclei, self.case).lMolsToBeMatched()
        self.len_lMoleculesToBeMatched = len(self.lMoleculesToBeMatched)
        
    def iScoring(self):
        if self.scoring == 'minimum': return 0
        elif self.scoring == 'mean': return 1  
        elif self.scoring == 'maximum': return 2 
        elif self.scoring == 'std': return 3  
        elif self.scoring == 'rmsd': return 4  
        else: return 4
        
    def iRanking(self):
        if self.ranking == 'minimum': return 0
        elif self.ranking == 'mean': return 1  
        elif self.ranking == 'maximum': return 2 
        elif self.ranking == 'std': return 3  
        elif self.ranking == 'rmsd': return 4  
        elif self.ranking == 'dp4': 
            if self.case == 'pure': return 'dp4_pure'
            elif self.case == 'mixed': return 'dp4_mixed'
        else: return 4
    
    def lAssignmentAlgorithms(self, lfTemp1, lfTemp2):  

        if self.nn == 'munkres_cpp_multi' and self.case != 'impure_paired': return operations.NearestNeighbors_multi(self.lMoleculesToBeMatched,self. nuclei, dictDataBaseNoised, self.lfExpShifts).munkres_cpp_unpaired()	
        if self.nn == 'munkres_cpp_multi' and self.case == 'impure_paired': return operations.NearestNeighbors_multi(self.lMoleculesToBeMatched,self. nuclei, dictDataBaseNoised, self.lfExpShifts).munkres_cpp_paired()	
        if self.nn == 'munkres_cpp_single': return operations.NearestNeighbors(lfTemp1, lfTemp2).munkres_cpp_single()
        if self.nn == 'left2right': return operations.NearestNeighbors(lfTemp1, lfTemp2).left2right()
        if self.nn == 'leftANDright': return operations.NearestNeighbors(lfTemp1, lfTemp2).leftANDright()
        if self.nn == 'mean': return operations.NearestNeighbors(lfTemp1, lfTemp2).mean()   
        if self.nn == 'left2right_Log': return operations.NearestNeighbors(lfTemp1, lfTemp2).left2right_Log()    
        if self.nn == 'right2left_Log': return operations.NearestNeighbors(lfTemp1, lfTemp2).right2left_Log()  
        if self.nn == 'matrix_mult': return operations.NearestNeighbors(lfTemp1, lfTemp2).matrix_mult()   
        if self.nn == 'permutations': return operations.NearestNeighbors(lfTemp1, lfTemp2).permutations()   
        if self.nn == 'munkres_py': return operations.NearestNeighbors(lfTemp1, lfTemp2).munkres_py()    
        if self.nn == 'hungarian': return operations.NearestNeighbors(lfTemp1, lfTemp2).hungarian_()     
        if self.nn == 'linear_sum_assignment': return operations.NearestNeighbors(lfTemp1, lfTemp2).linear_sum_assignment() 
        if self.nn == 'combinations': return operations.NearestNeighbors(lfTemp1, lfTemp2).combinations_extended()  
        if self.nn == 'allcombinations': return operations.NearestNeighbors(lfTemp1, lfTemp2).allcombinations() 
        if self.nn == 'all': return operations.NearestNeighbors(lfTemp1, lfTemp2).all_methods()    
        else: return operations.NearestNeighbors(lfTemp1, lfTemp2).munkres_py() 
        
    def dRanks(self):    
   
        ilMoleculeRanks = dict()
        scores, nominators = [0]*self.len_lMoleculesToBeMatched, [0]*self.len_lMoleculesToBeMatched
        lfMus, lfStds, lfParameters = [0]*self.len_lMoleculesToBeMatched, [0]*self.len_lMoleculesToBeMatched, [0]*self.len_lMoleculesToBeMatched 

        if self.lMoleculesToBeMatched == []: return ilMoleculeRanks
						
        if self.nn == 'munkres_cpp_multi' and self.case != 'impure_paired':  
            list_indexes = [0]*self.len_nuclei
            for nucleus_idx, nucleus in enumerate(self.nuclei):
                list_indexes[nucleus_idx] = operations.NearestNeighbors_multi(self.lMoleculesToBeMatched, self. nuclei, dictDataBaseNoised, self.lfExpShifts).munkres_cpp_unpaired()	

        if self.nn == 'munkres_cpp_multi' and self.case == 'impure_paired':  
            list_indexes = [0]*self.len_nuclei
            for nucleus_idx, nucleus in enumerate(self.nuclei):
                list_indexes[nucleus_idx] = operations.NearestNeighbors_multi(self.lMoleculesToBeMatched, self. nuclei, dictDataBaseNoised, self.lfExpShifts, pair_no).munkres_cpp_paired()	

				
        for sKey_ind, sKey in enumerate(zip(*self.lMoleculesToBeMatched)[0]):

            if self.case == 'impure_paired': 
                sKey_pairs = [self.lMoleculesToBeMatched[sKey_ind][pair_ind][0] for pair_ind in range(pair_no)]
                lSubSet = ExtractShifts(dictDataBaseNoised, sKey_pairs, nuclei=self.nuclei, sorting='sorted').lShitfs()
            else: lSubSet = ExtractShifts(dictDataBaseNoised, [sKey], nuclei=self.nuclei, sorting='sorted').lShitfs()

            nearestneighbors, score, minimum, mean, maximum, rmsd, std_dev, ind_score, lDistance, nominator = [0]*self.len_nuclei, [0]*self.len_nuclei, [0]*self.len_nuclei, [0]*self.len_nuclei, [0]*self.len_nuclei, [0]*self.len_nuclei, [0]*self.len_nuclei, [0]*self.len_nuclei, [0]*self.len_nuclei, [0]*self.len_nuclei          
            lDistances = [0]*self.len_lMoleculesToBeMatched        
            for nucleus_idx, nucleus in enumerate(self.nuclei):
                lfTemp1 = list(zip(*lSubSet[nucleus_idx])[2])
                lfTemp2 = list(zip(*self.lfExpShifts[nucleus_idx])[2])
                if self.nn == 'munkres_cpp_multi' and self.case != 'impure_paired': 
                    if sKey == (list_indexes[nucleus_idx])[sKey_ind][nucleus_idx][0]:
						nearestneighbors[nucleus_idx] = (list_indexes[nucleus_idx])[sKey_ind][nucleus_idx][1]
                elif self.nn == 'munkres_cpp_multi' and self.case == 'impure_paired': 
                    if sKey_pairs == [list_indexes[nucleus_idx][sKey_ind][nucleus_idx][0][pair_ind][0] for pair_ind in range(pair_no)]:
						nearestneighbors[nucleus_idx] = (list_indexes[nucleus_idx])[sKey_ind][nucleus_idx][1]
                else:
                    nearestneighbors[nucleus_idx] = self.lAssignmentAlgorithms(lfTemp1, lfTemp2)

                if operations.ListProperty(nearestneighbors[nucleus_idx]).list_duplicates() != [] or float('inf') in nearestneighbors[nucleus_idx]:
                    UserWarning
                    lDistance[nucleus_idx] = None
                    minimum[nucleus_idx] = None
                    mean[nucleus_idx] = None
                    maximum[nucleus_idx] = None
                    std_dev[nucleus_idx] = None
                    rmsd[nucleus_idx] = None
                    score[nucleus_idx] = None
                else:
					lfTemp = [float(lfTemp2[ind]) for ind in nearestneighbors[nucleus_idx]]
					lDistance[nucleus_idx] = operations.ListComparison(lfTemp1, lfTemp).distance()		
					if (self.case == 'impure_paired' and sKey_pairs == lExpMols) or (self.case != 'impure_paired' and sKey in lExpMols): 
						minimum[nucleus_idx] = operations.ListProperty(lDistance[nucleus_idx]).minimum()
						mean[nucleus_idx] = operations.ListProperty(lDistance[nucleus_idx]).mean()
						maximum[nucleus_idx] = operations.ListProperty(lDistance[nucleus_idx]).maximum()
						std_dev[nucleus_idx] = operations.ListProperty(lDistance[nucleus_idx]).standard_deviation()
						rmsd[nucleus_idx] = operations.ListProperty(lDistance[nucleus_idx]).rmsd()
						if self.iRanking() == 'dp4_pure':
							nominator[nucleus_idx] = numpy.product([norm.sf(abs(i-self.mu[nucleus_idx])/self.sigma[nucleus_idx]) for i in lDistance[nucleus_idx]])
					else:
						minimum[nucleus_idx] = [] #minimum[nucleus_idx] = operations.ListProperty(lDistance[nucleus_idx]).minimum()
						mean[nucleus_idx] = [] #mean[nucleus_idx] = operations.ListProperty(lDistance[nucleus_idx]).mean()
						maximum[nucleus_idx] = [] #maximum[nucleus_idx] = operations.ListProperty(lDistance[nucleus_idx]).maximum()
						std_dev[nucleus_idx] = [] #std_dev[nucleus_idx] = operations.ListProperty(lDistance[nucleus_idx]).standard_deviation()
						rmsd[nucleus_idx] = operations.ListProperty(lDistance[nucleus_idx]).rmsd()
						if self.iRanking() == 'dp4_pure':
							nominator[nucleus_idx] = numpy.product([norm.sf(abs(i-self.mu[nucleus_idx])/self.sigma[nucleus_idx]) for i in lDistance[nucleus_idx]])
		
            ind_score = [minimum, mean, maximum, std_dev, rmsd]
            geomean_ = [ind_score[self.iScoring()][nucleus_idx] if not None in ind_score else None for nucleus_idx in range(self.len_nuclei)] 
            if not None in geomean_: geomean = scipy.stats.mstats.gmean(geomean_) 
            else: geomean = None
            if self.nn == 'munkres_cpp_multi' and self.case == 'impure_paired':
                scores[sKey_ind] = [sKey_pairs, geomean, minimum, mean, maximum, std_dev, rmsd]
            else:
                scores[sKey_ind] = [sKey, geomean, minimum, mean, maximum, std_dev, rmsd]
            if self.iRanking() == 'dp4_pure': nominators[sKey_ind] = [sKey, numpy.product([nominator[nucleus_idx] for nucleus_idx in range(self.len_nuclei)])]
            if self.iRanking() == 'dp4_mixed':
                ltemp = [lDistance[nucleus_idx] for nucleus_idx in range(self.len_nuclei)]
                lDistances[sKey_ind] = [sKey, ltemp]
                mu_, std_ = [0]*self.len_nuclei, [0]*self.len_nuclei
                for nucleus_idx in range(self.len_nuclei):
                    mu_[nucleus_idx] = numpy.mean(lDistance[nucleus_idx])
                    if numpy.std(lDistance[nucleus_idx]) == 0: std_[nucleus_idx] = 0.00000000000000001
                    else: std_[nucleus_idx] = numpy.std(lDistance[nucleus_idx])
                lfMus[sKey_ind] = [sKey, scipy.stats.mstats.gmean(mu_)]
                lfStds[sKey_ind] = [sKey, scipy.stats.mstats.gmean(std_)]
                lfParameters[sKey_ind] = [sKey, geomean]
				
        if self.iRanking() == 'dp4_pure': 
            fDenominator = sum(zip(*nominators)[1])
            lProbability = list()
            for sKey in zip(*self.lMoleculesToBeMatched)[0]:
                lProbability = [[fNominator[0], fNominator[1]/fDenominator] for fNominator in nominators]
            probabilities = sorted(lProbability, reverse=True, key=operator.itemgetter(1))
        elif self.iRanking() == 'dp4_mixed':
            fDenominator, lProbability, Nominators = 0, list(), [0]*self.len_lMoleculesToBeMatched
            for sKey_ind, sKey in enumerate(zip(*self.lMoleculesToBeMatched)[0]):
                #nominator_wrong = [norm.sf(abs(lfParameters[ssKey_ind][1]-lfMus[ssKey_ind][1])/lfStds[ssKey_ind][1]) for ssKey_ind, ssKey in enumerate(zip(*self.lMoleculesToBeMatched)[0]) if sKey != ssKey]
                #nominator_right = norm.sf(abs(lfParameters[sKey_ind][1]-lfMus[sKey_ind][1])/lfStds[sKey_ind][1])
                nominator_right = norm.sf(abs(lfParameters[sKey_ind][1]-0.)/0.031622776601683791)
                nominator_wrong = [norm.sf(abs(lfParameters[ssKey_ind][1]-0.)/0.031622776601683791) for ssKey_ind, ssKey in enumerate(zip(*self.lMoleculesToBeMatched)[0]) if sKey != ssKey]
                
                nominator = numpy.product(nominator_right, numpy.product(nominator_wrong))
                fDenominator = fDenominator + nominator
                Nominators[sKey_ind] = [sKey, nominator]
            for sKey in zip(*self.lMoleculesToBeMatched)[0]:
                lProbability = [[fNominator[0], fNominator[1]/fDenominator] for fNominator in Nominators]
            probabilities = sorted(lProbability, reverse=True, key=operator.itemgetter(1))
        else: scores = sorted(scores, key=operator.itemgetter(1))
           			
        exp_shift_len = [len(self.lfExpShifts[nucleus_idx]) for nucleus_idx in range(self.len_nuclei)]
        exp_shift_dist = [numpy.std(zip(*self.lfExpShifts[nucleus_idx])[2]) for nucleus_idx in range(self.len_nuclei)]
        std_of_noise = dict()     
        rmsd_of_noise = dict()
        for sKey in lExpMols:
            std_of_noise[sKey] = [0] * self.len_nuclei
            rmsd_of_noise[sKey] = [0] * self.len_nuclei
            for nucleus_idx, nucleus in enumerate(self.nuclei):
                std_of_noise[sKey][nucleus_idx] = numpy.std([abs(dictDataBaseNoised[sKey][noise_idx][2] - dictDataBase[sKey][noise_idx][2]) for noise_idx in range(len(dictDataBase[sKey])) if nucleus in dictDataBase[sKey][noise_idx]])
                rmsd_of_noise[sKey][nucleus_idx] = numpy.sqrt(numpy.mean(numpy.power([abs(dictDataBaseNoised[sKey][noise_idx][2] - dictDataBase[sKey][noise_idx][2]) for noise_idx in range(len(dictDataBase[sKey])) if nucleus in dictDataBase[sKey][noise_idx]], 2)))
 				
        if self.iRanking() == 'dp4_pure' or self.iRanking() == 'dp4_mixed':
            for sKey in lExpMols:
                for rank, prob in enumerate(probabilities):
                        for score in scores:
                            if sKey == score[0] and sKey == prob[0]:
                                ilMoleculeRanks[sKey] = {
                                                        'Rank': rank+1, 
                                                        'Len Exp Shifts': exp_shift_len, 
                                                        '# of Molecules Matched': len(self.lMoleculesToBeMatched), 
                                                        'Std of Exp Shifts': exp_shift_dist,
                                                        'Std of Noise': std_of_noise[sKey],
                                                        'Rmsd of Noise': rmsd_of_noise[sKey],
                                                        'Geo mean': score[1], 
                                                        'Min': score[2], 
                                                        'Mean': score[3], 
                                                        'Max': score[4], 
                                                        'Std': score[5], 
                                                        'Rmsd': score[6],
                                                        'Prob': prob[1] 
                                                        }
                                break

        elif self.case == 'impure_paired': 
            for rank, score in enumerate(scores):
                if lExpMols == score[0]:
                        ilMoleculeRanks[str(lExpMols)] = {
                                                'Rank': rank+1, 
                                                'Len Exp Shifts': exp_shift_len, 
                                                '# of Molecules Matched': len(self.chosen_pairs), 
                                                'Std of Exp Shifts': exp_shift_dist, 
                                                'Std of Noise': std_of_noise[sKey],
                                                'Rmsd of Noise': rmsd_of_noise[sKey],
                                                'Geo mean': score[1], 
                                                'Min': score[2], 
                                                'Mean': score[3], 
                                                'Max': score[4], 
                                                'Std': score[5], 
                                                'Rmsd': score[6],
                                                }
                        break		
        else:	
            for sKey in lExpMols:
                for rank, score in enumerate(scores):
                    if sKey == score[0]:
                        ilMoleculeRanks[sKey] = {
                                                'Rank': rank+1, 
                                                'Len Exp Shifts': exp_shift_len, 
                                                '# of Molecules Matched': len(self.lMoleculesToBeMatched), 
                                                'Std of Exp Shifts': exp_shift_dist, 
                                                'Std of Noise': std_of_noise[sKey],
                                                'Rmsd of Noise': rmsd_of_noise[sKey],
                                                'Geo mean': score[1], 
                                                'Min': score[2], 
                                                'Mean': score[3], 
                                                'Max': score[4], 
                                                'Std': score[5], 
                                                'Rmsd': score[6],
                                                }
                        break
                    
        return ilMoleculeRanks
