# Supplementary material for: An initial investigation of accuracy required for the identification of small molecules in complex samples using quantum chemical calculated NMR chemical shifts
Source: J Cheminform. 2022 Sep 22;14:64. doi: 10.1186/s13321-022-00587-7 (PMC9499888; doi:10.1186/s13321-022-00587-7)
Supplement: Supplementary file 3 — Additional file 3. Python Scripts. [file 13321_2022_587_MOESM3_ESM.zip › Python_scripts/operations.py]

# -*- coding: utf-8 -*-
"""
Created on Thu Oct 12 11:35:00 2017

@author: yesi172
"""

import numpy
import scipy
import munkres
import match
import subprocess
import time
from collections import defaultdict
#from munkres import Munkres
import operator
import os
#import openbabel
import itertools
import networkx
import Hungarian
import hungarian_method

global path_inputfile, path_outputfile 

class ListProperty:
        
    def __init__(self, lftemp):
        self.lftemp = [float(val) for val in lftemp]
        
    def minimum(self):
        return numpy.min(self.lftemp)
        
    def mean(self):
        return numpy.mean(self.lftemp)
        
    def maximum(self):
        return numpy.max(self.lftemp)
        
    def standard_deviation(self):
        return numpy.std(self.lftemp)

    def rmsd(self):
        return numpy.sqrt(numpy.mean(numpy.power(self.lftemp, 2)))
     
    def sort(self):
        return sorted(self.lftemp)
    
    def sortreverse(self):
        return sorted(self.lftemp, reverse=True)
     
    def length(self):
        return len(self.lftemp)
    
    def summation(self):
        return sum(self.lftemp)
        
    def list_duplicates(self):
        tally = defaultdict(list)
        for i,item in enumerate(self.lftemp):
            tally[item].append(i)
        return sorted(((locs) for key,locs in tally.items() if len(locs)>1))
        
        
class ListComparison:
        
    def __init__(self, lftemp1, lftemp2):
        self.lftemp1 = [float(val) for val in lftemp1]
        self.lftemp2 = [float(val) for val in lftemp2]      
        self.ldistance = [abs(self.lftemp1[i] - self.lftemp2[i]) for i in range(len(self.lftemp1)) if len(self.lftemp1) == len(self.lftemp2)]
    
    def minimum(self):
        return numpy.min(self.ldistance)
     
    def mean(self):
        return numpy.mean(self.ldistance)
        
    def maximum(self):
        return numpy.max(self.ldistance)
        
    def standard_deviation(self):
        return numpy.std(self.ldistance)

    def rmsd(self):
        return numpy.sqrt(numpy.mean(numpy.power(self.ldistance, 2)))
    
    def distance(self):
        return self.ldistance
        
    def summation(self):
        return sum(self.distance(self.lftemp))   
    
    def isequallength(self): 
        if len(self.lftemp1) == len(self.lftemp2): return True
        else: return False 
        
    def isequal(self):
        return all(v == 0 for v in self.ldistance)


class NearestNeighbors:
      
    def __init__(self, lftempShort, lftempLong):
        self.lftempShort = [float(val) for val in lftempShort]
        self.lftempLong = [float(val) for val in lftempLong]
        self.liIndex = []
        self.len_lLong = len(self.lftempLong) 
        self.len_lShort = len(self.lftempShort)   
        
    def left2right(self): 
        lTempIndex = [float('Inf')]*self.len_lShort
        for iShort, fShort in enumerate(self.lftempShort):
            iIndLong = numpy.argmin([abs(fShort - fLong) if not iLong in lTempIndex else float('Inf') for iLong, fLong in enumerate(self.lftempLong)])
            lTempIndex[iShort] = iIndLong
        return lTempIndex      
        
    def leftANDright(self):
        # assumes len(lftempShort) > 1
        lTempIndex = [float('Inf')] *self.len_lShort
        if self.len_lShort > 1:
            for iShort, fShort in enumerate(self.lftempShort):        
                if iShort < self.len_lShort - iShort - 1:
                    iIndLong = numpy.argmin([abs(fShort - fLong) if not iLong in lTempIndex else float('Inf') for iLong, fLong in enumerate(self.lftempLong)])
                    lTempIndex[iShort] = iIndLong
                    iIndLong = numpy.argmin([abs(self.lftempShort[self.len_lShort - iShort - 1] - fLong) if not iLong in lTempIndex else abs(self.lftempShort[self.len_lShort - iShort - 1] - float('Inf')) for iLong, fLong in enumerate(self.lftempLong)])
                    lTempIndex[self.len_lShort - iShort - 1] = iIndLong
                elif iShort == self.len_lShort - iShort - 1:
                    iIndLong = numpy.argmin([abs(fShort - fLong) if not iLong in lTempIndex else float('Inf') for iLong, fLong in enumerate(self.lftempLong)])
                    lTempIndex[iShort] = iIndLong
                else: return lTempIndex
            return lTempIndex       
        else:
            return lTempIndex
            
    def mean(self):
        lTempIndex = [float('Inf')]*self.len_lShort
        ltemp = [numpy.mean([numpy.sqrt((fShort - fLong)**2) for fLong in self.lftempLong]) for fShort in self.lftempShort]
        ltempindex = sorted(range(len(ltemp)), reverse=True, key=ltemp.__getitem__)
        for i in ltempindex:
            iIndLong = numpy.argmin([abs(self.lftempShort[i] - fLong) if not iLong in lTempIndex else float('Inf') for iLong, fLong in enumerate(self.lftempLong)])
            lTempIndex[i] = iIndLong
        return lTempIndex
   
    def left2right_Log(self): 
        # assumes no duplication in self.lftempLong
        iLeft = 0
        for iShort, fShort in enumerate(self.lftempShort):
            iLong = iLeft
            lfInitialDistance = abs(self.lftempLong[iLong] - fShort) 
            while iLong < self.len_lLong:
                lfdistance = abs(fShort - self.lftempLong[iLong])
                if lfdistance < lfInitialDistance:
                    lfInitialDistance = lfdistance
                if iLong == self.len_lLong - self.len_lShort + iShort:
                    self.liIndex.append(iLong)
                    iLeft = iLong + 1
                    break
                if lfdistance > lfInitialDistance:
                    self.liIndex.append(iLong-1)
                    iLeft = iLong
                    break
                iLong = iLong + 1
        return self.liIndex             

    def right2left_Log(self):
        # assumes no duplication in self.lftempLong
        iLeft = self.len_lLong - 1     
        for iShort, fShort in reversed(list(enumerate(self.lftempShort))):
            iLong = iLeft
            lfInitialDistance = abs(self.lftempLong[iLong] - fShort) 
            while iLong >= 0:
                lfdistance = abs(fShort - self.lftempLong[iLong])
                if lfdistance < lfInitialDistance:
                    lfInitialDistance = lfdistance
                if lfdistance > lfInitialDistance:
                    self.liIndex.append(iLong+1)
                    iLeft = iLong
                    break                
                if iLong == iShort:
                    self.liIndex.append(iLong)
                    iLeft = iLong - 1
                    break
                iLong = iLong - 1
        return sorted(self.liIndex)    

    def matrix_mult(self):
        #pitfall = memory error
        matrix = numpy.sqrt(abs(numpy.multiply([[i] for i in self.lftempLong] , self.lftempShort) - numpy.square(self.lftempShort)))
        indices = numpy.argmin(matrix, axis=0)        
        duplication1 = ListProperty(indices).list_duplicates()
        if duplication1 == []: return indices
        for i in duplication1:
            for l in i:
                if (matrix == min(zip(*matrix)[l])).sum() >= 2:
                    duplication2 = ListProperty(zip(*matrix)[l]).list_duplicates()
                    for j in duplication2: 
                        if indices[l] in j: 
                            for k in j:
                                if not k in indices: 
                                    indices[l] = k
                                    break    
        if len(indices) > len(set(indices)): 
            if self.len_lShort <= 2 or (self.len_lShort == 3 and self.len_lLong <= 161) or (self.len_lShort == 4 and self.len_lLong <= 46) or (self.len_lShort == 5 and self.len_lLong <= 23) or (self.len_lShort == 6 and self.len_lLong <= 14) or (self.len_lShort == 7 and self.len_lLong <= 9): 
                range_matrix = range(self.len_lLong)
                combinations = [row for row in list(itertools.product(*[range_matrix for i in range(self.len_lShort)])) if len(set(row)) == (self.len_lShort)]
                return sorted([[irow, sum([matrix[element][elementindex] for elementindex, element in enumerate(irow)])] for irow in combinations], key=operator.itemgetter(1))[0][0]  
            else:
                MemoryError
                return indices
        else:
            return indices

    def munkres_py(self):
        matrix = [0]*self.len_lLong
        for irow in range(self.len_lLong):
            lrow = []
            for icolumn in range(self.len_lShort):
                lrow.append(numpy.power(self.lftempLong[irow] - self.lftempShort[icolumn], 2))
            matrix[irow] = lrow
        m = Munkres()       
		#matrix = [list(i) for i in zip(*matrix)]
        indexes = m.compute(matrix)
        return [i[0] for i in indexes]

    def hungarian_(self):
        matrix = [0]*self.len_lLong
        for irow in range(self.len_lLong):
            lrow = []
            for icolumn in range(self.len_lShort):
                lrow.append(abs(self.lftempLong[irow] - self.lftempShort[icolumn]))
            matrix[irow] = lrow
        hungarian = Hungarian.Hungarian(matrix)
        hungarian.calculate()    
        indexes = hungarian.get_results()
        return [i[0] for i in indexes]
    
    def linear_sum_assignment(self):
        # assumes there is no infinity in small and large sets
        matrix = [0]*self.len_lLong
        for irow in range(self.len_lLong):
            lrow = []
            for icolumn in range(self.len_lShort):
                lrow.append(abs(self.lftempLong[irow] - self.lftempShort[icolumn]))
            matrix[irow] = lrow
        rows, cols = hungarian_method.linear_sum_assignment(matrix)
        return rows
 
    def combinations(self):       
        indicescombinations = list()                    
        min_range = 0
        for iShort, fShort in enumerate(self.lftempShort):
            lfInitialDistance = abs(self.lftempLong[min_range] - fShort)
            boolean = True
            ii = min_range
            while ii < self.len_lLong:
                if ii != 0 and boolean == True and ii-1 in self.liIndex and self.liIndex != range(ii): 
                    count = 1
                    while ii-count in self.liIndex:
                        go = ii - count
                        count = count + 1
                    ii = go - 1
                    min_range = ii
                    lfInitialDistance = abs(self.lftempLong[ii] - fShort) 
                lfdistance = abs(self.lftempLong[ii] - fShort)
                if lfdistance <= lfInitialDistance:
                    lfInitialDistance = lfdistance
                else: 
                    self.liIndex.append(ii-1)
                    if len(self.liIndex) >= 2 and (self.liIndex[-1] == self.liIndex[-2] or self.liIndex[-1] < self.liIndex[-2]):
                        self.liIndex[-2] = self.liIndex[-2] - 1    
                        indicescombinations.append(self.liIndex[:])
                        dup_ind = ListProperty(self.liIndex).list_duplicates()
                        while dup_ind != []:
                            dup_ind = dup_ind[0]
                            self.liIndex[dup_ind[0]] = self.liIndex[dup_ind[0]] - 1
                            indicescombinations.append(self.liIndex[:])
                            dup_ind = ListProperty(self.liIndex).list_duplicates()
                    if not self.liIndex in indicescombinations: indicescombinations.append(self.liIndex[:])
                    min_range = ii
                    break 
                if ii == self.len_lLong - self.len_lShort + iShort: 
                    self.liIndex.append(ii)
                    if len(self.liIndex) >= 2 and (self.liIndex[-1] == self.liIndex[-2] or self.liIndex[-1] < self.liIndex[-2]):
                        self.liIndex[-2] = self.liIndex[-2] - 1    
                        if not self.liIndex in indicescombinations: indicescombinations.append(self.liIndex[:])
                        dup_ind = ListProperty(self.liIndex).list_duplicates()
                        while dup_ind != []:
                            dup_ind = dup_ind[0]
                            self.liIndex[dup_ind[0]] = self.liIndex[dup_ind[0]] - 1
                            if not self.liIndex in indicescombinations: indicescombinations.append(self.liIndex[:])
                            dup_ind = ListProperty(self.liIndex).list_duplicates()
                    if not self.liIndex in indicescombinations: indicescombinations.append(self.liIndex[:])        
                    min_range = ii
                    break
                boolean = False
                ii = ii + 1
        return self.liIndex, indicescombinations
    
    def combinations_extended(self):
        liIndex, indicescombinations = self.combinations()        
        lcombinations = list()
        ltemp = [self.lftempLong[ind] for ind in liIndex]
        lcombinations.append([liIndex, ListProperty(ListComparison(self.lftempShort, ltemp).distance()).summation()]) 
        indicescombinations2 = list()
        for i in range(1, len(indicescombinations)):
            if indicescombinations[i-1] == indicescombinations[i][0:len(indicescombinations[i-1])]:
                pass
            else:
                indicescombinations2.append(indicescombinations[i-1])
        if not indicescombinations[-1] in indicescombinations2: indicescombinations2.append(indicescombinations[-1])                           
        for ind_comb in indicescombinations2:
            ind = 0
            while ind < len(ind_comb):
                if ind_comb[ind] != liIndex[ind]:
                    copy_indices = liIndex[:]
                    diff = ind_comb[ind] - copy_indices[ind] 
                    copy_indices[ind] = ind_comb[ind]
                    while len(copy_indices) > ind+1 and copy_indices[ind+1] <= copy_indices[ind]:
                        copy_indices[ind+1] = copy_indices[ind+1] + diff
                        ind = ind + 1
                    if not copy_indices in zip(*lcombinations)[0]:
                        if ListProperty(copy_indices).list_duplicates() == [] and copy_indices[-1] < self.len_lLong: 
                            ltemp = [self.lftempLong[indx] for indx in copy_indices]
                            lcombinations.append([copy_indices, ListProperty(ListComparison(self.lftempShort, ltemp).distance()).summation()])
                ind = ind + 1
        return sorted(lcombinations, key=operator.itemgetter(1))[0][0]

    def allcombinations(self):
        # assumes lists are sorted
        for iShort, fShort in enumerate(self.lftempShort):
            iIndLong = numpy.argmin([abs(fShort - fLong) for iLong, fLong in enumerate(self.lftempLong)])
            if not iIndLong in self.liIndex: self.liIndex.append(iIndLong)
            elif fShort == self.lftempShort[self.liIndex.index(iIndLong)]:
                iIndLong = numpy.argmin([abs(fShort - fLong) if not iLong in self.liIndex else float('Inf') for iLong, fLong in enumerate(self.lftempLong)])
                self.liIndex.append(iIndLong)
            elif self.len_lShort <= 10:           
                lpermutations = list(itertools.permutations(range(self.len_lShort), self.len_lShort))
                lcombinations = list()
                fScore = float('Inf')
                for perm in lpermutations: 
                    lTempIndex, lfTemp1 = [float('Inf')]*self.len_lShort, [0]*self.len_lShort
                    for iShort in perm:
                        fShort = self.lftempShort[iShort]            
                        iIndLong = numpy.argmin([abs(fShort - fLong) if not iLong in lTempIndex else float('Inf') for iLong, fLong in enumerate(self.lftempLong)])
                        lfTemp1[iShort] = abs(self.lftempLong[iIndLong] - fShort)
                        lTempIndex[iShort] = iIndLong
                    score = ListProperty(lfTemp1).summation()
                    if score < fScore:
                        fScore = score
                        lcombinations.append([lTempIndex, score])   
                return sorted(lcombinations, key=operator.itemgetter(1))[0][0]
            else:
                return self.liIndex 
        return self.liIndex
        
    def all_methods(self):
        lcombinations = list()
        if self.len_lShort > 1: 
            indices = self.leftANDright()
            ltemp = [fLong for fLong in self.lftempLong[indices]]
            lcombinations.append([indices, ListProperty(ListComparison(indices, ltemp).distance()).summation()])
        indices = self.left2right()
        if not indices in lcombinations: 
            ltemp = [fLong for fLong in self.lftempLong[indices]]
            lcombinations.append([indices, ListProperty(ListComparison(indices, ltemp).distance()).summation()])
        indices = self.mean()
        if not indices in lcombinations: 
            ltemp = [fLong for fLong in self.lftempLong[indices]]
            lcombinations.append([indices, ListProperty(ListComparison(indices, ltemp).distance()).summation()])
        indices = self.left2right_Log()
        if not indices in lcombinations: 
            ltemp = [fLong for fLong in self.lftempLong[indices]]
            lcombinations.append([indices, ListProperty(ListComparison(indices, ltemp).distance()).summation()])
        indices = self.right2left_Log()
        if not indices in lcombinations: 
            ltemp = [fLong for fLong in self.lftempLong[indices]]
            lcombinations.append([indices, ListProperty(ListComparison(indices, ltemp).distance()).summation()])
        indices = self.combinations_extended()
        if not indices in lcombinations: 
            ltemp = [fLong for fLong in self.lftempLong[indices]]
            lcombinations.append([indices, ListProperty(ListComparison(indices, ltemp).distance()).summation()])    
        if self.len_lShort <= 10: 
            indices = self.matrix_mult()
            if not indices in lcombinations:
                ltemp = [fLong for fLong in self.lftempLong[indices]]
                lcombinations.append([indices, ListProperty(ListComparison(indices, ltemp).distance()).summation()])
        if self.len_lShort <= 10: 
            indices = self.allcombinations()
            if not indices in lcombinations:
                ltemp = [fLong for fLong in self.lftempLong[indices]]
                lcombinations.append([indices, ListProperty(ListComparison(indices, ltemp).distance()).summation()])
        indices = self.munkres_()
        if not indices in lcombinations:
            ltemp = [fLong for fLong in self.lftempLong[indices]]
            lcombinations.append([indices, ListProperty(ListComparison(indices, ltemp).distance()).summation()])
        return sorted(lcombinations, key=operator.itemgetter(1))[0][0] 

class NearestNeighbors_multi:
      
    def __init__(self, MoleculesToBeMatched, nuclei,  dictDataBaseNoised, lfExpShifts, pair_no=1):   
        self.lMoleculesToBeMatched = MoleculesToBeMatched
        self.nuclei = nuclei
        self.dictDataBaseNoised = dictDataBaseNoised
        self.lfExpShifts = lfExpShifts
        self.job_index = job_index
        self.pair_no = pair_no
		
    def munkres_cpp_unpaired(self):
        
        indexes_multi = [0] * len(self.lMoleculesToBeMatched)      
        for nucleus_idx, nucleus in enumerate(self.nuclei):
            lfTemp2 = list(zip(*self.lfExpShifts[nucleus_idx])[2])
            with open(path_inputfile, 'w') as f:
                for idx, element in enumerate(lfTemp2):
                    if idx != len(lfTemp2) - 1: f.write(str(element) + ' ')     
                    else: f.write(str(element))
                f.write('\n')            
                for sKey_ind, sKey in enumerate(zip(*self.lMoleculesToBeMatched)[0]):
                    lSubSet = match.ExtractShifts(self.dictDataBaseNoised, [sKey], nuclei=self.nuclei, sorting='sorted').lShitfs()       
                    lfTemp1 = list(zip(*lSubSet[nucleus_idx])[2])
                    for idx, element in enumerate(lfTemp1):
                        if idx != len(lfTemp1) - 1: f.write(str(element) + ' ')
                        else: f.write(str(element))
                    if sKey_ind != len(self.lMoleculesToBeMatched) - 1: f.write('\n')                 
            sLog = subprocess.check_output(['test', path_inputfile , path_outputfile])
            with open(path_outputfile, 'r') as f:
                lines = f.readlines()
            lines = [line for line in lines if line != '']
            for sKey_ind, sKey in enumerate(zip(*self.lMoleculesToBeMatched)[0]):     
                iTemp = ((lines[sKey_ind]).split('\n')[0]).split('\t')
                iTemp = [[int(i.split(',')[0]),int(i.split(',')[-1])] for i in iTemp if i != '']
                if nucleus_idx == 0: indexes_multi[sKey_ind] = list()
                iTemp = sorted(iTemp, key=operator.itemgetter(1))
                indexes_multi[sKey_ind].append([sKey, [i[0] for i in iTemp]])    
        return indexes_multi

    def munkres_cpp_paired(self):
						
        indexes_multi = [0] * len(self.lMoleculesToBeMatched)      
        for nucleus_idx, nucleus in enumerate(self.nuclei):
            lfTemp2 = list(zip(*self.lfExpShifts[nucleus_idx])[2])
            with open(path_inputfile, 'w') as f:
                for idx, element in enumerate(lfTemp2):
                    if idx != len(lfTemp2) - 1: f.write(str(element) + ' ')     
                    else: f.write(str(element))
                f.write('\n')            
                for sKey_ind, sKey in enumerate(zip(*self.lMoleculesToBeMatched)[0]):
                    sKey_pairs = [self.lMoleculesToBeMatched[sKey_ind][pair_ind][0] for pair_ind in range(self.pair_no)]          
                    lSubSet = match.ExtractShifts(self.dictDataBaseNoised, sKey_pairs, nuclei=self.nuclei, sorting='sorted').lShitfs()       
                    lfTemp1 = list(zip(*lSubSet[nucleus_idx])[2])
                    for idx, element in enumerate(lfTemp1):
                        if idx != len(lfTemp1) - 1: f.write(str(element) + ' ')
                        else: f.write(str(element))
                    if sKey_ind != len(self.lMoleculesToBeMatched) - 1: f.write('\n')                       
            if os.path.exists(path_outputfile ) == True: os.remove(path_outputfile )				
            sLog = subprocess.check_output(['test', path_inputfile, path_outputfile])
            with open(path_outputfile , 'r') as f:
                lines = f.readlines()
            lines = [line for line in lines if line != '']
            for sKey_ind, sKey in enumerate(zip(*self.lMoleculesToBeMatched)[0]):   			
                iTemp = ((lines[sKey_ind]).split('\n')[0]).split('\t')
                iTemp = [[int(i.split(',')[0]),int(i.split(',')[-1])] for i in iTemp if i != '']
                if nucleus_idx == 0: indexes_multi[sKey_ind] = list()
                iTemp = sorted(iTemp, key=operator.itemgetter(1))
                sKey_pairs = [self.lMoleculesToBeMatched[sKey_ind][pair_ind] for pair_ind in range(self.pair_no)]			
                indexes_multi[sKey_ind].append([sKey_pairs, [i[0] for i in iTemp]])    				
        return indexes_multi

class tools:
    
    def __init__(self, sFilewExtwPath):
        self.sFilewExtwPath = sFilewExtwPath  

    def CheckExistLocal(self):
        return os.path.exists(self.sFilewExtwPath)
         
    
class Molecule:
    
    sBlock = str("Calculated Shifts Relative to the Reference of: CZDYPVPMEAXLPK-UHFFFAOYSA-N\nB3LYP/CC-PVDZ//B3LYP/3-21G/CH/H2O")
    
    def __init__(self, sMoleculeName):
        if 'InChI' in sMoleculeName:
            self.sInChI = sMoleculeName
            self.sKey = self.inchi2inchikey()
        else: 
            self.sKey = sMoleculeName
        self.dShifts = dict()
        self.dShifts[self.sKey] = []
        
    def inchi2inchikey(self):   
        try:
            conv = openbabel.OBConversion()
            conv.SetInAndOutFormats("inchi", "inchi")    
            mol = openbabel.OBMol()
            conv.ReadString(mol, self.sInChI)
            conv.SetOptions("K", conv.OUTOPTIONS)
            InchIKey = conv.WriteString(mol).rstrip()    
            return InchIKey.encode('utf-8')   
        except:
            return None

    def CheckText(self):    
        bCIsValid = False #does not exist
        with open(self.sKey + "_3D.mol", 'r') as f:    
            lines = f.readlines()  
        for i, line in enumerate(lines):    
            if len(self.sBlock.split('\n')) >= 2: 
                sBlock1, sBlock2 = self.sBlock.split('\n')[0], self.sBlock.split('\n')[1] 
                if sBlock1 in line and sBlock2 in lines[i+1]: bCIsValid = True  
            else:
                if self.sBlock in line: bCIsValid = True #Exist                       
        return  bCIsValid  

    def Read(self):  
        if tools(self.sKey + '_3D.mol').CheckExistLocal() == False:
            return None
        if self.CheckText() == False:
            return None
        with open(self.sKey + "_3D.mol", 'r') as f1:  
            lines = f1.readlines()  
        lineCounter=0
        while lineCounter < len(lines):
            line = lines[lineCounter]
            if ((len(self.sBlock.split("\n")) >= 2 and self.sBlock.split("\n")[1] in lines[lineCounter+1] and self.sBlock.split("\n")[0] in lines[lineCounter]) or (len(self.sBlock.split("\n")) == 1 and self.sBlock.split("\n")[0] in lines[lineCounter])):
                while lineCounter < len(lines):
                    line=lines[lineCounter]
                    ls = line.split()
                    while len(ls) != 0 and ls[0].isdigit() == True:                 
                        self.dShifts[self.sKey].append(line[:-1].split())
                        lineCounter = lineCounter+1
                        if lineCounter == len(lines):
                            return self.dShifts[self.sKey]
                        if len(lines[lineCounter].split()) == 0:
                            return self.dShifts[self.sKey]
                        line=lines[lineCounter]
                        ls = line.split()
                    lineCounter = lineCounter+1
            lineCounter = lineCounter+1  
        for irow in self.dShifts[self.sKey]:
            self.dShifts[self.sKey][irow][2] = float(irow[2])  
        return self.dShifts[self.sKey]
        

class MoleculeProperty:
    
    def __init__(self, sInChIKey, sNucleus='*'):
        self.sInChIKey = sInChIKey
        self.sNucleus = sNucleus
    
    def length(self):
        molecule = Molecule(self.sInChIKey).Read()
        if self.sNucleus == '*': return len(molecule)
        else: return sum([1 for irow in molecule for nucleus in list(self.sNucleus) if irow[1] == nucleus])
     
